# Supplementary material for: Learning contextual gene set interaction networks of cancer with condition specificity
Source: BMC Genomics. 2013 Feb 19;14:110. doi: 10.1186/1471-2164-14-110 (PMC3644282; doi:10.1186/1471-2164-14-110)
Supplement: Additional file 3 — supplementary_data.xls, 3406K. [file 1471-2164-14-110-S3.xls]

## Sheet: Contextual Condition (Ref Can)
	Adenoid Cyst_Saliv Gl	Adenoid Cyst_Saliv Gl	Salivary Gland	Salivary Gland	Adipose tissue	Adipose tissue	Adipose tissue	Adrenal	Adrenal	Adrenal	Adrenal	Adrenal	Bladder	Bladder	Bladder	Breast	Breast	Breast	Breast	Breast	Breast	Breast	Breast	Breast	Ovary	Ovary	Ovary	Ovary	Ovary	Ovary	Ovary	Ovary	Ovary	Ovary	Ovary	Ovary	Ovary	Ovary	Ovary	cervical	Brain	Brain	Brain	Brain	Glioma	Cartilage	Chondrosarcoma	Rhabdomyosarcoma	Synovial Cell Sarcoma
	ACSAL_A log2R	ACSAL_B log2R	SAL_A log2R	SAL_B log2R	ADP_A log2R	ADP_B log2R	ADP_C log2R	ADRN_A log2R	ADRN_B log2R	ADRN_C log2R	ADRN_D log2R	ADRN_E log2R	BLAD_A log2R	BLAD_B log2R	BLAD_C log2R	BR_A log2R	BR_B log2R	BR_C log2R	BR_D log2R	BR_E log2R	BR_F log2R	BR_G log2R	BR_H log2R	BR_I log2R	OV_A log2R	OV_B log2R	OV_C log2R	OV_D log2R	OV_E log2R	OV_F log2R	OV_G log2R	OV_H log2R	OV_I log2R	OV_J log2R	OV_K log2R	OV_L log2R	OV_M log2R	OV_N log2R	OV_O log2R	CERV_A log2R	BRN_A log2R	BRN_B log2R	BRN_C log2R	BRN_D log2R	GLI_A log2R	CART_A log2R	CHS_A log2R	RMS_A log2R	SCS_A log2R
Contextual condition 1	0	0	0	0	0	1	0	0	0	0	1	0	0	0	1	1	1	0	1	1	1	1	0	1	0	0	0	0	0	0	1	0	0	0	1	1	1	1	0	0	0	0	0	1	0	0	0	0	0
Contextual condition 2	0	1	0	0	0	0	0	0	0	0	0	0	0	0	0	0	0	0	0	0	0	0	0	0	0	0	0	0	0	0	0	0	0	0	0	0	0	0	0	0	0	0	0	0	0	1	1	0	0
Contextual condition 3	0	0	0	0	0	0	0	0	0	0	0	0	0	1	0	0	0	0	0	0	0	0	0	0	0	0	0	0	0	0	0	0	0	0	0	0	0	0	0	0	0	0	0	0	0	1	1	0	0
Contextual condition 4	0	0	0	0	0	0	0	0	0	0	0	0	1	0	0	0	0	0	0	0	0	0	0	0	0	0	1	1	1	1	1	1	0	0	0	0	0	0	0	0	0	0	0	0	0	1	0	0	0
Contextual condition 5	1	1	1	1	0	0	0	0	0	0	0	0	0	0	0	0	0	0	0	0	0	0	0	0	0	0	0	0	0	0	0	0	0	0	0	0	0	0	0	0	0	0	0	0	0	1	0	0	0
Contextual condition 6	0	0	0	0	0	0	0	0	0	0	0	0	0	0	0	0	0	0	0	0	0	1	0	0	0	0	0	0	0	0	0	0	0	0	0	0	0	0	0	0	0	0	0	0	0	0	0	0	0
Contextual condition 7	0	0	0	0	0	0	0	0	0	0	0	0	0	0	0	0	0	0	0	0	0	0	0	0	0	0	0	0	0	0	0	0	0	0	0	0	0	0	0	0	0	0	0	0	0	1	1	0	0
Contextual condition 8	0	0	0	0	0	0	0	0	0	0	0	0	0	0	0	0	0	0	0	0	0	0	0	0	0	0	0	0	0	0	0	0	0	0	0	0	0	0	0	0	0	0	0	0	0	0	0	0	0
Contextual condition 9	0	0	0	0	0	0	0	0	0	0	0	0	1	0	0	0	0	0	0	0	0	0	0	0	0	0	0	0	0	0	0	0	0	0	0	0	0	0	0	0	0	0	0	0	0	0	0	0	0
Contextual condition 10	0	0	0	0	0	1	0	0	0	0	0	0	0	0	0	0	0	0	0	0	0	0	0	0	0	0	0	0	0	0	1	0	0	0	0	0	0	0	0	0	0	0	0	0	0	0	0	0	0
Contextual condition 11	0	0	0	0	0	0	0	0	0	0	0	0	0	0	0	0	0	0	0	0	1	1	0	0	0	0	0	0	0	0	0	0	0	0	1	1	0	0	0	0	0	0	0	1	0	0	0	0	0
Contextual condition 12	0	0	0	0	0	0	0	0	0	0	0	0	0	0	0	0	0	0	0	0	0	0	0	0	0	0	0	0	0	0	0	0	0	0	0	0	0	0	0	0	1	1	1	1	1	1	0	0	0
Contextual condition 13	0	0	0	0	0	0	0	0	0	0	0	0	0	1	0	0	0	0	0	0	0	0	0	0	0	0	0	0	0	0	0	0	0	0	0	0	0	0	0	0	0	0	0	0	0	1	0	0	0
Contextual condition 14	0	0	0	0	0	0	0	0	0	0	0	0	0	1	0	0	0	0	0	0	0	0	0	0	0	0	0	0	0	0	0	0	0	0	0	0	0	0	0	0	0	0	0	0	0	0	0	0	0
Contextual condition 15	0	0	0	0	0	0	0	0	0	0	1	0	0	0	0	0	0	0	0	0	0	0	0	0	0	0	0	0	0	0	0	0	0	0	0	0	0	0	0	0	0	0	0	0	0	0	0	0	0
Contextual condition 16	0	0	0	0	0	0	0	0	0	0	0	0	0	0	0	0	0	0	0	0	0	0	0	0	0	0	0	0	0	0	0	0	0	0	0	0	0	0	0	0	0	0	0	0	0	0	0	0	0
Contextual condition 17	0	0	0	0	0	0	0	0	0	0	0	0	0	0	0	0	0	0	0	0	0	0	0	0	0	0	0	0	0	0	0	0	0	0	0	0	0	1	0	0	0	0	0	0	0	0	0	0	0
Contextual condition 18	0	0	0	0	0	0	0	0	0	0	0	0	0	1	0	0	0	0	0	0	0	0	0	0	0	0	0	0	0	0	0	0	0	0	0	0	0	0	0	0	0	0	0	0	0	1	0	0	0
Contextual condition 19	0	0	0	0	0	0	0	0	0	0	0	0	0	0	0	0	0	0	0	0	0	0	0	0	0	0	0	0	0	0	0	0	0	0	0	0	0	0	0	0	0	0	0	0	0	1	0	0	0
Contextual condition 20	0	0	0	0	0	0	0	0	0	0	0	0	0	1	0	0	0	0	0	0	0	0	0	0	0	0	0	0	0	0	0	0	0	0	0	0	0	0	0	0	0	0	0	0	0	0	0	0	0
Contextual condition 21	0	0	0	0	0	0	0	0	0	0	0	0	0	0	0	0	0	0	0	0	0	0	0	0	1	1	1	1	1	1	1	1	1	1	1	1	1	1	1	0	0	0	0	0	0	0	0	0	0
Contextual condition 22	0	0	0	0	0	1	0	0	0	0	0	0	0	0	0	0	0	0	0	0	0	0	0	0	0	0	0	0	0	0	0	0	0	0	0	0	0	0	0	0	0	0	0	0	0	0	0	0	0
Contextual condition 23	0	0	0	0	0	0	0	1	0	0	0	0	0	0	0	0	0	0	1	0	0	0	0	0	0	0	0	0	0	0	0	0	0	0	0	0	0	0	0	0	0	0	0	0	0	0	0	0	0
Contextual condition 24	0	0	0	0	0	0	0	0	0	0	0	0	0	0	0	0	0	0	0	0	0	0	0	0	0	0	0	0	0	0	0	0	0	0	0	0	0	0	0	0	0	0	0	0	0	0	0	0	0
Contextual condition 25	0	0	0	0	0	0	0	0	0	0	0	1	0	0	0	0	0	0	0	0	0	0	0	0	0	0	0	0	0	0	0	0	0	0	0	0	0	0	0	0	0	0	0	0	0	0	0	0	0
Contextual condition 26	0	0	0	0	0	0	0	0	0	0	0	0	0	0	0	0	0	0	0	0	0	0	0	0	0	0	0	0	0	0	0	0	0	0	0	0	0	0	0	0	0	0	0	0	0	1	0	0	0
Contextual condition 27	0	0	0	0	0	0	0	0	0	0	0	0	0	0	0	0	0	0	0	0	0	0	0	0	0	0	0	0	0	0	0	0	0	0	0	0	0	0	0	0	0	0	0	0	0	1	0	0	0
Contextual condition 28	0	0	0	0	0	0	0	0	0	0	0	0	0	0	0	0	0	0	0	0	0	0	0	0	0	0	0	0	0	0	0	0	0	0	0	0	0	0	0	0	0	0	0	0	0	0	0	0	0
Contextual condition 29	0	0	0	0	0	0	0	0	0	0	0	0	0	0	0	0	0	0	0	0	1	1	0	0	0	0	0	0	0	0	0	0	0	1	1	1	0	0	0	0	0	0	0	1	0	0	0	0	0
Contextual condition 30	0	0	0	0	0	0	0	0	0	0	0	0	0	0	0	0	0	0	0	0	0	0	0	0	0	0	0	0	0	0	0	0	0	0	0	0	0	0	0	0	0	0	0	0	0	1	1	0	0
Contextual condition 31	0	0	0	0	0	0	0	0	0	0	0	0	0	1	0	0	0	0	0	0	0	0	0	0	0	0	0	0	0	0	0	0	0	0	0	0	0	0	0	0	0	0	0	0	0	1	0	0	0
Contextual condition 32	0	0	0	0	0	0	0	0	0	0	0	0	1	0	0	0	0	0	0	0	0	0	0	0	0	0	0	0	0	0	0	0	0	0	0	0	0	0	0	0	0	0	0	0	0	1	0	0	0
Contextual condition 33	0	0	0	0	0	0	0	0	0	0	0	0	0	0	0	0	0	0	0	0	0	0	0	0	0	0	0	0	0	0	0	0	0	0	0	0	0	0	0	0	0	0	0	0	0	1	0	0	0
Contextual condition 34	0	0	0	0	0	1	0	0	0	0	1	0	0	1	1	0	0	0	0	0	0	1	1	1	0	0	0	0	0	0	0	0	0	0	0	0	0	1	1	0	0	0	0	0	0	1	0	0	0
Contextual condition 35	0	0	0	0	0	0	0	0	0	0	0	0	0	0	0	0	0	0	0	0	0	0	0	0	0	0	0	0	0	0	0	0	0	0	0	0	0	0	0	0	0	0	0	0	0	0	0	0	0
Contextual condition 36	0	0	0	0	0	0	0	0	0	0	0	0	0	0	0	0	0	0	0	0	0	0	0	0	0	0	0	0	0	0	0	0	0	0	0	0	0	0	0	0	0	0	0	0	0	0	1	0	0
Contextual condition 37	0	0	0	0	0	0	0	0	0	0	0	0	0	0	0	1	0	0	0	0	0	0	0	1	0	0	0	0	0	0	0	0	0	0	0	0	0	0	0	0	0	0	0	0	0	0	0	0	0
Contextual condition 38	0	0	0	0	0	1	0	0	0	1	1	0	0	1	1	0	0	0	0	0	0	1	1	1	0	0	0	0	0	0	0	0	0	0	0	0	1	1	1	0	0	0	0	0	0	0	0	0	0
Contextual condition 39	0	0	0	0	0	0	0	0	0	0	0	0	0	0	0	0	0	0	0	0	0	0	0	0	0	0	0	0	0	0	0	0	0	0	0	0	0	0	0	0	0	0	0	0	0	0	0	0	0
Contextual condition 40	0	1	0	1	0	0	0	0	0	0	0	0	0	0	0	0	0	0	0	0	0	1	0	0	0	1	0	1	0	1	1	1	1	1	0	0	1	1	1	0	0	0	0	0	0	0	0	0	0
Contextual condition 41	0	0	0	0	0	0	0	0	0	0	0	0	0	0	0	0	0	0	0	0	0	0	0	0	0	0	0	0	0	0	0	0	0	0	0	0	0	0	0	0	0	0	0	0	0	0	0	0	0
Contextual condition 42	0	0	0	0	0	0	0	0	0	0	0	0	0	0	0	0	0	0	0	0	0	0	0	0	0	0	0	0	0	0	0	0	0	0	0	0	0	0	0	0	0	0	0	0	0	0	0	0	0
Contextual condition 43	0	0	0	0	0	0	0	0	0	0	0	0	0	0	0	0	0	0	0	0	0	0	0	0	0	0	0	0	0	0	0	1	0	0	0	0	0	0	0	0	0	0	0	0	0	0	0	1	0
Contextual condition 44	0	0	0	0	0	0	0	0	0	0	0	0	0	0	0	0	0	0	0	0	0	0	0	0	0	0	0	0	0	0	0	0	0	0	0	0	0	0	0	0	0	0	0	0	0	0	0	0	0
Contextual condition 45	0	0	0	0	0	0	0	0	0	0	0	0	0	0	0	0	0	0	0	0	0	0	0	0	0	0	0	0	0	0	0	0	0	0	0	0	0	0	0	0	0	0	0	0	0	0	0	0	0
Contextual condition 46	0	0	0	0	0	0	0	0	0	0	0	0	0	0	0	0	0	0	0	0	0	0	0	0	0	0	0	0	0	0	0	0	0	0	0	1	0	0	0	0	0	0	0	0	0	0	0	0	0
Contextual condition 47	0	0	0	0	0	1	0	0	0	0	1	0	0	0	1	0	0	0	0	0	0	0	0	0	0	0	0	0	0	0	0	0	0	0	0	0	0	0	1	0	0	0	0	0	0	0	0	0	0
Contextual condition 48	0	0	0	0	0	0	0	0	0	0	0	0	0	0	0	0	0	0	0	0	0	0	0	0	0	0	0	0	0	0	0	0	0	0	0	0	0	0	0	0	0	0	0	0	0	0	0	0	0
Contextual condition 49	0	0	0	0	0	0	0	0	0	0	0	0	0	0	1	0	0	0	0	0	0	0	0	0	0	0	0	1	1	0	1	1	1	1	1	1	1	1	1	1	0	0	0	0	0	0	0	0	0
Contextual condition 50	0	0	0	0	0	0	0	0	0	0	0	0	0	0	0	0	0	0	0	0	0	0	0	0	0	0	0	0	0	0	0	0	0	0	0	0	0	0	0	0	0	0	0	0	0	1	0	0	0
Contextual condition 51	0	0	0	0	0	0	0	0	0	0	1	0	0	0	0	0	0	0	0	0	0	0	0	0	0	0	0	0	0	0	0	0	0	0	0	0	0	0	0	0	0	0	0	0	0	1	0	0	0
Contextual condition 52	0	0	0	0	0	0	0	0	0	0	0	0	0	0	0	0	0	0	0	0	0	0	0	0	0	0	0	0	0	0	0	0	0	0	0	0	0	0	0	0	0	0	0	0	0	0	0	0	0
Contextual condition 53	0	0	0	0	0	0	0	0	0	0	0	0	0	0	0	0	0	0	0	0	0	1	0	0	0	0	0	0	0	0	0	0	0	0	0	0	0	0	0	0	0	0	0	0	0	0	0	0	0
Contextual condition 54	0	0	0	0	0	0	0	0	0	0	0	0	0	0	0	0	0	0	0	0	0	0	0	0	0	0	0	0	0	0	0	0	0	0	1	1	1	1	1	0	0	0	0	0	0	0	0	0	0
Contextual condition 55	0	0	0	0	0	0	0	0	0	0	0	0	0	1	0	0	0	0	0	0	0	0	0	0	0	0	0	0	0	0	0	0	0	0	0	0	0	0	0	0	0	0	0	0	0	0	0	0	0
Contextual condition 56	0	0	0	0	0	1	0	0	0	0	1	0	0	0	0	0	0	0	0	0	1	0	1	0	0	0	0	0	0	0	0	0	0	0	0	0	0	0	0	0	0	0	0	0	0	0	0	0	0
Contextual condition 57	0	0	0	0	0	0	0	0	0	0	0	0	0	0	0	0	0	0	0	0	0	0	0	0	0	0	0	0	0	0	0	0	0	0	0	0	0	0	0	0	0	0	0	0	0	0	0	0	0
Contextual condition 58	0	0	0	0	0	0	0	0	0	0	0	0	0	0	0	1	0	0	0	0	0	0	0	0	0	0	0	0	0	0	0	0	0	0	0	0	0	0	0	0	0	0	0	0	0	0	1	0	0
Contextual condition 59	0	0	0	0	0	1	0	0	0	0	0	0	0	0	0	0	0	0	0	0	0	0	0	0	0	0	0	0	0	0	0	0	0	0	0	0	0	0	0	0	0	0	1	0	1	0	0	0	0
Contextual condition 60	0	0	0	0	0	0	0	0	0	0	0	0	0	1	1	0	0	0	0	0	0	1	0	0	0	0	0	0	0	0	0	0	0	0	0	1	0	1	0	0	0	0	0	1	0	0	0	0	0
Contextual condition 61	0	0	0	0	0	0	0	0	0	0	0	0	0	0	0	0	0	0	0	0	0	0	0	0	0	0	1	0	0	0	0	0	0	0	0	0	0	0	0	0	1	0	0	0	0	0	0	0	0
Contextual condition 62	0	0	0	0	0	0	0	0	0	0	0	0	0	0	0	0	0	0	0	0	0	0	0	0	0	0	0	0	0	0	0	0	0	0	0	0	0	0	0	0	0	0	0	0	0	0	0	0	0
Contextual condition 63	0	0	0	0	0	0	0	0	0	0	0	0	0	0	0	0	1	0	0	0	0	0	0	0	0	0	0	0	0	0	0	0	0	0	0	0	0	0	0	0	0	0	0	0	0	0	0	0	0
Contextual condition 64	0	0	0	0	0	0	0	0	1	0	0	0	0	0	0	0	1	0	0	0	0	0	0	0	0	0	1	0	0	0	0	0	0	0	0	0	0	0	0	0	0	0	0	0	0	0	0	0	0
Contextual condition 65	0	0	0	0	0	0	0	0	0	0	1	0	0	0	0	1	0	0	0	0	0	0	0	1	0	0	0	1	0	0	0	1	0	0	0	0	1	1	0	0	0	0	0	0	0	0	0	0	0
Contextual condition 66	0	0	0	0	0	0	0	0	0	0	0	0	0	0	0	0	0	0	0	0	0	0	0	0	0	0	0	0	0	0	0	0	0	0	0	0	0	0	0	0	0	0	0	0	0	0	0	0	0
Contextual condition 67	0	0	0	0	0	0	0	0	0	0	0	0	0	0	0	0	0	0	0	0	0	0	0	0	0	0	0	0	1	1	1	0	0	1	1	1	0	1	0	0	0	0	0	1	0	0	0	0	0
Contextual condition 68	0	0	0	0	0	0	0	0	0	0	0	0	0	0	0	0	0	0	0	0	0	0	0	0	0	0	0	0	0	0	0	0	0	0	0	0	0	0	0	0	0	0	0	0	0	1	0	0	0
Contextual condition 69	0	0	0	0	0	0	0	0	0	0	0	0	0	0	0	0	0	0	0	0	0	0	0	0	0	0	0	0	0	0	0	0	0	0	0	0	0	0	0	0	0	0	0	0	0	1	0	0	0
Contextual condition 70	0	0	0	0	0	0	0	0	0	0	0	0	0	0	0	0	0	0	0	0	0	0	0	0	0	0	0	0	0	0	0	0	0	0	0	0	0	0	0	0	0	0	0	0	0	0	0	0	0
Contextual condition 71	0	0	0	0	0	0	0	0	0	0	0	0	0	0	0	0	0	0	0	0	0	0	0	0	0	0	0	0	0	0	0	0	0	0	0	0	0	0	0	0	0	0	0	0	0	1	0	0	0
Contextual condition 72	0	0	0	0	0	0	0	0	0	0	0	0	0	0	0	0	0	0	0	0	0	0	0	0	0	0	0	0	0	0	0	0	0	0	0	0	0	0	0	0	0	0	0	0	0	0	0	0	0
Contextual condition 73	0	1	0	0	0	0	0	0	0	0	0	0	1	0	0	0	0	0	0	0	0	0	0	0	0	0	0	1	0	0	0	1	0	0	0	0	0	0	0	0	0	0	1	0	0	0	0	1	0
Contextual condition 74	0	0	0	0	0	1	0	0	0	1	1	0	0	0	1	1	0	0	0	0	0	0	1	0	0	0	0	0	1	0	1	1	1	1	1	1	1	1	1	1	0	0	0	0	0	0	0	0	0
Contextual condition 75	0	0	0	0	0	0	0	0	0	0	0	0	0	0	0	0	0	0	0	0	0	0	0	0	0	0	0	0	0	0	0	0	0	0	0	0	0	0	0	0	1	1	0	1	0	0	0	0	0
Contextual condition 76	0	0	0	0	0	0	0	0	0	0	0	0	0	0	0	0	0	0	0	0	0	0	0	0	0	0	0	0	0	0	0	0	0	0	0	0	0	0	0	0	1	1	1	0	1	0	0	0	1
Contextual condition 77	0	0	0	0	0	0	0	0	0	0	0	1	0	0	0	0	0	0	0	0	0	0	0	0	0	0	0	0	0	0	0	0	0	0	0	1	0	0	0	0	0	0	0	0	0	0	0	0	0
Contextual condition 78	0	0	0	0	0	0	0	0	0	0	0	0	0	0	0	0	0	0	0	0	0	0	0	0	0	0	0	0	0	0	0	0	0	0	0	0	0	0	0	0	0	0	0	0	0	0	0	0	0
Contextual condition 79	0	0	0	0	0	0	0	0	0	0	0	0	0	0	0	0	0	0	0	0	0	0	0	0	0	0	0	0	0	0	0	0	0	0	0	1	0	0	0	0	0	0	0	0	0	0	0	0	0
Contextual condition 80	0	1	0	1	0	0	0	0	0	0	0	0	0	0	0	0	0	0	0	0	0	0	0	0	0	0	0	0	0	0	0	0	0	0	0	0	0	0	0	0	0	0	0	0	0	0	0	0	0
Contextual condition 81	0	0	0	0	0	0	0	0	0	0	1	0	0	0	0	0	0	0	0	0	0	0	0	0	0	0	0	0	0	0	0	0	0	0	0	0	0	0	0	0	0	0	0	0	0	0	0	0	0
Contextual condition 82	0	0	0	0	0	0	0	0	0	0	0	0	0	0	0	0	0	0	0	0	0	0	0	0	0	0	0	0	0	0	0	0	0	0	0	0	0	0	0	0	0	0	0	0	0	0	0	0	1
Contextual condition 83	0	0	0	0	0	0	0	0	0	0	0	0	0	0	0	0	0	0	0	0	0	0	0	0	0	0	0	0	0	0	0	0	0	0	0	0	0	0	0	0	0	0	0	0	0	0	0	0	0
Contextual condition 84	0	0	0	0	0	0	0	0	0	0	0	0	0	0	0	0	0	0	0	0	0	1	0	0	0	0	0	0	0	0	0	0	0	0	0	0	0	0	0	0	0	0	0	0	0	0	0	0	0
Contextual condition 85	0	0	0	0	0	0	0	0	0	0	0	0	0	0	0	0	0	0	0	0	0	0	0	0	0	0	0	0	0	0	0	0	0	0	0	0	0	0	0	0	0	0	0	0	0	0	0	0	0
Contextual condition 86	0	0	0	0	0	0	0	0	0	0	0	0	0	0	0	0	0	0	0	0	0	0	0	0	0	0	0	0	0	0	0	0	0	0	0	0	0	0	0	0	0	0	0	0	0	0	0	0	0
Contextual condition 87	0	0	0	0	0	0	0	0	0	0	0	0	0	0	0	0	0	0	0	0	0	0	0	0	0	0	0	0	0	0	0	0	0	0	0	0	0	0	0	0	0	0	0	0	0	0	1	0	0
Contextual condition 88	0	0	0	0	0	1	0	0	0	0	0	0	0	0	1	1	1	0	0	0	1	0	0	0	0	0	0	0	0	0	1	0	0	0	0	1	0	0	0	0	0	0	0	0	0	0	0	0	0
Contextual condition 89	0	0	0	0	0	0	0	1	0	0	0	0	0	0	0	0	1	1	0	1	0	0	1	0	1	0	1	0	0	0	0	0	0	0	0	0	0	0	0	0	0	0	0	0	0	0	0	0	0
Contextual condition 90	0	0	0	0	0	0	0	0	0	0	0	0	0	0	0	0	0	0	0	0	0	0	0	0	0	0	0	0	0	0	0	0	0	0	0	0	0	0	0	0	0	0	0	0	0	1	0	0	0
Contextual condition 91	0	0	0	0	0	0	0	0	0	0	1	0	0	1	0	0	0	0	0	0	0	1	0	0	0	0	0	0	0	0	0	0	0	0	0	0	0	0	1	0	0	0	0	0	0	0	0	0	0
Contextual condition 92	0	0	0	0	0	0	0	0	1	0	0	0	0	0	0	0	0	0	0	0	0	0	0	0	0	0	0	0	0	0	0	0	0	0	0	0	0	0	0	0	0	0	0	0	0	0	0	0	0
Contextual condition 93	0	0	0	0	0	0	0	0	0	0	0	0	0	0	1	0	0	0	0	0	0	0	0	0	0	0	0	0	0	0	0	0	0	0	0	0	0	0	0	1	0	0	0	0	0	0	0	0	0
Contextual condition 94	0	0	0	0	0	0	0	0	0	0	0	0	0	0	0	0	0	0	0	0	0	0	0	0	0	0	0	0	0	0	0	0	0	0	0	1	0	0	0	0	0	0	0	1	0	0	0	0	0
Contextual condition 95	0	0	0	0	0	0	0	1	0	0	1	0	0	0	0	0	0	0	0	0	0	0	0	0	0	0	0	0	0	0	0	0	0	0	0	0	0	0	0	0	0	0	0	0	0	0	1	0	0
Contextual condition 96	0	0	0	0	0	1	0	1	0	1	1	0	0	1	1	0	0	0	0	0	0	0	1	1	0	0	0	1	1	0	1	1	1	1	1	1	1	1	1	1	0	0	0	0	0	0	0	0	0
Contextual condition 97	0	0	0	0	0	0	0	0	0	0	0	0	1	0	0	0	0	1	1	0	0	0	0	0	0	0	0	0	0	0	0	0	0	0	0	0	0	0	0	0	0	0	0	0	0	0	0	0	0
Contextual condition 98	0	0	0	0	0	0	0	0	0	0	0	0	0	0	0	0	0	0	0	0	0	0	0	0	0	0	0	1	0	0	0	0	0	0	0	0	0	0	0	0	0	0	0	0	0	0	0	0	0
Contextual condition 99	0	0	0	0	0	0	0	0	0	0	0	0	0	0	0	0	0	0	0	0	0	0	0	0	0	0	0	0	0	0	0	0	0	0	0	0	0	0	0	0	0	0	0	0	0	0	0	0	0
Contextual condition 100	0	0	0	0	0	0	0	0	0	0	0	0	0	0	0	0	0	0	0	0	0	0	0	0	0	0	0	0	0	0	0	0	0	0	0	0	0	0	0	0	0	0	1	1	0	0	0	0	0
Contextual condition 101	0	0	0	1	0	0	0	0	0	0	0	0	0	0	0	0	0	0	0	0	0	1	1	0	0	0	0	0	1	0	0	0	0	0	0	0	1	1	1	1	0	0	0	0	0	0	0	0	0
Contextual condition 102	0	0	0	0	0	0	0	0	0	0	1	0	0	0	0	0	0	0	1	1	0	0	0	0	0	0	0	0	0	0	0	0	0	0	0	0	0	0	0	0	0	0	0	0	0	0	0	0	0
Contextual condition 103	0	0	0	0	0	0	0	0	0	0	0	0	1	0	0	0	0	0	0	0	0	0	0	0	0	0	1	0	0	0	0	0	0	0	0	0	0	1	0	1	0	0	0	0	0	0	0	0	0
Contextual condition 104	0	0	0	0	0	0	0	0	0	0	0	0	0	1	1	0	0	0	0	0	0	0	0	1	0	0	0	0	0	0	0	0	0	1	0	1	0	1	1	0	0	0	0	1	0	0	0	0	0
Contextual condition 105	0	0	0	0	0	0	0	0	0	0	0	0	0	0	0	0	0	0	0	0	0	0	0	0	0	0	0	0	0	0	0	0	0	0	1	1	0	0	0	0	0	0	0	1	0	0	0	0	0
Contextual condition 106	0	0	0	0	1	1	1	0	1	1	1	0	1	0	0	1	0	0	0	0	1	1	1	1	0	0	0	0	0	0	0	1	0	0	0	0	1	0	0	1	0	0	1	0	0	0	0	1	0
Contextual condition 107	0	0	0	0	0	0	0	0	0	0	0	0	0	0	0	0	0	0	0	0	0	0	0	0	0	0	0	0	0	0	0	0	0	0	0	0	0	0	0	0	0	0	0	0	0	0	0	0	0
Contextual condition 108	0	0	1	0	1	1	0	0	0	0	0	0	0	0	0	1	1	0	0	0	0	0	0	0	0	1	0	1	1	1	1	1	1	0	1	1	0	0	0	0	0	0	0	0	0	0	0	0	0
Contextual condition 109	0	0	0	1	0	0	0	0	0	0	0	0	0	1	0	0	0	0	0	0	0	0	0	0	0	0	0	1	0	0	0	0	0	0	0	0	0	0	0	0	0	0	0	0	0	0	0	0	0
Contextual condition 110	0	0	0	0	0	0	0	1	0	0	0	0	0	0	0	0	0	0	0	0	1	0	0	0	0	0	0	0	0	0	0	0	0	1	1	1	0	1	0	0	0	0	0	0	0	0	0	0	0
Contextual condition 111	0	0	0	0	0	0	0	0	0	0	0	0	0	0	0	1	1	0	1	1	0	0	0	0	0	0	0	0	0	0	0	0	0	0	0	0	0	0	0	0	0	0	0	0	0	0	0	0	0
Contextual condition 112	0	0	0	0	0	1	0	0	0	0	0	0	0	1	1	0	0	0	0	0	0	0	0	1	0	0	0	0	0	0	0	0	0	0	0	0	0	0	0	0	0	0	0	0	0	0	0	0	0
Contextual condition 113	0	0	0	0	0	0	0	0	0	0	1	0	0	0	0	0	0	0	0	0	0	0	0	0	0	0	0	0	0	0	0	0	0	0	0	0	0	0	0	0	0	0	0	0	0	0	0	0	0
Contextual condition 114	0	0	0	0	0	0	0	1	0	0	0	0	0	0	0	0	0	0	0	0	0	0	1	0	0	0	0	0	0	0	0	0	0	0	0	0	0	0	0	0	0	0	0	0	0	0	0	0	0
Contextual condition 115	0	1	0	0	0	0	0	0	0	0	0	0	0	0	0	1	0	0	0	1	0	0	0	0	0	0	1	1	0	1	1	0	1	1	1	1	1	0	1	1	0	0	0	0	0	0	0	1	0
Contextual condition 116	0	0	0	0	0	0	0	0	0	0	0	0	0	0	0	1	0	0	0	0	0	0	0	0	0	0	0	0	0	0	0	0	0	0	0	1	0	0	0	0	1	0	0	1	0	0	0	0	0
Contextual condition 117	0	1	0	1	0	0	0	0	0	0	0	0	1	0	0	0	0	0	0	0	0	0	0	0	0	0	1	1	0	0	0	0	0	0	0	0	0	0	0	0	0	0	1	0	0	0	0	0	0
Contextual condition 118	0	0	0	0	0	0	0	0	0	0	0	0	1	0	0	0	0	0	0	0	0	0	0	0	0	0	0	0	0	0	0	0	0	0	0	0	0	0	0	0	0	0	0	0	0	0	0	0	0
Contextual condition 119	0	0	1	1	1	1	0	0	0	0	0	0	1	0	0	1	1	0	0	1	0	0	0	0	1	1	0	1	1	1	1	1	1	0	1	1	1	1	1	0	0	0	0	0	0	0	0	0	0
Contextual condition 120	0	0	0	1	0	0	0	0	0	0	0	0	0	0	0	0	0	0	0	0	0	0	0	0	0	0	0	0	0	1	1	1	0	0	1	1	0	0	0	0	0	0	0	1	0	0	0	0	0
Contextual condition 121	0	0	0	0	0	0	0	0	0	0	0	0	1	1	0	0	0	0	0	0	0	0	0	0	0	0	0	0	0	0	0	0	0	0	0	0	0	0	0	0	0	0	1	0	0	0	0	0	0
Contextual condition 122	0	1	0	1	0	0	0	0	0	0	0	0	1	0	0	0	0	0	0	1	0	0	0	0	0	0	1	1	0	0	0	1	0	0	0	0	0	0	0	0	0	0	1	0	0	0	0	1	1
Contextual condition 123	0	0	0	0	0	0	0	0	0	0	0	0	0	0	0	1	1	0	1	1	0	0	0	0	0	0	0	1	1	1	1	1	0	0	0	0	0	0	0	0	0	0	0	1	0	0	0	0	0
Contextual condition 124	0	1	0	1	0	0	0	0	0	0	0	0	0	0	0	0	0	0	0	1	0	0	0	0	1	1	1	1	1	1	1	1	0	0	0	0	0	0	0	0	0	0	1	0	0	0	0	0	0
Contextual condition 125	0	0	0	1	0	0	0	0	0	0	0	0	0	0	0	0	0	0	0	0	0	0	0	0	0	0	0	0	0	0	0	0	0	0	0	0	0	0	0	0	0	0	0	0	0	0	0	0	0
Contextual condition 126	0	0	0	0	0	0	0	0	0	0	0	0	0	0	0	0	0	0	0	0	0	0	0	0	0	0	0	0	0	0	0	0	0	0	0	0	0	0	0	0	0	0	0	0	0	0	0	0	0
Contextual condition 127	0	0	0	0	0	1	0	0	0	0	1	0	0	0	0	0	0	0	0	0	0	0	0	0	0	0	0	0	1	0	0	0	0	0	0	0	0	0	1	0	0	0	0	0	0	0	0	0	0
Contextual condition 128	0	0	1	1	0	0	0	1	1	1	1	0	0	0	1	0	0	0	0	0	1	1	1	0	0	0	0	1	0	0	0	0	1	1	0	0	1	0	1	0	0	0	0	0	0	0	0	0	1
Contextual condition 129	0	0	0	0	0	0	0	0	0	1	0	0	1	0	0	1	0	0	0	0	0	0	0	0	0	0	0	0	0	0	1	1	0	0	1	0	0	0	1	1	0	0	0	0	0	0	0	0	0
Contextual condition 130	0	0	0	0	0	0	0	0	0	0	0	0	1	0	1	0	0	0	0	0	0	0	0	0	0	0	1	1	1	0	0	0	0	0	0	0	0	0	0	0	0	0	0	0	0	0	0	0	0
Contextual condition 131	0	1	0	0	0	0	0	0	0	0	0	0	0	0	0	0	0	0	0	0	0	0	0	0	0	0	0	0	0	0	0	0	0	0	0	0	0	0	0	0	0	0	0	0	0	0	0	0	0
Contextual condition 132	0	0	0	0	0	0	0	1	1	1	1	0	1	1	1	0	0	0	0	0	0	0	0	0	0	0	1	1	1	1	1	1	1	1	1	0	1	1	1	1	0	0	0	0	0	0	0	0	0
Contextual condition 133	0	1	0	1	0	0	0	0	0	0	0	0	0	1	0	0	0	0	0	0	0	0	0	0	0	1	1	1	1	0	0	0	0	0	0	0	0	0	0	0	1	1	1	1	0	1	0	1	0
Contextual condition 134	0	0	0	0	0	0	0	0	0	0	0	0	0	0	0	0	0	0	0	0	0	0	0	0	0	0	0	0	0	0	0	0	0	0	0	0	0	0	0	1	0	0	0	0	0	1	0	0	0
Contextual condition 135	0	0	0	0	0	0	0	0	0	0	0	0	0	0	0	0	1	0	0	0	0	0	0	0	0	0	0	0	0	0	0	0	0	0	0	0	0	0	0	0	0	0	0	0	0	0	0	0	0
Contextual condition 136	0	0	0	0	0	0	0	0	0	0	0	0	0	0	0	0	0	0	0	0	0	0	0	0	0	0	0	0	0	0	0	0	0	0	0	0	0	0	0	0	0	0	0	0	0	0	0	0	0
Contextual condition 137	0	0	0	0	0	0	0	0	0	0	0	0	1	1	1	0	0	0	0	0	0	0	0	0	0	0	0	0	0	0	0	0	0	0	0	0	0	0	0	0	0	0	0	0	0	0	0	0	0
Contextual condition 138	0	0	0	0	0	0	0	0	0	0	0	0	1	1	0	0	0	0	0	0	0	0	0	0	0	0	1	1	1	0	0	1	0	0	0	0	0	0	0	0	0	0	0	1	0	0	0	0	0
Contextual condition 139	0	0	0	0	0	1	0	0	0	0	0	0	1	1	1	0	0	0	0	0	0	0	1	0	0	0	1	1	0	0	0	0	0	0	0	0	0	0	0	1	0	0	0	1	0	0	0	0	0
Contextual condition 140	0	0	0	0	0	0	0	0	0	0	0	0	0	0	0	0	0	0	0	0	0	0	0	0	0	0	0	0	0	0	0	0	0	0	0	0	0	0	0	0	0	0	0	0	0	0	0	0	0
Contextual condition 141	0	0	0	0	0	1	0	0	0	0	0	0	1	0	0	0	0	0	0	0	0	0	0	0	0	0	0	0	0	0	0	0	0	0	0	1	0	0	0	0	0	0	0	0	0	0	0	1	0
Contextual condition 142	0	0	0	0	0	0	0	0	0	0	0	0	0	0	0	0	0	0	0	0	0	0	0	0	0	0	0	0	0	0	0	0	0	0	0	0	0	0	1	0	0	0	0	0	0	0	0	0	0
Contextual condition 143	0	0	0	0	0	0	0	0	0	0	0	0	0	0	0	0	1	0	0	0	0	1	0	0	0	0	0	0	0	0	0	0	0	0	0	0	0	0	0	0	0	0	1	1	1	0	0	0	0
Contextual condition 144	0	0	0	0	0	0	0	0	0	0	0	0	1	0	0	0	0	0	0	0	0	0	0	0	0	0	0	0	0	0	0	0	0	0	0	0	0	0	0	0	1	0	0	0	0	0	0	0	0
Contextual condition 145	0	0	0	0	0	0	0	0	0	0	0	0	0	0	0	0	0	0	0	0	0	0	0	0	0	0	0	0	0	0	0	0	0	0	0	0	0	0	0	0	0	0	0	0	0	0	0	0	0
Contextual condition 146	0	0	0	0	0	0	0	0	0	0	1	0	0	0	0	0	0	0	0	0	0	0	0	0	0	0	0	0	0	0	0	0	0	0	0	0	0	0	0	0	0	0	0	0	0	0	0	1	0
Contextual condition 147	0	0	0	0	0	1	0	0	1	1	1	0	0	0	1	0	0	0	0	0	1	1	1	1	0	0	0	0	0	0	0	0	0	1	1	1	1	1	1	0	0	0	0	1	0	0	0	0	0
Contextual condition 148	0	0	0	0	0	0	0	0	0	0	0	0	0	0	0	0	0	0	0	0	0	0	0	0	0	0	0	0	0	0	0	0	0	0	0	0	0	0	0	0	0	0	0	0	0	0	0	0	0
Contextual condition 149	0	0	0	0	0	0	0	0	1	0	0	0	0	0	0	0	0	0	0	0	0	0	0	0	0	0	0	0	0	0	0	0	0	0	1	1	0	0	0	0	0	0	0	0	0	0	0	0	0
Contextual condition 150	0	0	0	0	0	0	0	0	0	0	0	0	0	0	1	0	0	0	0	0	0	1	0	0	0	0	0	0	0	0	0	0	0	0	0	0	0	0	0	0	0	0	0	0	0	0	0	0	0
Contextual condition 151	0	0	0	0	0	0	0	1	0	1	1	0	1	0	0	0	0	1	1	1	0	0	0	0	0	1	1	0	0	0	0	1	0	0	0	0	0	0	0	0	1	1	0	0	0	1	0	0	1
Contextual condition 152	0	0	0	0	0	0	0	0	0	0	1	0	0	0	0	0	0	0	0	0	1	0	0	0	0	0	0	0	0	0	1	1	0	1	1	1	0	0	0	0	0	0	0	1	0	0	0	0	0
Contextual condition 153	0	0	0	0	0	0	0	0	0	0	0	0	0	0	0	0	0	0	0	0	0	0	0	0	0	0	0	0	0	0	1	0	0	0	0	1	0	0	0	0	0	0	0	0	0	0	0	0	0
Contextual condition 154	0	0	0	0	0	0	0	0	0	0	0	0	0	0	0	0	0	0	0	0	0	0	0	0	0	0	0	0	0	0	0	0	0	0	0	0	0	0	0	0	0	0	0	0	0	0	0	0	0
Contextual condition 155	0	0	0	0	0	0	0	0	0	0	0	0	0	0	0	1	1	0	0	1	0	0	0	0	0	0	0	0	0	0	1	0	0	0	0	0	0	0	0	0	0	0	0	0	0	0	0	0	0
Contextual condition 156	0	0	0	0	0	0	0	0	0	0	0	0	0	0	0	0	0	0	0	0	0	0	0	0	0	0	0	0	0	0	0	0	0	0	0	0	0	0	0	0	0	0	0	0	0	0	0	0	0
Contextual condition 157	0	0	1	0	0	0	0	0	0	0	0	0	1	0	1	0	0	0	0	0	0	0	0	0	0	0	1	1	0	0	0	1	0	0	0	0	0	0	0	0	0	0	1	1	0	0	1	1	1
Contextual condition 158	0	0	0	0	0	0	0	0	0	0	0	0	0	0	0	1	0	0	0	0	0	0	0	0	0	0	0	0	0	0	0	0	0	0	0	1	0	0	0	0	0	0	0	0	0	0	0	0	0
Contextual condition 159	0	0	0	0	0	0	0	0	0	0	0	0	0	0	0	0	0	1	0	0	0	0	0	0	0	0	0	0	0	0	0	0	0	0	0	0	0	0	0	0	0	0	0	0	0	0	0	0	0
Contextual condition 160	0	0	0	0	0	0	0	1	0	0	0	0	0	0	0	0	0	0	0	0	0	0	0	0	0	0	0	0	0	0	0	0	0	0	0	0	0	0	0	0	0	0	0	0	0	0	0	0	0
Contextual condition 161	0	0	0	0	1	1	0	0	0	0	0	0	0	0	1	0	1	0	0	0	0	0	0	0	0	0	0	0	0	0	0	0	0	0	0	0	0	0	0	0	0	0	0	0	0	0	0	0	0
Contextual condition 162	0	0	0	0	0	0	0	0	0	0	0	0	0	0	0	0	0	0	0	0	0	0	0	0	0	0	0	0	0	0	0	0	0	0	0	0	0	0	0	0	0	0	0	0	0	0	0	0	0
Contextual condition 163	0	0	0	0	0	0	0	0	0	0	0	0	0	0	0	0	0	0	0	0	0	0	0	0	0	0	0	0	0	0	0	0	0	0	0	0	0	0	0	0	0	0	0	0	0	0	0	0	0
Contextual condition 164	0	0	0	1	0	0	0	1	0	0	0	0	0	0	0	0	0	0	0	0	0	0	0	0	0	0	0	0	0	0	0	0	0	0	0	0	0	0	0	0	0	0	0	0	0	0	0	0	0
Contextual condition 165	0	0	0	0	0	0	0	0	0	0	0	0	1	0	0	0	0	0	0	0	0	0	0	0	0	0	1	0	0	0	0	0	0	0	0	0	0	0	1	0	0	0	0	0	0	0	0	0	0
Contextual condition 166	0	1	0	0	0	0	0	0	0	0	0	0	0	0	0	0	0	0	0	0	0	0	0	0	0	0	0	0	0	0	1	0	0	0	0	0	0	0	0	0	0	0	1	0	0	0	0	1	0
Contextual condition 167	0	0	0	0	0	0	0	0	0	0	0	0	0	0	0	0	0	0	0	1	0	0	0	0	1	1	0	0	1	1	0	1	0	0	0	0	0	0	0	1	0	0	0	0	0	0	0	0	0
Contextual condition 168	0	0	0	0	0	0	0	0	0	0	0	0	0	0	0	0	0	0	0	0	0	0	0	0	0	1	1	0	0	0	0	0	0	1	0	1	0	1	0	0	0	0	0	0	0	0	0	0	0
Contextual condition 169	0	0	0	1	0	0	0	0	0	0	0	0	0	0	0	0	0	0	0	0	0	0	0	0	0	0	0	0	0	0	0	0	0	0	0	0	0	0	0	0	0	0	0	0	0	0	0	0	0
Contextual condition 170	0	0	0	0	0	0	0	0	0	0	0	0	0	0	0	0	0	0	0	0	0	0	0	0	0	0	0	0	0	0	0	0	0	0	0	0	0	0	0	0	0	0	0	0	0	0	0	0	0
Contextual condition 171	0	0	0	0	0	0	0	0	0	0	0	0	0	0	0	0	0	0	0	0	0	0	0	0	0	0	0	0	0	0	0	0	0	0	0	0	0	0	0	0	0	0	0	0	0	0	0	0	0
Contextual condition 172	0	0	0	0	0	0	0	0	0	0	0	1	0	0	0	0	0	0	0	0	0	0	0	0	0	0	0	0	0	0	0	0	0	0	0	0	0	0	1	0	0	0	0	0	0	0	0	0	0
Contextual condition 173	0	0	0	0	0	0	0	0	0	0	0	0	0	0	0	0	0	0	0	0	0	0	0	0	0	0	0	0	0	0	0	0	0	0	0	0	0	0	0	0	0	0	0	0	0	0	0	0	0
Contextual condition 174	0	1	0	1	0	0	0	0	0	0	0	0	0	0	0	0	0	0	0	0	0	0	0	0	0	0	0	0	0	0	0	0	0	0	0	0	0	0	0	0	0	0	0	0	0	1	0	0	0
Contextual condition 175	0	0	0	0	0	0	0	0	0	0	1	0	0	0	0	1	0	0	0	0	1	0	0	0	0	0	0	0	0	0	1	1	1	1	1	1	1	1	0	0	0	0	0	0	0	0	0	0	0
Contextual condition 176	0	0	0	0	0	0	0	0	0	0	0	0	0	0	0	0	0	0	0	0	0	0	0	0	0	0	0	0	0	0	0	0	0	0	0	0	0	0	0	0	0	0	0	0	0	0	0	0	0
Contextual condition 177	0	0	0	0	0	1	0	0	0	0	1	0	0	0	1	0	0	0	0	0	0	0	0	1	0	0	0	0	0	0	0	0	0	0	0	0	0	1	0	0	0	0	0	0	0	0	0	0	0
Contextual condition 178	0	1	0	1	0	0	0	0	0	0	0	0	0	0	0	0	0	0	0	0	0	0	0	1	0	0	0	0	0	0	0	0	0	0	0	0	0	0	0	0	0	0	0	1	0	0	0	0	0
Contextual condition 179	0	0	0	0	0	0	0	0	0	0	1	0	0	0	1	0	0	0	0	0	1	0	0	0	0	0	0	0	0	0	0	0	0	0	0	0	0	0	0	0	0	0	0	0	0	0	0	0	1
Contextual condition 180	0	0	0	0	0	0	0	0	0	1	0	0	1	1	0	0	0	0	0	0	0	0	1	0	0	0	0	0	0	0	0	0	0	1	1	1	0	0	0	0	0	0	0	1	0	0	0	0	0
Contextual condition 181	0	0	0	0	0	0	0	0	0	0	0	0	0	0	0	0	0	0	0	0	0	0	0	0	0	0	1	0	0	0	0	0	0	0	0	0	0	0	0	0	1	1	1	0	0	0	0	0	1
Contextual condition 182	0	0	0	1	0	0	0	0	0	0	0	0	0	0	0	0	0	0	0	0	0	0	0	0	1	1	1	1	1	1	1	1	0	1	1	1	1	1	0	1	0	0	0	1	0	0	0	0	0
Contextual condition 183	0	0	0	0	0	0	0	0	0	0	0	0	1	0	0	1	1	1	1	1	0	0	0	0	0	0	0	1	0	1	1	0	1	0	1	0	0	0	0	0	0	0	0	0	0	0	0	1	0
Contextual condition 184	0	0	0	0	0	0	0	0	1	0	0	0	0	0	0	0	1	0	0	0	0	0	0	0	0	0	1	0	0	0	0	1	0	0	0	0	0	1	0	0	0	0	0	0	0	0	0	0	1
Contextual condition 185	0	0	0	1	0	0	0	0	0	0	0	0	0	0	0	0	0	0	0	0	0	0	0	1	0	0	0	0	0	0	0	0	0	0	0	0	0	0	0	0	0	0	0	0	0	0	0	0	0
Contextual condition 186	0	0	0	0	1	1	0	0	0	0	0	0	1	0	0	0	0	0	0	0	0	0	0	1	0	0	0	0	0	0	0	0	0	0	0	0	0	0	0	1	0	0	0	0	0	0	0	1	0
Contextual condition 187	0	1	0	0	0	0	0	0	0	0	0	0	0	0	0	0	0	0	0	0	0	0	0	0	0	0	0	0	0	0	0	0	0	0	0	0	0	0	0	0	0	0	0	0	0	0	1	0	0
Contextual condition 188	0	1	0	1	0	0	0	0	0	0	0	0	1	0	0	0	0	0	0	0	0	0	0	0	0	1	1	1	1	1	1	1	0	0	0	0	0	0	0	0	0	0	0	0	0	0	0	0	0
Contextual condition 189	0	0	0	0	0	1	0	0	0	0	0	0	0	0	0	0	0	0	0	0	0	0	0	0	0	0	0	0	0	0	0	0	0	0	0	0	0	0	0	0	0	0	0	0	0	0	0	0	0
Contextual condition 190	0	0	0	0	0	0	0	0	0	1	0	0	0	0	0	0	0	0	0	0	0	0	0	0	0	0	0	0	0	0	0	0	0	0	0	0	0	0	0	0	0	0	0	0	0	0	0	0	0
Contextual condition 191	0	0	0	0	0	0	0	0	0	0	0	0	0	0	0	0	0	0	0	0	0	0	0	0	0	0	0	0	0	0	0	0	0	0	0	0	0	0	0	0	0	0	0	0	0	0	0	0	0
Contextual condition 192	0	0	0	0	0	1	0	0	0	0	0	0	0	0	0	0	1	0	0	0	0	0	0	1	0	0	0	0	0	0	0	0	0	0	0	1	0	0	0	0	0	0	0	0	0	0	0	1	0
Contextual condition 193	0	0	0	0	0	1	0	0	0	0	1	0	0	0	0	1	1	0	0	0	0	0	0	0	0	0	0	0	0	0	0	0	0	0	0	1	0	0	0	0	0	0	0	0	0	0	0	1	1
Contextual condition 194	0	0	0	0	1	1	0	0	1	1	1	0	0	1	1	0	0	0	0	0	0	1	1	1	0	0	0	1	1	0	0	0	0	0	0	0	0	0	1	0	0	0	0	0	0	0	0	0	0
Contextual condition 195	0	0	0	0	0	0	0	0	0	0	0	0	0	0	0	1	0	0	0	0	0	0	0	0	0	0	0	0	0	1	1	0	0	1	1	1	0	1	0	0	0	0	0	1	0	0	0	0	0
Contextual condition 196	0	0	0	1	0	0	0	0	0	0	0	0	1	0	0	0	0	0	0	0	1	0	0	1	0	0	0	0	0	1	1	0	1	0	0	0	0	0	0	0	0	0	0	0	0	0	0	0	1
Contextual condition 197	0	0	0	0	0	0	0	0	0	0	0	0	0	0	0	0	0	0	0	0	0	0	0	0	0	0	0	0	0	0	0	0	0	0	0	0	0	0	0	0	0	0	0	0	0	0	0	0	0
Contextual condition 198	0	0	0	0	0	1	0	0	0	0	0	0	0	0	1	0	0	0	0	0	0	0	0	0	0	0	0	0	1	0	0	0	1	0	0	0	0	1	0	0	0	0	0	0	0	0	0	0	0
Contextual condition 199	0	0	0	0	0	0	0	0	0	1	0	0	0	0	1	0	0	0	0	0	0	0	1	0	0	0	1	1	1	0	1	1	1	1	1	1	1	1	1	0	0	0	0	0	0	0	0	0	0
Contextual condition 200	0	0	0	0	0	0	0	0	0	0	1	0	0	0	0	1	0	0	0	0	0	0	0	0	1	0	0	1	1	1	1	1	1	0	1	1	1	1	1	0	0	0	0	0	0	0	0	0	0
Contextual condition 201	0	0	0	0	0	1	0	0	0	0	0	0	1	1	1	0	0	0	0	0	0	0	1	0	0	0	1	1	1	0	1	1	1	1	0	0	1	1	0	0	0	0	0	0	0	0	0	1	0
Contextual condition 202	0	0	0	0	0	0	0	0	0	0	0	0	0	0	0	0	1	0	0	0	0	0	0	0	0	0	0	0	1	0	0	0	0	0	0	0	0	0	0	1	0	0	0	0	0	0	0	0	1
Contextual condition 203	0	0	0	0	0	0	0	0	0	0	0	0	0	0	0	0	0	0	0	0	0	0	0	0	0	0	0	0	0	0	0	0	0	0	0	0	0	0	0	0	1	1	1	1	0	0	0	0	1
Contextual condition 204	0	0	0	0	0	0	0	0	0	0	1	0	0	0	0	0	0	0	0	0	1	1	0	1	0	0	0	0	0	0	0	0	0	0	0	0	0	0	1	0	0	0	0	0	0	0	0	0	0
Contextual condition 205	0	0	1	0	0	0	0	0	0	0	0	0	0	1	0	0	0	0	0	0	0	0	0	0	1	1	0	0	0	0	0	0	0	0	0	0	0	0	1	0	0	1	0	0	1	1	1	0	0
Contextual condition 206	0	0	0	0	0	0	0	0	0	0	0	0	0	0	0	0	0	0	0	0	0	0	0	0	0	0	0	1	0	0	0	0	0	0	0	0	0	0	0	0	0	0	0	0	0	0	1	1	1
Contextual condition 207	0	0	0	0	0	0	0	0	0	0	0	0	0	1	0	0	0	0	0	0	0	0	0	0	0	0	0	0	0	0	1	0	0	0	0	0	0	1	0	0	0	0	0	0	0	0	0	0	0
Contextual condition 208	0	1	1	1	0	0	0	0	0	0	0	0	1	1	1	0	0	1	0	0	0	0	1	0	0	0	0	1	1	0	0	0	0	0	0	0	1	0	0	1	1	0	1	1	1	0	0	1	1
Contextual condition 209	0	0	0	0	0	0	1	0	0	0	1	0	0	0	1	0	0	0	1	0	1	0	0	0	0	0	0	0	1	0	0	0	0	0	0	0	1	0	1	0	0	0	0	0	0	0	0	0	1
Contextual condition 210	0	1	0	0	0	0	0	0	0	0	0	0	1	0	0	0	0	1	0	0	0	0	0	0	0	0	0	0	0	0	0	0	0	0	0	0	0	0	0	0	1	0	0	1	0	0	0	1	0
Contextual condition 211	0	0	0	0	0	0	0	0	0	0	0	0	0	0	0	1	1	1	0	1	0	0	0	0	0	0	0	0	0	0	0	0	0	0	0	0	0	0	0	0	0	0	0	0	0	0	0	0	0
Contextual condition 212	0	0	0	0	0	1	0	0	0	1	0	0	0	0	0	1	1	0	0	0	0	0	0	0	0	0	0	0	0	0	0	0	0	0	1	0	0	0	0	0	0	0	0	0	0	0	0	0	0
Contextual condition 213	0	0	0	0	0	0	0	0	0	0	0	0	1	0	0	0	0	0	0	0	0	0	0	0	0	0	0	0	0	0	0	1	0	0	0	0	0	0	0	0	0	0	0	0	0	1	0	0	0
Contextual condition 214	0	0	0	0	0	0	0	0	0	0	0	0	0	0	0	0	0	0	0	0	0	0	0	0	0	0	0	1	1	0	1	0	0	0	0	0	0	0	0	0	1	1	1	0	0	0	0	0	0
Contextual condition 215	0	0	0	0	0	0	0	0	0	0	0	0	0	0	0	0	0	0	0	0	0	0	0	1	0	0	0	0	0	0	0	0	0	0	0	0	0	0	0	0	0	0	0	0	0	0	0	0	0
Contextual condition 216	0	0	0	0	0	0	0	0	0	0	0	0	0	0	0	0	0	0	0	0	1	0	0	0	0	0	0	0	0	0	0	0	0	0	0	0	0	0	0	0	0	0	0	0	0	0	0	0	0
Contextual condition 217	0	0	1	0	0	0	0	0	0	0	0	0	1	1	0	0	0	0	0	1	0	0	0	0	0	0	0	0	0	0	0	0	0	0	0	0	0	0	0	0	0	0	0	0	0	1	1	0	0
Contextual condition 218	0	1	0	0	0	0	0	0	0	0	0	0	0	1	0	0	0	0	0	0	0	0	0	0	0	0	0	0	0	0	0	0	0	0	0	0	0	0	0	0	0	0	0	0	0	0	0	0	0
Contextual condition 219	0	0	0	0	0	0	0	0	0	0	0	0	0	0	0	1	1	0	0	0	0	0	0	0	0	0	1	0	0	0	0	0	0	0	1	0	0	0	0	0	0	0	0	0	0	0	0	0	1
Contextual condition 220	0	0	0	1	0	0	0	0	0	0	0	0	1	0	0	0	0	0	0	0	0	0	0	0	1	1	1	1	1	1	1	1	0	0	0	0	0	0	0	0	0	0	1	0	0	1	0	0	0
Contextual condition 221	0	0	0	0	0	0	0	0	0	0	0	0	0	0	0	0	0	0	0	0	0	0	0	0	0	0	0	0	0	0	0	0	0	0	0	0	0	0	0	0	0	0	0	0	0	0	0	0	0
Contextual condition 222	0	0	0	0	0	1	0	0	0	0	0	0	0	0	1	0	0	0	0	0	0	0	0	0	0	0	1	0	1	0	1	0	1	1	1	0	1	1	1	1	0	0	0	0	0	0	0	0	0
Contextual condition 223	0	1	0	0	0	0	0	0	0	0	0	0	0	0	0	0	0	0	0	0	1	0	0	0	0	0	0	0	0	0	0	0	0	0	0	0	0	0	0	0	0	0	0	0	0	0	0	0	0
Contextual condition 224	0	0	0	0	0	0	0	0	0	0	0	0	1	1	0	0	0	0	0	0	0	0	0	0	0	0	1	0	1	0	0	0	0	0	0	0	0	0	0	0	0	1	1	1	0	0	0	1	0
Contextual condition 225	0	0	0	0	0	0	0	0	0	0	0	0	0	0	0	0	1	0	0	0	0	1	0	0	0	0	0	0	0	0	0	0	0	0	0	1	0	0	0	0	0	0	0	0	0	0	0	0	0
Contextual condition 226	0	0	0	0	0	1	0	0	0	0	0	0	1	0	0	0	0	0	0	1	0	0	0	1	0	0	1	0	0	0	0	0	0	0	0	0	0	0	0	1	0	0	0	0	0	0	0	0	0
Contextual condition 227	0	0	0	0	0	0	0	0	0	0	0	0	0	1	0	0	1	0	0	0	0	1	0	0	0	0	0	0	0	0	0	0	0	0	0	0	0	0	0	0	0	0	0	0	0	0	0	0	0
Contextual condition 228	0	0	0	0	0	0	0	0	0	0	0	1	0	0	0	0	0	0	0	0	0	1	1	0	0	0	0	0	0	0	0	0	0	1	0	0	0	0	0	1	0	0	0	0	0	0	0	0	0
Contextual condition 229	0	0	0	0	0	0	0	0	0	0	0	1	0	0	0	0	0	0	0	0	0	0	0	0	0	0	1	0	0	0	0	0	0	0	0	0	1	0	1	0	0	0	0	1	1	0	0	0	0
Contextual condition 230	0	0	0	0	0	0	1	1	0	0	0	0	0	0	1	0	0	0	0	0	0	0	0	0	0	0	0	0	0	0	0	0	0	0	0	0	0	0	0	0	0	0	0	0	0	0	0	0	0
Contextual condition 231	0	0	0	0	0	1	0	0	0	0	0	0	0	0	1	0	0	0	0	0	0	0	0	0	0	0	0	0	0	0	0	0	0	0	0	0	0	0	0	0	0	0	0	0	0	0	0	0	0
Contextual condition 232	0	0	0	0	0	0	0	0	0	0	0	0	0	0	0	0	0	0	0	0	0	0	0	0	0	0	0	0	0	0	0	0	0	0	0	0	0	0	0	0	0	0	0	0	0	0	0	0	0
[truncated: 66 more columns]

## Sheet: Contextual Condition (TCGA-GBM)
Subtype	Classical	Classical	Classical	Classical	Classical	Classical	Classical	Classical	Classical	Classical	Classical	Classical	Classical	Classical	Classical	Classical	Classical	Classical	Classical	Classical	Classical	Classical	Classical	Classical	Classical	Classical	Classical	Classical	Classical	Classical	Classical	Classical	Classical	Classical	Classical	Classical	Classical	Classical	Classical	Classical	Classical	Classical	Classical	Classical	Classical	Classical	Classical	Classical	Classical
MGMT methylation status	Unmethylated	Unmethylated	Unmethylated	Methylated	Unmethylated	Unmethylated	Unmethylated	Unmethylated	Unmethylated	Methylated	NA	Unmethylated	Unmethylated	Unmethylated	Unmethylated	Unmethylated	Methylated	Methylated	NA	Unmethylated	Methylated	Unmethylated	Methylated	Methylated	Unmethylated	Unmethylated	Unmethylated	Unmethylated	Unmethylated	Methylated	Unmethylated	Unmethylated	Unmethylated	Methylated	Unmethylated	Unmethylated	Methylated	Unmethylated	Unmethylated	Methylated	NA	Unmethylated	Unmethylated	Unmethylated	Unmethylated	Methylated	Methylated	Unmethylated	Unmethylated
Age	44.6717	61.4852	50.3885	50.0243	44.6088	38.3389	33.8652	74.096	48.5952	55.6179	56.9348	70.9557	53.1839	44.1077	54.6377	14.5191	68.9789	26.2237	50.2488	57.581	49.4631	40.072	77.8908	50.2899	67.4648	63.911	86.5919	67.0843	63.7194	53.83	76.2289	63.3224	73.5293	69.3184	47.9545	51.7821	71.3472	62.1067	57.4249	52.5651	30.3881	59.963	49.6766	50.331	51.8615	69.2691	69.699	14.5356	60.2203
EGFR mutation	WT	WT	WT	WT	WT	WT	WT	WT	WT	WT	WT	WT	WT	WT	WT	WT	WT	WT	WT	WT	WT	WT	WT	WT	WT	WT	WT	WT	#N/A	#N/A	#N/A	WT	WT	WT	#N/A	WT	WT	WT	WT	WT	WT	WT	WT	WT	WT	WT	WT	WT	WT
NF1 mutation	WT	WT	WT	MUT	WT	WT	MUT	WT	WT	WT	WT	WT	WT	WT	WT	WT	WT	WT	WT	WT	WT	WT	WT	WT	WT	WT	WT	WT	#N/A	#N/A	#N/A	WT	WT	WT	#N/A	WT	WT	WT	WT	WT	WT	WT	WT	WT	WT	WT	WT	WT	WT
PDGFRA mutation	WT	WT	WT	WT	WT	WT	WT	WT	WT	WT	WT	WT	WT	WT	WT	WT	WT	WT	WT	WT	WT	WT	WT	WT	WT	WT	WT	WT	#N/A	#N/A	#N/A	WT	WT	WT	#N/A	WT	WT	WT	WT	WT	WT	WT	WT	WT	WT	WT	WT	WT	WT
PIK3CA mutation	WT	WT	WT	WT	WT	WT	WT	WT	WT	WT	WT	WT	WT	WT	WT	WT	WT	WT	WT	WT	WT	WT	WT	WT	WT	WT	WT	WT	#N/A	#N/A	#N/A	WT	WT	WT	#N/A	WT	WT	WT	WT	WT	WT	WT	WT	WT	WT	WT	WT	WT	WT
PIK3R1 mutation	WT	WT	WT	WT	WT	WT	WT	WT	WT	WT	WT	WT	WT	WT	WT	WT	WT	WT	WT	WT	WT	WT	WT	WT	WT	WT	WT	WT	#N/A	#N/A	#N/A	WT	WT	WT	#N/A	WT	WT	WT	WT	WT	WT	WT	WT	WT	WT	WT	WT	WT	WT
TP53 mutation	WT	WT	WT	WT	WT	WT	WT	WT	WT	WT	WT	WT	WT	WT	WT	WT	WT	WT	WT	WT	WT	WT	WT	WT	WT	WT	WT	WT	#N/A	#N/A	#N/A	WT	WT	WT	#N/A	WT	WT	WT	WT	WT	WT	WT	WT	WT	WT	WT	WT	WT	WT
	TCGA-02-0001	TCGA-02-0009	TCGA-02-0015	TCGA-02-0016	TCGA-02-0021	TCGA-02-0023	TCGA-02-0027	TCGA-02-0037	TCGA-02-0038	TCGA-02-0043	TCGA-02-0068	TCGA-02-0070	TCGA-02-0071	TCGA-02-0102	TCGA-02-0260	TCGA-02-0266	TCGA-02-0269	TCGA-02-0271	TCGA-02-0285	TCGA-02-0289	TCGA-02-0290	TCGA-02-0317	TCGA-02-0333	TCGA-02-0422	TCGA-02-0430	TCGA-06-0125	TCGA-06-0126	TCGA-06-0127	TCGA-06-0137	TCGA-06-0145	TCGA-06-0148	TCGA-06-0157	TCGA-06-0158	TCGA-06-0187	TCGA-06-0211	TCGA-06-0394	TCGA-06-0402	TCGA-08-0244	TCGA-08-0246	TCGA-08-0354	TCGA-08-0355	TCGA-08-0356	TCGA-08-0357	TCGA-08-0358	TCGA-08-0375	TCGA-08-0511	TCGA-08-0514	TCGA-08-0516	TCGA-08-0518
	TCGA-02-0001-01C-01R-0179-07	TCGA-02-0009-01A-01R-0179-07	TCGA-02-0015-01A-01R-0300-07	TCGA-02-0016-01A-01R-0300-07	TCGA-02-0021-01A-01R-0179-07	TCGA-02-0023-01B-01R-0300-07	TCGA-02-0027-01A-01R-0179-07	TCGA-02-0037-01A-01R-0179-07	TCGA-02-0038-01A-01R-0179-07	TCGA-02-0043-01A-01R-0179-07	TCGA-02-0068-01A-01R-0300-07	TCGA-02-0070-01A-01R-0300-07	TCGA-02-0071-01A-01R-0195-07	TCGA-02-0102-01A-01R-0195-07	TCGA-02-0260-01A-03R-0282-07	TCGA-02-0266-01A-01R-0282-07	TCGA-02-0269-01B-01R-0282-07	TCGA-02-0271-01A-01R-0282-07	TCGA-02-0285-01A-01R-0282-07	TCGA-02-0289-01A-01R-0282-07	TCGA-02-0290-01A-01R-0282-07	TCGA-02-0317-01A-01R-0282-07	TCGA-02-0333-01A-02R-0282-07	TCGA-02-0422-01A-01R-0282-07	TCGA-02-0430-01A-01R-0282-07	TCGA-06-0125-01A-01R-0213-07	TCGA-06-0126-01A-01R-0213-07	TCGA-06-0127-01A-01R-0308-07	TCGA-06-0137-01A-01R-0213-07	TCGA-06-0145-01A-01R-0213-07	TCGA-06-0148-01A-01R-0213-07	TCGA-06-0157-01A-01R-0229-07	TCGA-06-0158-01A-01R-0229-07	TCGA-06-0187-01A-01R-0229-07	TCGA-06-0211-01A-01R-0229-07	TCGA-06-0394-01A-01R-0282-07	TCGA-06-0402-01A-01R-0282-07	TCGA-08-0244-01A-01R-0300-07	TCGA-08-0246-01A-01R-0300-07	TCGA-08-0354-01A-01R-0300-07	TCGA-08-0355-01A-01R-0300-07	TCGA-08-0356-01A-01R-0300-07	TCGA-08-0357-01A-01R-0300-07	TCGA-08-0358-01A-01R-0308-07	TCGA-08-0375-01A-01R-0300-07	TCGA-08-0511-01A-01R-0282-07	TCGA-08-0514-01A-01R-0282-07	TCGA-08-0516-01A-01R-0282-07	TCGA-08-0518-01A-01R-0282-07
Contextual condition 1	0	1	0	0	0	0	0	0	0	1	0	0	1	1	0	0	0	0	0	0	0	0	0	0	0	1	1	0	1	1	1	0	0	0	0	0	0	0	0	0	0	0	0	0	0	0	0	1	0
Contextual condition 2	0	0	0	0	0	0	0	0	0	0	0	0	0	0	0	1	0	0	0	0	1	1	0	0	0	0	0	0	0	0	0	0	0	0	0	0	0	0	0	0	0	0	0	1	0	0	0	0	0
Contextual condition 3	0	0	0	0	0	0	0	0	0	0	0	0	0	0	0	0	0	0	0	0	0	0	0	0	0	0	0	0	0	0	0	0	0	0	0	0	0	0	0	0	0	0	0	0	0	0	0	0	0
Contextual condition 4	0	0	0	0	0	0	0	0	0	0	0	0	0	0	0	0	0	0	0	0	0	0	0	0	0	0	0	0	0	0	0	0	0	0	0	0	0	0	0	0	0	0	0	0	0	0	0	0	0
Contextual condition 5	0	0	0	0	0	0	0	0	0	0	0	0	0	0	0	0	0	0	0	0	0	0	0	0	0	0	0	0	0	0	0	0	0	0	0	0	0	0	0	0	0	0	0	0	0	0	0	0	0
Contextual condition 6	0	0	0	0	0	0	0	0	0	0	0	0	0	0	0	0	0	0	0	0	0	0	0	0	0	0	0	0	0	0	0	0	0	0	0	0	0	0	0	0	0	0	0	0	0	0	0	0	0
Contextual condition 7	0	0	0	0	0	0	0	0	0	0	0	0	0	0	0	0	0	0	0	0	0	0	0	0	0	0	0	0	0	0	0	0	0	0	0	0	0	0	0	0	0	0	0	0	0	0	0	0	0
Contextual condition 8	0	0	0	0	0	0	0	0	0	0	0	0	0	0	0	0	0	0	0	0	0	0	0	0	0	0	0	0	0	0	0	0	0	0	0	0	0	0	0	0	0	0	0	0	0	0	0	0	0
Contextual condition 9	0	0	0	0	0	0	0	0	0	0	0	0	0	0	0	0	0	0	0	0	0	0	0	0	0	0	0	0	0	0	0	0	0	0	0	0	0	0	0	0	0	0	0	0	0	0	0	0	0
Contextual condition 10	0	0	0	0	0	0	0	0	0	0	0	0	0	0	0	0	0	0	0	0	0	0	0	0	0	0	0	0	0	0	0	0	0	0	0	0	0	0	0	0	0	0	0	0	0	0	0	0	0
Contextual condition 11	0	0	0	0	0	0	0	0	0	0	0	0	0	0	1	0	1	0	0	0	0	1	1	0	0	0	0	0	0	0	0	0	0	0	0	0	0	0	0	0	0	0	0	0	0	0	0	0	0
Contextual condition 12	0	0	0	0	0	0	0	0	0	0	0	0	0	0	0	0	0	0	0	0	0	0	0	0	0	0	0	0	0	0	0	0	0	0	0	0	0	0	0	0	0	0	0	0	0	0	0	0	0
Contextual condition 13	0	0	0	0	0	0	0	0	0	0	0	0	0	0	0	0	0	0	0	0	0	0	0	0	0	0	0	0	0	0	0	0	0	0	0	0	0	0	0	0	0	0	0	0	0	0	0	0	0
Contextual condition 14	0	0	0	0	0	0	0	0	0	0	0	0	0	0	1	0	0	0	0	0	0	0	1	0	0	0	0	1	0	0	0	0	0	0	0	0	0	0	0	0	0	0	0	0	0	0	0	0	0
Contextual condition 15	0	0	1	1	0	0	0	0	0	0	0	1	0	0	0	0	0	0	0	0	0	0	0	0	0	0	0	0	0	0	0	0	1	0	0	0	1	0	0	0	0	0	0	0	0	0	0	1	0
Contextual condition 16	0	0	0	0	0	0	0	0	0	0	0	0	0	0	0	0	0	0	0	0	0	0	0	0	0	0	0	0	0	0	0	0	0	0	0	0	0	0	0	0	0	0	0	0	0	0	0	0	0
Contextual condition 17	0	0	0	0	0	0	0	0	0	0	0	0	0	0	0	0	0	0	0	0	0	0	0	0	0	0	0	0	0	0	0	0	0	0	0	0	0	0	0	0	0	0	0	0	0	0	0	1	0
Contextual condition 18	0	0	0	0	0	0	0	0	0	0	0	0	0	1	0	0	0	0	0	0	0	0	0	0	0	0	0	0	0	0	0	0	0	0	0	0	0	0	0	0	0	0	0	0	0	0	0	0	0
Contextual condition 19	0	0	0	0	0	0	0	0	0	0	0	0	0	0	0	0	0	0	0	0	0	0	0	0	0	0	0	0	0	0	0	0	0	0	0	0	0	0	0	0	0	0	0	0	0	0	0	0	0
Contextual condition 20	0	0	0	0	0	0	0	0	0	0	0	0	0	0	0	0	0	0	0	0	0	0	0	0	0	0	0	0	0	0	0	0	0	0	0	0	0	0	0	0	0	0	0	0	0	0	0	0	0
Contextual condition 21	0	0	0	0	0	0	0	0	0	0	0	0	0	0	0	0	0	0	0	0	0	0	0	0	0	0	0	0	0	0	0	0	0	0	0	0	0	0	0	0	0	0	0	0	0	0	0	0	0
Contextual condition 22	0	0	0	0	0	0	0	0	0	0	0	0	0	0	0	0	0	0	0	0	0	0	0	0	0	0	0	0	0	0	0	0	0	0	0	0	0	0	0	0	0	0	0	0	0	0	0	1	0
Contextual condition 23	0	0	0	0	0	0	0	0	0	0	0	0	0	0	0	0	0	0	0	0	0	0	0	0	0	0	0	0	0	0	0	0	0	0	0	0	0	0	0	0	0	0	0	0	0	0	0	0	0
Contextual condition 24	0	0	0	0	0	0	0	0	0	0	0	0	0	0	0	0	0	0	0	0	0	0	0	0	0	0	0	0	0	0	0	0	0	0	0	0	0	0	0	0	0	0	0	0	0	0	0	0	0
Contextual condition 25	0	0	0	0	0	0	0	0	0	0	0	0	0	0	0	0	0	0	0	0	1	0	0	0	0	0	0	0	0	0	0	0	0	0	0	0	0	0	0	0	0	0	0	0	0	0	0	0	0
Contextual condition 26	0	0	0	0	0	0	0	0	0	0	0	0	0	0	0	0	0	0	0	0	0	0	0	0	0	0	0	0	0	0	0	0	0	0	0	0	0	0	0	0	0	0	0	0	0	0	0	0	0
Contextual condition 27	0	0	0	0	0	0	0	0	0	0	0	0	0	0	1	0	0	0	0	0	1	1	1	0	0	0	0	0	0	0	0	0	0	0	0	0	0	0	0	0	0	0	0	1	0	0	0	0	0
Contextual condition 28	0	0	0	0	0	0	0	0	0	0	0	0	0	0	0	0	0	0	0	0	0	0	0	0	0	0	0	0	0	0	0	0	0	0	0	0	0	0	0	0	0	0	0	0	0	0	0	0	0
Contextual condition 29	0	0	0	0	0	0	0	0	0	0	0	0	0	0	0	0	0	0	0	0	0	0	0	0	0	1	0	0	0	0	1	0	0	0	0	0	0	0	0	0	0	0	0	0	0	0	0	0	0
Contextual condition 30	0	0	0	0	0	0	0	0	0	0	0	0	0	0	0	1	0	0	0	0	1	0	0	0	0	0	0	0	0	0	0	0	0	0	0	0	0	0	0	0	0	0	0	0	0	0	0	0	0
Contextual condition 31	0	0	0	0	0	0	0	0	0	0	0	0	0	0	0	0	0	0	0	0	0	0	0	0	0	1	1	0	0	0	0	0	0	0	0	0	0	0	0	0	0	0	0	0	0	0	0	0	0
Contextual condition 32	0	0	0	0	0	0	0	0	0	0	0	0	0	0	0	0	0	0	0	0	0	0	0	0	0	0	0	0	0	0	0	0	0	0	0	0	0	0	0	0	0	0	0	0	0	0	0	0	0
Contextual condition 33	0	0	0	0	0	0	0	0	0	0	0	0	0	0	0	0	0	0	0	0	0	0	0	0	0	0	0	0	0	0	0	0	0	0	0	0	0	0	0	0	0	0	0	0	0	0	0	0	0
Contextual condition 34	0	0	0	0	0	0	0	0	0	0	0	0	0	0	0	0	0	0	0	0	0	0	0	0	0	0	0	0	0	0	0	0	0	0	0	0	0	0	0	0	0	0	0	0	0	0	0	0	0
Contextual condition 35	0	0	0	0	0	0	0	0	0	0	0	0	0	1	0	0	0	0	0	0	0	0	0	0	0	0	0	0	1	1	1	0	0	0	0	0	0	0	0	0	0	0	0	0	0	0	0	0	0
Contextual condition 36	0	0	0	0	0	0	0	0	0	0	0	0	0	0	0	1	0	0	0	0	1	0	0	0	0	0	0	0	0	0	0	0	0	0	0	0	0	0	0	0	0	0	0	1	0	0	0	0	0
Contextual condition 37	0	0	0	0	0	0	0	0	0	0	0	0	0	0	0	0	0	0	0	0	0	0	0	0	0	0	0	0	0	0	0	0	0	0	0	0	0	0	0	0	0	0	0	0	0	0	0	0	0
Contextual condition 38	0	0	0	0	0	0	0	0	0	0	0	0	0	0	0	0	0	0	0	0	0	0	0	0	0	0	0	0	0	0	0	0	0	0	0	0	0	0	0	0	0	0	0	0	0	0	0	0	0
Contextual condition 39	0	0	0	0	0	0	0	0	0	0	0	0	0	0	0	0	0	0	0	0	0	0	0	0	0	0	0	0	0	0	0	0	0	0	0	0	0	0	0	0	0	0	0	0	0	0	0	0	0
Contextual condition 40	0	0	0	0	0	0	0	1	0	0	0	0	0	0	0	0	0	0	0	0	0	0	0	0	0	0	0	0	1	0	0	0	0	0	0	0	0	0	0	0	0	0	0	0	0	0	1	0	0
Contextual condition 41	0	0	0	0	0	0	0	0	0	0	0	0	0	0	0	0	0	0	0	0	0	0	0	0	0	0	0	0	0	0	0	0	0	0	0	0	0	0	0	0	0	0	0	0	0	0	0	0	0
Contextual condition 42	0	0	0	0	0	0	0	0	0	0	0	0	0	0	0	0	0	0	0	0	0	0	0	0	0	0	0	0	0	0	0	0	0	0	0	0	0	0	0	0	0	0	0	0	0	0	0	0	0
Contextual condition 43	0	0	0	0	0	0	0	0	0	0	0	0	0	0	0	0	0	0	0	0	0	0	0	0	0	0	0	0	0	0	0	0	0	0	0	0	0	0	0	0	0	0	0	0	0	0	0	0	0
Contextual condition 44	0	0	0	0	0	0	0	0	0	0	0	0	0	0	0	0	0	0	0	0	0	0	0	0	0	0	0	0	0	0	0	0	0	0	0	0	0	0	0	0	0	0	0	0	0	0	0	0	0
Contextual condition 45	0	0	0	0	0	0	0	0	0	0	0	0	0	0	0	0	0	0	0	0	0	0	0	0	0	0	0	0	0	0	0	0	0	0	0	0	0	0	0	0	0	0	0	0	0	0	0	0	0
Contextual condition 46	0	0	0	0	0	0	0	0	0	0	0	0	0	0	1	0	0	0	0	0	1	0	0	0	0	0	0	1	0	0	0	0	0	0	0	0	0	0	0	0	0	0	0	1	0	0	0	0	0
Contextual condition 47	0	0	0	0	0	0	0	0	0	0	0	0	0	0	0	0	0	0	0	0	0	0	0	0	0	0	0	0	0	0	0	0	0	0	0	0	0	0	0	0	0	0	0	0	0	0	0	0	0
Contextual condition 48	0	0	0	0	0	0	0	0	0	0	0	0	0	0	0	0	0	0	0	0	0	0	0	0	0	0	0	0	0	0	0	0	0	0	0	0	0	0	0	0	0	0	0	0	0	0	0	0	0
Contextual condition 49	0	0	0	0	0	0	0	0	0	0	0	0	0	0	0	1	0	0	0	0	1	0	1	0	0	0	0	0	0	0	0	0	0	0	0	0	0	0	0	0	0	0	0	1	0	0	0	0	0
Contextual condition 50	0	0	0	0	0	0	0	0	0	0	0	0	0	0	0	0	0	0	0	0	0	0	0	0	0	0	0	0	0	0	0	0	0	0	0	0	0	0	0	0	0	0	0	0	0	0	0	0	0
Contextual condition 51	0	0	0	0	0	0	0	0	0	0	0	0	0	0	0	0	0	1	0	0	0	0	0	0	0	0	0	0	0	0	0	0	0	0	0	0	0	0	0	0	0	0	0	0	0	0	0	0	0
Contextual condition 52	0	0	0	0	0	0	0	0	0	0	0	0	0	0	0	0	0	0	0	0	0	0	0	0	0	0	0	0	0	0	0	0	0	0	0	0	0	0	0	0	0	0	0	0	0	0	0	0	0
Contextual condition 53	0	0	0	0	0	0	0	0	0	0	0	0	0	0	0	0	0	0	0	0	0	0	0	0	0	0	0	0	0	0	0	0	0	0	0	0	0	0	0	0	0	0	0	0	0	0	0	0	0
Contextual condition 54	0	0	0	0	0	0	0	0	0	0	0	0	0	0	0	0	0	0	0	0	0	0	0	0	0	0	0	0	0	0	0	0	0	0	0	0	0	0	0	0	0	0	0	0	0	0	0	0	0
Contextual condition 55	0	0	0	0	0	0	0	0	0	0	0	1	0	0	0	0	0	0	0	0	0	0	0	0	0	0	0	0	0	0	0	0	0	0	0	0	0	0	0	0	0	0	0	0	0	0	0	0	0
Contextual condition 56	0	0	0	0	0	0	0	0	0	0	0	0	0	0	0	0	0	0	0	0	0	0	0	0	0	0	0	0	0	0	0	0	0	0	0	0	0	0	0	0	0	0	0	0	0	0	0	0	0
Contextual condition 57	0	0	0	0	0	0	0	0	0	0	0	0	0	0	0	1	0	0	0	0	0	0	0	0	0	0	0	0	0	0	0	0	0	0	0	0	0	0	0	0	0	0	0	1	1	0	0	0	0
Contextual condition 58	0	0	0	0	0	0	0	0	0	0	0	0	0	0	0	0	0	0	0	0	0	0	0	0	0	0	0	0	0	0	0	1	0	0	0	0	0	0	0	0	0	0	0	0	0	0	0	0	0
Contextual condition 59	0	0	0	0	0	0	0	0	0	0	0	0	0	0	0	0	0	0	0	0	0	0	0	0	0	0	0	0	0	0	0	0	0	0	0	0	0	0	0	0	0	0	0	0	0	0	0	0	0
Contextual condition 60	0	0	0	0	0	0	0	0	0	0	0	0	0	0	0	1	0	1	0	0	0	0	0	0	0	0	0	0	0	0	0	0	0	0	0	0	0	0	0	0	0	0	1	0	0	0	0	0	0
Contextual condition 61	0	0	1	1	0	0	0	1	0	0	1	0	0	0	0	1	0	0	0	0	0	0	0	0	0	0	0	0	0	0	0	0	0	0	0	0	0	1	1	1	1	0	0	1	1	0	0	0	0
Contextual condition 62	0	0	0	0	0	0	0	0	0	0	0	0	0	0	0	0	0	0	0	0	0	0	0	0	0	0	0	1	0	0	0	0	1	0	0	0	0	0	0	0	0	0	0	0	0	0	0	1	0
Contextual condition 63	0	0	0	0	0	0	0	0	0	0	0	0	0	0	0	0	0	0	0	0	0	0	0	0	0	0	0	0	0	0	0	0	0	0	0	0	0	0	0	0	0	0	0	0	0	0	0	0	0
Contextual condition 64	0	0	0	0	0	0	0	0	0	0	0	0	0	0	0	0	0	0	0	0	0	0	0	0	0	0	0	0	0	0	0	1	0	0	0	0	0	0	0	0	0	0	0	0	0	0	0	1	0
Contextual condition 65	0	0	0	0	0	0	0	0	0	0	0	0	0	0	0	0	0	0	0	0	0	0	0	0	0	0	0	0	0	0	0	0	0	0	0	0	0	0	0	0	0	0	0	0	0	0	1	0	0
Contextual condition 66	0	0	0	0	0	0	0	0	0	0	0	0	0	0	0	0	0	0	0	0	0	0	0	0	0	0	0	0	0	0	0	0	0	0	0	0	0	0	0	0	0	0	0	0	0	0	0	0	0
Contextual condition 67	0	0	0	0	0	0	0	0	0	1	0	0	0	0	0	0	0	0	0	0	0	0	0	0	0	0	0	0	0	0	0	0	0	0	0	0	0	0	0	0	0	0	0	0	0	0	0	0	0
Contextual condition 68	0	0	0	0	0	0	0	0	0	0	0	0	0	0	0	0	0	0	0	0	0	0	0	0	0	0	0	0	0	0	0	0	0	0	0	0	0	0	0	0	0	0	0	0	0	0	0	0	0
Contextual condition 69	0	0	0	0	0	0	0	0	0	0	0	0	0	0	0	0	0	0	0	0	0	0	0	0	0	1	0	0	0	0	0	0	0	0	0	0	0	0	0	0	0	0	0	0	0	0	0	0	0
Contextual condition 70	0	0	0	0	0	0	0	0	0	0	0	0	0	0	0	0	0	0	0	0	0	0	0	0	0	0	0	0	0	0	0	0	0	0	0	0	0	0	0	0	0	0	0	0	0	0	0	0	0
Contextual condition 71	0	0	0	0	1	0	0	1	0	0	0	0	0	0	0	0	0	0	0	0	0	0	0	0	0	1	0	0	1	0	0	0	0	0	0	0	1	0	0	0	0	0	0	0	0	0	1	0	0
Contextual condition 72	0	0	0	0	0	0	0	0	0	0	0	0	0	0	0	0	0	0	0	0	0	0	0	0	0	0	0	0	0	0	0	0	0	0	0	0	0	0	0	0	0	0	0	0	0	0	0	0	0
Contextual condition 73	0	0	0	0	0	0	0	0	0	0	0	0	0	0	0	0	0	0	0	0	0	0	0	0	0	0	0	0	0	0	0	0	0	0	0	0	0	0	0	0	0	0	0	0	0	0	0	0	0
Contextual condition 74	0	0	0	0	0	0	0	0	0	0	0	0	0	0	0	0	0	0	0	0	0	0	0	0	0	0	0	0	0	0	0	0	0	0	0	0	0	0	0	0	0	0	0	0	0	0	0	0	0
Contextual condition 75	0	0	0	0	0	0	0	0	0	0	0	0	0	0	0	0	0	0	0	0	0	0	0	0	0	0	0	0	0	0	0	0	0	0	0	0	0	0	0	0	0	0	0	0	0	0	0	0	0
Contextual condition 76	0	0	0	0	0	0	0	0	0	0	0	0	0	0	0	0	0	0	0	0	0	0	0	0	0	0	0	0	0	0	0	0	0	0	0	0	0	0	0	0	0	0	0	0	0	0	0	0	0
Contextual condition 77	0	0	0	0	0	0	0	0	0	0	0	0	0	0	0	0	0	0	0	0	0	0	0	0	0	0	0	0	0	0	0	0	0	0	0	0	0	0	0	0	0	0	0	0	0	0	0	0	0
Contextual condition 78	0	0	0	0	0	0	0	0	0	0	0	0	0	0	0	0	0	0	0	0	0	0	0	0	0	0	0	0	0	0	0	0	0	0	0	0	0	0	0	0	0	0	0	0	0	0	0	0	0
Contextual condition 79	0	0	0	0	0	0	0	0	0	0	0	0	0	0	0	0	0	0	0	0	0	0	0	0	0	0	0	0	0	0	0	0	0	0	0	0	0	0	0	0	0	0	0	0	0	0	0	0	0
Contextual condition 80	0	0	0	0	0	0	0	0	0	0	0	0	0	0	0	0	0	0	0	0	0	0	0	0	0	0	0	0	0	0	0	0	0	0	0	0	0	0	0	0	0	0	0	0	0	0	0	0	0
Contextual condition 81	0	0	0	0	0	0	0	0	0	0	0	0	0	0	0	0	0	0	0	0	0	0	0	0	0	0	0	1	0	0	0	0	0	0	0	0	0	0	0	0	0	0	0	0	0	0	0	0	0
Contextual condition 82	0	0	0	0	0	0	0	0	0	0	0	0	0	0	0	0	0	0	0	0	0	0	0	0	0	0	0	0	0	0	0	0	0	0	0	0	0	0	0	0	0	0	0	0	0	0	0	0	0
Contextual condition 83	0	0	0	0	0	0	0	0	0	0	0	0	0	0	0	0	0	0	0	0	0	0	0	0	0	0	0	0	0	0	0	0	0	0	0	0	0	0	0	0	0	0	0	0	0	0	0	1	0
Contextual condition 84	0	0	0	0	0	0	0	0	0	0	0	0	0	0	0	0	0	0	0	0	0	0	0	0	0	0	0	0	0	0	0	0	0	0	0	0	0	0	0	0	0	0	0	0	0	0	0	0	0
Contextual condition 85	0	0	0	0	0	0	0	0	0	0	0	0	0	0	0	0	0	0	0	0	0	0	0	0	0	0	0	0	0	0	0	0	0	0	0	0	0	0	0	0	0	0	0	0	0	0	0	1	0
Contextual condition 86	1	0	0	0	0	0	0	0	0	0	0	0	0	0	0	0	0	0	0	0	0	0	0	0	0	0	0	0	0	0	0	0	0	0	0	0	0	0	0	0	0	0	0	0	0	0	0	0	0
Contextual condition 87	0	0	0	0	0	0	0	0	0	0	0	0	0	0	1	0	1	0	0	0	0	0	0	0	0	0	0	0	0	0	0	0	0	0	0	0	0	0	0	0	0	0	0	0	0	0	0	0	0
Contextual condition 88	0	0	0	0	0	0	0	0	0	0	0	0	0	0	0	0	0	0	0	0	0	0	0	0	0	0	0	0	0	0	0	0	0	0	0	0	0	0	0	0	0	0	0	0	0	0	0	0	0
Contextual condition 89	0	0	0	0	0	0	0	0	0	0	0	0	0	0	0	0	0	0	0	0	0	0	0	0	0	0	0	0	0	1	0	0	0	0	0	0	0	0	0	0	0	0	0	0	0	0	0	0	0
Contextual condition 90	0	0	0	0	0	0	0	0	0	0	0	0	0	0	0	0	0	0	0	0	0	0	0	0	0	0	0	0	0	0	0	1	0	0	0	0	0	0	0	0	0	0	0	1	0	0	0	0	0
Contextual condition 91	0	0	0	0	0	0	0	0	0	0	0	0	0	0	0	0	0	0	0	0	0	0	0	0	0	0	0	0	0	0	0	0	0	1	0	0	0	1	0	0	0	0	0	0	0	1	1	0	0
Contextual condition 92	0	0	1	0	0	0	0	0	0	0	0	0	0	0	0	0	0	0	0	0	0	0	0	0	0	0	0	0	0	0	0	0	0	0	0	0	0	0	0	0	0	0	0	0	0	0	0	0	0
Contextual condition 93	0	0	0	0	0	0	0	0	0	1	0	0	0	0	0	0	0	0	0	0	1	0	0	0	0	0	0	0	1	0	1	0	0	0	0	0	0	0	0	0	0	0	0	0	0	0	1	0	0
Contextual condition 94	0	0	0	0	0	0	0	0	0	0	0	0	0	0	0	0	0	0	0	0	0	0	0	0	0	0	0	0	0	0	0	0	0	1	0	0	0	0	0	0	0	0	0	1	0	0	0	0	0
Contextual condition 95	0	0	0	0	0	0	0	0	1	1	0	0	0	1	0	0	0	0	0	0	1	0	0	0	0	0	0	0	1	0	0	0	0	0	0	0	0	0	0	0	0	0	0	1	0	0	0	0	0
Contextual condition 96	0	0	0	0	0	0	0	0	0	0	0	0	0	0	0	0	0	0	0	0	0	0	0	0	0	0	0	0	1	0	0	1	0	1	1	0	0	0	0	0	0	0	0	0	0	0	1	0	0
Contextual condition 97	0	0	0	0	0	0	0	0	0	0	0	0	0	0	0	0	0	0	0	0	0	0	0	0	0	0	0	0	0	0	0	0	0	0	0	0	0	0	0	0	0	0	0	0	0	0	0	0	0
Contextual condition 98	0	1	0	0	0	0	0	0	0	1	0	0	0	0	0	0	0	0	0	0	0	0	1	0	0	0	0	0	1	0	0	0	0	0	0	0	0	0	0	0	0	0	0	0	0	0	0	0	0
Contextual condition 99	0	0	0	0	0	0	0	0	0	0	1	0	0	0	0	1	0	0	0	0	1	0	0	0	0	0	0	0	0	0	0	0	0	0	0	0	0	0	1	1	0	0	0	1	1	0	0	0	0
Contextual condition 100	0	0	0	0	0	0	0	0	0	0	0	0	0	0	0	1	0	0	0	0	0	0	0	0	0	0	0	0	0	0	0	0	0	0	0	0	0	1	0	0	0	0	0	0	0	0	0	0	0
Contextual condition 101	0	1	0	0	0	0	0	1	0	1	1	0	0	1	0	1	1	0	0	1	1	1	0	0	0	1	0	0	1	1	1	1	0	1	1	0	1	0	0	1	0	0	0	1	1	0	1	0	1
Contextual condition 102	0	0	0	0	0	0	0	0	0	0	0	1	0	0	1	0	1	0	0	0	1	1	1	0	0	0	0	1	0	0	0	0	0	0	0	0	0	0	0	0	0	0	0	1	0	0	0	0	0
Contextual condition 103	0	0	0	0	0	0	0	0	0	0	0	0	0	0	0	0	0	0	0	0	0	0	0	0	0	0	0	0	0	0	0	0	0	0	0	0	0	0	0	0	0	0	0	0	0	0	0	0	0
Contextual condition 104	0	0	0	0	0	0	0	1	0	0	0	0	0	0	0	0	0	0	0	0	0	0	0	0	0	0	0	0	0	0	0	0	0	0	0	0	0	0	0	0	0	0	0	0	0	0	0	0	0
Contextual condition 105	0	0	0	0	0	0	0	1	0	0	0	0	0	0	0	0	0	0	0	0	0	0	0	0	0	0	0	0	0	0	0	0	0	0	0	0	0	0	0	0	0	0	0	0	0	0	1	0	0
Contextual condition 106	0	0	1	0	0	0	0	0	0	0	0	0	0	0	0	0	0	0	0	0	0	0	0	0	0	0	0	0	0	0	0	0	0	0	0	0	0	0	0	0	0	0	0	0	0	0	0	0	0
Contextual condition 107	0	0	0	0	0	0	0	0	0	0	0	0	0	0	0	0	0	0	0	0	0	0	0	0	0	0	0	0	0	0	0	0	0	0	0	0	0	0	0	0	0	0	0	0	0	0	0	0	0
Contextual condition 108	0	0	0	0	0	0	0	0	0	0	0	0	0	0	0	1	0	1	0	0	0	0	0	0	0	0	0	0	0	0	0	0	0	0	0	0	0	0	0	0	0	0	0	0	0	0	0	0	0
Contextual condition 109	0	0	0	1	0	0	0	0	0	0	0	0	0	0	0	0	0	0	0	0	0	0	0	0	0	0	0	0	0	0	0	0	0	0	0	0	0	1	0	1	1	0	0	1	0	0	0	0	0
Contextual condition 110	0	0	1	1	0	1	0	0	0	0	1	0	0	0	0	1	0	0	0	0	0	0	1	0	0	0	0	0	0	0	0	0	0	0	0	0	0	1	1	1	1	0	0	0	1	0	0	0	0
Contextual condition 111	0	0	0	0	0	0	0	0	0	0	0	0	0	0	0	1	0	0	0	0	0	0	0	0	0	0	0	0	0	0	0	0	0	0	0	0	0	0	0	0	0	0	0	0	0	0	0	0	0
Contextual condition 112	0	0	0	0	1	0	0	0	0	1	0	0	0	1	1	1	1	0	1	0	0	1	0	0	1	0	0	0	1	1	1	0	0	1	1	0	0	0	0	0	0	0	0	1	1	0	0	0	0
Contextual condition 113	0	0	0	0	0	1	0	0	1	0	0	1	0	0	0	0	0	0	0	0	0	0	0	0	0	0	0	0	0	0	0	0	0	0	0	0	0	0	0	0	0	1	0	0	0	0	0	0	0
Contextual condition 114	0	0	0	0	0	0	0	0	0	0	0	0	0	0	0	0	0	0	0	0	0	0	0	0	0	0	0	0	0	0	0	0	0	0	0	0	0	0	0	0	0	0	0	0	0	0	0	0	0
Contextual condition 115	0	0	0	0	0	0	1	0	0	1	0	1	0	1	1	0	1	0	0	0	0	0	1	0	0	1	1	1	0	0	1	0	0	0	0	0	0	0	0	0	1	0	0	0	0	0	0	0	0
Contextual condition 116	0	0	0	1	0	0	0	0	0	0	0	0	0	0	0	0	0	0	0	0	0	0	0	0	0	0	0	0	0	0	1	0	0	0	0	0	0	0	0	0	0	0	0	0	0	0	0	0	0
Contextual condition 117	0	0	0	0	0	0	0	0	0	0	0	0	0	0	0	0	0	0	0	0	0	0	0	0	0	0	0	0	0	0	0	1	0	0	0	0	0	0	0	0	0	0	0	0	0	0	0	0	0
Contextual condition 118	0	0	1	0	0	0	0	0	0	0	1	0	0	0	0	1	0	0	0	0	0	1	0	0	0	0	0	0	0	0	0	0	0	0	0	0	0	1	1	1	1	0	0	1	1	0	0	0	0
Contextual condition 119	0	0	1	1	0	0	0	1	0	0	1	0	0	0	0	1	0	0	0	0	0	0	0	0	0	0	0	0	0	0	0	0	0	0	0	0	0	0	1	1	1	0	0	0	0	0	0	0	0
Contextual condition 120	0	0	0	0	0	1	0	0	1	0	0	1	0	0	0	0	0	0	0	0	0	0	0	0	0	0	0	0	0	0	0	0	0	0	0	0	0	0	0	0	0	1	1	0	0	0	0	0	0
Contextual condition 121	0	0	0	0	0	0	0	0	0	0	0	0	0	0	0	0	0	0	0	0	0	0	0	1	0	0	0	0	0	0	0	0	0	0	0	1	0	0	0	0	0	0	0	0	0	0	1	0	0
Contextual condition 122	0	0	0	0	0	0	0	0	0	0	0	0	0	0	0	1	0	0	0	0	0	0	0	0	0	0	0	0	0	0	0	0	0	0	0	0	0	0	0	0	0	0	0	0	0	0	0	0	0
Contextual condition 123	0	0	0	0	0	0	0	1	0	0	0	0	0	0	0	0	0	0	0	0	0	0	0	0	0	0	0	0	0	0	0	0	0	0	0	0	0	0	0	0	0	0	0	0	0	0	0	0	0
Contextual condition 124	0	0	0	0	0	0	0	0	0	0	0	0	0	0	0	0	0	0	0	0	0	0	0	0	0	0	0	0	0	0	0	0	0	0	0	0	0	0	0	0	0	0	0	0	0	0	0	0	0
Contextual condition 125	0	0	0	0	0	0	0	0	0	0	0	0	0	0	0	0	0	0	0	0	0	0	0	0	0	0	0	0	0	0	0	0	0	0	0	0	0	0	0	0	0	0	0	0	0	0	0	0	0
Contextual condition 126	0	0	0	0	0	0	0	0	0	0	0	0	0	0	1	1	0	0	0	0	1	1	1	0	0	0	0	0	0	0	0	0	0	0	0	0	0	0	0	1	0	0	0	1	0	0	0	0	0
Contextual condition 127	0	0	0	0	0	0	0	0	0	1	0	0	0	1	1	0	1	0	0	1	0	0	1	0	0	1	1	1	0	0	1	0	1	0	0	0	0	0	0	0	0	0	0	0	0	0	0	0	0
Contextual condition 128	0	0	0	0	0	0	0	0	0	0	0	0	0	0	0	0	0	0	0	0	0	0	0	0	0	0	0	1	0	0	0	0	0	0	0	0	0	0	0	0	0	0	0	0	0	0	0	0	0
Contextual condition 129	0	0	0	0	0	0	0	0	0	0	0	0	0	0	0	1	1	0	0	0	0	0	1	0	0	0	0	0	0	0	0	0	0	0	0	0	0	1	1	1	0	0	0	0	1	0	0	0	0
Contextual condition 130	0	0	0	0	0	0	0	0	0	0	0	0	1	0	0	0	0	0	0	0	0	0	0	0	0	0	0	0	0	1	0	1	0	1	0	0	0	0	0	0	0	0	0	0	0	0	0	0	0
Contextual condition 131	0	0	0	1	0	0	0	0	1	0	0	0	0	0	0	0	0	0	0	1	0	0	0	0	0	0	0	0	0	0	0	0	1	0	0	0	0	0	0	0	0	0	0	0	0	0	0	0	0
Contextual condition 132	0	0	1	0	1	0	0	0	0	1	0	0	0	0	1	0	0	0	0	0	0	0	0	0	1	0	0	0	0	0	0	1	0	0	0	1	0	0	0	0	0	0	0	1	0	0	0	0	0
Contextual condition 133	0	0	0	0	0	0	0	0	0	0	0	0	0	0	0	0	0	0	0	0	0	0	0	0	0	0	0	0	0	0	0	0	0	0	0	0	0	0	0	0	0	0	0	0	0	0	0	0	0
Contextual condition 134	0	0	0	0	1	0	0	1	0	1	0	0	0	0	1	0	1	0	0	1	1	0	1	1	0	1	0	0	0	0	1	0	0	1	0	0	1	0	0	0	0	0	0	1	0	0	1	0	1
Contextual condition 135	0	0	0	0	0	0	0	0	0	0	0	0	0	0	0	1	0	0	0	0	1	1	0	0	0	0	0	0	0	0	0	0	0	0	0	0	0	0	0	1	0	0	0	1	0	0	0	0	0
Contextual condition 136	1	0	0	0	0	0	0	0	0	0	0	0	0	0	0	0	0	0	0	0	0	0	0	0	0	0	0	0	1	0	1	0	0	0	0	0	0	0	0	0	0	0	0	1	0	0	0	0	0
Contextual condition 137	0	0	0	0	0	0	0	0	0	0	0	0	0	0	1	1	1	0	0	1	0	1	1	0	0	0	1	1	0	0	0	0	0	0	0	0	0	0	0	0	1	0	0	1	1	0	0	0	0
Contextual condition 138	0	0	0	0	0	0	0	0	1	0	0	0	0	0	0	0	0	1	0	0	0	0	0	0	0	0	0	0	0	0	0	0	0	1	1	0	0	0	0	0	0	0	0	0	0	0	1	0	0
Contextual condition 139	0	0	0	0	0	0	0	0	0	0	0	0	0	0	0	0	0	0	0	0	0	0	0	0	0	0	0	0	0	1	0	1	0	0	0	0	0	0	0	0	0	1	0	0	0	0	0	0	0
Contextual condition 140	0	0	0	0	0	0	0	0	0	1	0	0	0	0	0	0	0	0	0	0	0	0	0	0	0	0	0	0	0	0	1	0	0	0	0	0	0	0	0	0	0	0	0	0	0	0	0	0	0
Contextual condition 141	0	1	1	1	0	0	1	1	0	1	0	0	1	1	0	0	0	0	0	0	0	0	0	0	0	1	1	1	0	1	1	0	1	0	0	1	0	0	0	0	0	0	0	0	0	0	0	1	0
Contextual condition 142	0	0	0	0	0	0	0	0	0	0	0	0	0	0	0	0	0	0	0	0	0	0	0	0	0	1	0	0	0	0	0	0	0	0	0	0	0	0	0	0	0	0	0	0	0	0	0	0	0
Contextual condition 143	0	0	0	1	0	0	0	0	0	1	0	1	0	0	1	0	1	0	0	1	0	1	1	0	0	0	1	1	0	0	0	0	0	0	0	0	0	0	0	0	0	0	0	1	0	0	0	1	0
Contextual condition 144	0	0	0	0	0	1	0	0	1	0	0	1	0	0	0	0	0	0	0	0	0	0	0	0	0	0	0	0	0	0	0	0	0	0	0	0	0	0	0	0	0	1	0	0	0	0	0	1	0
Contextual condition 145	0	0	0	1	0	1	0	0	0	0	1	0	0	0	1	1	0	0	0	0	1	1	1	0	0	0	0	0	0	0	0	0	0	0	0	0	0	0	1	1	1	0	0	1	1	0	0	0	0
Contextual condition 146	0	0	0	1	0	1	0	0	0	0	0	0	0	0	0	0	0	0	0	0	0	0	0	0	0	0	0	0	0	0	0	0	0	0	0	0	0	0	0	0	0	1	1	0	0	0	0	1	0
Contextual condition 147	0	0	0	0	0	0	0	0	0	0	0	0	0	0	0	0	0	0	0	0	0	0	0	0	0	0	0	0	0	0	0	0	0	0	0	0	0	0	0	0	0	0	0	0	0	0	0	1	0
Contextual condition 148	0	0	0	0	0	1	0	0	1	1	0	0	0	1	1	0	1	0	0	0	0	0	0	0	0	1	0	0	0	0	0	0	0	0	0	0	0	0	0	0	0	0	0	0	0	0	0	0	1
Contextual condition 149	0	0	0	0	0	0	0	0	0	0	0	0	0	0	0	0	0	0	0	0	0	0	0	0	0	0	0	0	0	0	0	0	0	0	0	0	0	0	0	0	0	0	0	0	0	0	0	0	0
Contextual condition 150	0	0	0	0	0	0	0	0	0	0	0	0	0	0	0	0	0	0	0	0	0	0	0	0	0	0	0	1	0	0	0	0	0	0	0	0	0	0	0	0	0	0	0	0	0	0	0	0	0
Contextual condition 151	0	0	0	0	0	0	0	0	0	0	0	0	0	0	0	0	0	1	0	0	0	0	0	0	0	0	0	0	0	0	0	0	0	0	0	0	0	0	0	0	0	0	0	1	1	0	0	0	0
Contextual condition 152	0	0	0	0	0	0	0	0	0	0	1	0	0	0	0	1	0	0	0	0	1	0	0	0	0	0	0	0	0	0	0	0	0	0	0	0	0	1	0	1	0	0	0	1	0	0	0	0	0
Contextual condition 153	0	0	0	0	0	0	0	0	0	1	0	0	0	0	1	0	0	0	0	0	1	0	1	0	0	1	1	0	1	1	0	0	0	0	0	0	0	0	0	0	0	0	0	0	0	0	1	0	0
Contextual condition 154	0	0	0	0	0	0	0	0	0	0	0	1	0	0	0	0	0	0	0	0	0	0	0	0	0	1	0	0	0	0	0	0	0	0	0	0	0	0	0	0	0	0	0	0	0	0	0	1	0
Contextual condition 155	0	0	0	0	0	0	0	0	0	0	0	0	0	0	0	1	0	0	0	0	0	0	0	0	0	0	0	0	0	0	0	0	0	0	0	0	0	0	0	0	0	0	0	0	0	0	0	0	0
Contextual condition 156	0	0	0	1	0	0	0	0	0	0	0	0	0	0	0	0	0	0	0	0	0	0	0	0	0	0	0	0	0	0	0	1	1	1	0	0	0	0	0	0	0	0	0	0	0	0	0	1	0
Contextual condition 157	0	0	0	0	0	0	0	0	0	0	0	0	0	0	0	0	0	0	0	0	0	0	0	0	0	0	0	0	1	0	0	1	0	0	0	0	0	0	0	0	0	0	0	0	0	0	1	0	0
Contextual condition 158	0	0	1	1	0	1	0	1	0	0	1	0	0	0	0	0	0	0	0	0	0	0	0	0	0	0	0	0	0	0	0	0	0	0	0	0	0	1	1	1	1	1	0	0	1	0	0	0	0
Contextual condition 159	0	0	0	0	0	0	0	0	0	0	0	0	0	0	0	0	0	0	0	0	0	0	0	0	0	0	0	0	0	0	0	0	0	0	0	0	0	0	0	0	0	0	0	0	0	0	0	0	0
Contextual condition 160	0	0	0	0	0	0	0	0	1	0	0	0	0	0	0	0	0	0	0	0	0	0	0	0	0	0	0	0	1	0	0	0	0	0	0	0	1	0	0	0	0	0	0	1	0	0	0	0	0
Contextual condition 161	0	0	0	0	0	0	0	0	0	0	0	0	0	0	0	0	0	0	0	0	0	0	0	0	0	0	0	0	0	0	0	0	0	0	0	0	0	0	0	0	0	0	0	0	0	0	0	0	0
Contextual condition 162	0	0	0	1	0	0	0	0	0	0	0	1	0	0	1	0	0	0	0	0	0	0	0	0	0	0	0	0	0	0	0	0	0	0	0	0	0	0	0	0	0	0	0	0	1	0	1	0	0
Contextual condition 163	0	1	0	1	0	0	1	0	0	1	0	0	1	1	0	0	0	0	0	0	0	0	0	0	0	1	1	1	0	1	1	0	1	0	0	1	0	0	0	0	0	0	0	0	0	0	0	1	1
Contextual condition 164	0	0	0	0	1	0	0	0	0	1	0	0	0	0	1	0	0	0	0	0	0	0	0	0	0	0	0	0	0	0	0	0	0	0	0	0	0	0	0	0	0	0	0	0	0	0	0	0	1
Contextual condition 165	1	1	0	0	0	0	1	0	0	0	0	0	0	0	0	1	0	0	0	0	0	1	0	1	0	0	0	0	1	0	0	0	0	0	0	1	0	1	0	0	0	1	0	0	0	0	1	0	0
Contextual condition 166	0	0	0	0	0	0	0	0	0	0	0	0	0	0	0	0	0	0	0	0	0	0	0	0	0	0	0	0	0	0	0	0	0	0	0	0	0	0	0	0	0	0	0	0	0	0	0	0	0
Contextual condition 167	0	0	0	0	1	0	0	0	0	0	1	0	0	0	1	1	0	0	0	0	1	1	1	0	0	0	0	0	0	0	0	0	0	0	0	0	0	1	1	1	1	0	0	1	1	0	0	0	0
Contextual condition 168	0	0	0	0	0	0	0	0	0	0	0	0	0	0	1	1	1	0	0	0	1	1	1	0	0	0	0	0	0	0	0	0	0	0	0	0	0	1	0	0	0	0	0	1	1	0	0	0	0
Contextual condition 169	0	0	0	0	1	0	0	0	0	0	0	0	0	0	0	0	0	0	0	0	0	0	0	0	0	0	0	0	0	0	0	0	0	0	0	0	0	0	0	0	0	0	0	1	1	0	0	0	0
Contextual condition 170	0	0	0	0	0	0	0	0	0	1	0	0	0	0	0	0	0	0	0	0	1	0	0	0	0	0	0	0	0	0	0	0	0	0	0	0	0	0	0	0	0	0	0	1	0	0	0	0	0
Contextual condition 171	0	0	0	0	0	0	0	0	0	0	0	0	0	0	0	0	0	0	0	0	0	0	0	0	0	0	0	0	0	0	0	0	1	0	0	0	0	0	0	0	0	0	0	0	0	0	0	0	0
Contextual condition 172	0	0	0	0	0	0	0	0	0	0	0	0	0	0	0	0	0	0	0	0	0	0	0	0	0	0	1	0	1	0	1	0	0	1	0	0	0	0	0	0	0	0	0	0	0	0	0	0	0
Contextual condition 173	0	0	0	0	0	0	0	0	0	0	0	0	0	0	0	0	0	0	0	0	1	0	0	0	0	1	0	1	0	1	0	0	0	0	0	0	0	0	0	0	0	0	0	0	0	0	1	1	0
Contextual condition 174	0	0	0	0	0	0	0	0	0	0	0	0	0	0	0	0	0	0	0	0	1	0	0	0	0	0	0	0	0	0	0	0	0	0	0	0	0	0	0	0	0	0	0	1	0	0	0	0	0
Contextual condition 175	0	0	0	0	0	0	0	0	0	0	0	0	0	0	0	0	0	0	0	0	0	0	0	0	0	0	0	0	0	0	0	0	0	0	0	0	0	0	0	0	0	0	0	0	0	0	0	0	0
Contextual condition 176	0	1	0	1	0	1	0	0	1	0	1	0	0	0	1	0	1	0	0	1	0	1	0	1	1	1	0	1	1	0	0	0	0	0	0	0	0	1	0	0	1	0	0	1	1	1	0	0	0
Contextual condition 177	0	0	0	0	0	0	0	0	0	0	0	0	0	0	0	0	0	0	0	0	0	0	0	0	0	0	0	0	0	0	0	0	0	0	0	0	0	0	0	0	0	0	0	0	0	0	0	0	0
Contextual condition 178	0	0	1	0	0	0	0	0	0	0	1	0	0	0	0	1	0	0	0	0	1	1	0	0	0	0	0	0	0	0	0	0	0	0	0	0	0	1	1	1	1	0	0	1	1	0	0	0	0
Contextual condition 179	0	0	0	0	0	0	0	0	0	0	0	0	1	0	0	0	0	0	0	0	0	0	0	0	0	0	0	0	0	0	0	0	0	0	0	0	0	0	0	0	0	1	0	0	0	0	0	0	0
Contextual condition 180	0	1	1	0	0	0	1	0	0	1	0	0	1	1	0	0	0	0	0	0	0	0	0	0	0	1	1	1	1	0	1	0	1	0	0	0	1	0	0	0	0	0	0	0	0	0	1	1	0
Contextual condition 181	0	0	0	0	1	0	0	0	0	0	0	0	0	0	0	0	0	0	0	0	0	0	0	0	0	1	0	0	0	0	0	0	0	0	0	0	0	0	0	0	0	0	0	1	0	0	0	0	0
Contextual condition 182	0	0	0	0	0	0	0	0	0	0	0	0	0	0	0	1	0	0	0	0	0	0	0	0	0	0	0	0	0	0	0	0	0	0	0	0	0	0	0	1	0	0	0	0	0	0	0	0	0
Contextual condition 183	0	0	0	0	0	0	0	0	0	0	0	0	0	0	0	0	0	0	0	0	0	0	0	0	0	0	0	0	0	0	0	0	0	0	0	0	0	0	0	0	0	0	0	0	0	0	0	0	0
Contextual condition 184	0	1	1	0	1	0	0	1	0	1	0	0	1	1	0	0	0	0	0	0	0	0	0	0	1	1	1	0	0	1	1	1	1	0	0	0	1	0	0	0	0	0	0	0	0	0	1	1	1
Contextual condition 185	0	0	0	0	0	0	0	0	0	0	0	0	0	1	1	0	0	0	0	0	0	0	0	0	0	0	0	0	0	0	0	0	0	0	0	0	0	0	0	0	0	0	0	0	0	0	0	0	0
Contextual condition 186	1	0	0	0	0	0	0	0	0	0	0	0	0	0	0	0	0	0	0	0	0	0	0	0	0	0	0	0	0	0	0	0	0	0	0	0	0	1	0	0	0	0	0	0	0	0	0	0	0
Contextual condition 187	0	0	0	0	0	0	0	0	0	0	0	0	0	0	0	0	0	0	0	0	0	0	0	0	0	0	0	0	0	0	0	0	0	0	0	0	0	0	0	0	0	0	0	0	0	0	0	1	0
Contextual condition 188	0	0	0	0	0	0	0	0	0	0	0	0	0	0	0	0	0	0	0	0	0	0	0	0	0	0	0	0	0	0	0	0	0	0	0	0	0	0	0	0	0	0	0	0	0	0	0	0	0
Contextual condition 189	0	0	0	0	0	0	0	0	1	0	0	0	0	0	0	0	0	0	0	0	1	0	0	0	0	0	0	0	0	0	0	0	0	0	0	0	1	1	0	0	0	1	0	0	0	0	0	0	0
Contextual condition 190	0	1	0	0	1	0	0	1	1	1	1	0	0	0	0	0	0	0	0	0	1	1	0	0	1	0	0	0	0	1	1	0	0	1	1	1	1	0	0	0	0	0	0	0	0	0	0	0	1
Contextual condition 191	0	0	0	0	0	0	0	0	0	0	0	0	0	0	0	0	0	0	0	0	0	0	0	0	0	0	0	0	0	0	0	0	0	0	0	0	0	0	0	0	0	0	0	0	0	1	0	0	0
Contextual condition 192	0	0	0	0	0	0	0	0	0	0	0	0	0	0	0	0	0	0	0	0	0	0	0	0	0	0	0	0	0	0	0	0	0	1	0	0	0	0	0	0	0	0	0	0	0	0	0	0	0
Contextual condition 193	0	0	0	0	0	0	0	1	0	0	0	0	0	0	0	0	0	0	0	0	1	0	0	0	0	0	0	0	1	0	1	0	0	1	1	0	0	0	0	0	0	0	0	0	0	0	0	0	0
Contextual condition 194	0	1	0	0	0	0	0	0	0	0	0	0	0	0	0	0	0	0	0	0	0	0	0	0	0	0	0	0	1	0	0	0	0	0	0	1	1	0	0	0	0	0	0	0	0	1	1	0	1
Contextual condition 195	0	0	1	0	0	0	0	0	0	1	0	0	0	0	1	1	0	1	0	0	0	0	1	0	0	0	0	0	0	0	0	0	0	0	0	1	0	0	0	0	0	0	0	1	1	0	0	0	0
Contextual condition 196	0	0	1	0	0	0	0	0	0	1	1	0	0	0	0	0	0	0	0	0	0	0	0	0	0	0	0	0	0	0	0	0	0	0	0	0	0	0	0	0	1	0	0	0	0	0	0	1	0
Contextual condition 197	0	1	1	1	0	0	1	0	0	1	0	1	1	0	0	0	0	0	0	0	0	0	0	1	1	1	1	1	0	0	0	0	1	0	0	1	0	0	0	0	0	0	0	0	0	0	0	1	1
Contextual condition 198	0	1	0	0	1	0	0	0	0	0	0	0	0	0	1	0	1	0	0	1	1	0	0	0	0	0	0	0	0	0	0	0	0	0	0	0	0	0	0	0	0	0	0	1	0	0	0	0	0
Contextual condition 199	0	0	0	0	0	0	0	0	0	0	0	0	0	0	1	1	0	0	0	0	1	1	1	0	0	0	0	0	0	0	0	0	0	0	0	0	0	0	0	1	0	0	0	1	0	0	0	0	0
Contextual condition 200	0	0	0	0	0	0	0	0	0	0	0	0	0	0	1	0	0	0	0	0	1	1	0	0	0	0	0	1	0	1	1	0	0	1	0	0	1	0	0	0	0	0	0	0	0	1	1	1	0
Contextual condition 201	0	0	0	0	0	0	0	0	0	0	0	0	0	0	0	0	0	0	0	0	0	0	0	0	0	0	0	0	0	0	0	0	0	0	0	0	0	0	0	0	0	0	0	0	0	0	0	0	0
Contextual condition 202	0	0	0	0	0	0	0	0	0	0	0	0	0	0	0	0	0	0	0	0	0	0	0	0	0	0	0	0	0	0	0	0	0	0	0	0	0	0	0	0	0	0	0	0	0	0	0	0	0
Contextual condition 203	0	1	0	0	0	0	0	0	1	0	0	1	0	0	0	0	0	0	0	0	0	0	0	0	0	1	0	0	0	0	0	0	0	0	0	0	0	0	0	0	0	1	0	0	0	0	0	0	0
Contextual condition 204	1	0	0	0	0	0	0	1	0	0	0	0	0	0	0	0	0	0	0	0	0	0	0	0	0	0	0	0	0	0	0	0	0	0	0	0	0	0	0	0	0	0	0	0	0	0	0	0	0
Contextual condition 205	0	0	0	0	0	0	0	0	0	0	0	0	0	0	0	0	0	0	0	0	0	0	0	0	0	0	0	0	0	0	0	0	0	0	0	0	0	0	0	0	0	0	0	0	0	0	0	0	0
Contextual condition 206	0	0	0	0	0	0	0	0	0	0	0	0	1	0	0	0	0	0	0	0	0	0	0	0	0	0	0	0	0	0	0	0	0	0	0	0	0	0	0	0	0	0	0	0	0	0	0	0	0
Contextual condition 207	0	1	0	0	0	0	0	0	0	1	0	0	0	0	0	0	0	0	0	0	0	0	0	0	0	0	0	0	0	0	0	0	0	0	0	0	0	0	0	0	0	0	0	0	0	0	0	0	0
Contextual condition 208	0	0	0	0	0	0	0	0	0	0	0	0	0	0	0	0	0	0	0	0	0	0	0	0	0	0	0	0	0	0	0	0	0	0	0	0	0	0	0	0	0	0	0	0	0	0	0	0	0
Contextual condition 209	1	0	0	0	0	0	0	0	0	0	0	0	0	0	0	0	0	0	0	0	0	0	0	0	0	0	0	0	0	1	0	0	0	0	0	0	0	0	0	0	0	0	0	0	0	0	1	0	0
Contextual condition 210	1	0	0	0	0	0	0	0	0	0	0	0	0	0	0	0	0	0	0	0	0	0	1	0	0	0	0	0	0	0	0	0	0	0	1	0	0	0	0	0	0	0	0	0	0	0	1	0	0
Contextual condition 211	0	0	1	0	0	0	0	0	0	1	0	0	0	0	0	0	0	0	0	0	0	0	0	0	0	0	0	0	0	0	0	0	0	0	0	0	0	0	0	0	0	0	0	0	0	0	0	0	0
Contextual condition 212	0	0	0	0	0	0	0	0	0	0	0	0	0	0	0	0	0	0	0	0	0	0	0	0	0	0	0	0	0	0	0	0	0	0	0	0	0	0	0	0	0	0	0	0	0	0	0	0	0
[truncated: 155 more columns]

## Sheet: Contextual Gene Set (Ref Can)
GeneSet1	DUX2	GPR152	PTPRJ	THC2437542	WIRE	SPACA3	GOR	SIX3	LCE2C	MYOD1	LGALS12	SPATA3	FIBCD1	RASD2	GPR3	RIT2	KIAA1193	NM_001017990	LOC149018	SMYD1	ENST00000341954	OR8J3	LOC286297	OR2T8	SELPLG	GPR10	LOC63928	GNAZ	MASP2	ASE-1	A_23_P93190	LRG1	CACNA1B	A_23_P73820	CPN2	MMP16	UCN3	KCNH4	MGC27345	A_23_P119407	SRCAP	FLJ14768	LOC146174	A_23_P255635	TRIM47	BTNL2	KLF16	ZNF205	SMCR5
GeneSet2	NR2F2	ABCC5	PTPN13	CRI1	DSCR1	IFIT1	PRNP	CNOT4	CUL1	SNRK	SEPT7	ARL6IP5	AZI2	SS18L1	RBM6	HNRPAB	PHF11	CRSP9	COPS4	RFWD2	SMU1	DKFZp547B1713	SFRS1	NM_001017405	FLJ10233	GOLGA4	C20orf111	ZCCHC14	RUVBL1	QTRTD1	NSUN2	HCA66	COPS2	SFRS10	CLOCK	VDAC3	SFRS7	CR603486	MED4	EXOSC3	C6orf96	BBS2	CNOT8	ZNF23	SON	GTF2E1	BTAF1	BCAS2	PLRG1
GeneSet3	FLJ32752	SFRP5	THC2428861	B3GNT7
GeneSet4	JAG1	SPTLC1	PRKAR1A	RSNL2	GAPD	PRKAR1A	TBC1D14	ARID1A	BG108194	CRI1	YWHAZ	MPZL1	DNAJB6	SRRM1	PRNP	PLS3	CAPZA2	FLJ14213	IRF2BP2	XPO1	RAPGEF2	NRIP1	SFRS3	ARL2BP	CUL1	2011-09-07	SLC25A24	ATP6V1C1	GNG10	C6orf62	SEC31L2	SCRIB	BBP	RBM6	NR3C1	FNBP3	CHSY1	MCM3	ACVR1	CKLFSF6	POLE3	C5orf15	PSMB3	HNRPH2	SMU1	TAF1C	TUBA6	NIPA2	LOC51136
GeneSet5	PNLIPRP1	REG3G	CPA2	ELA2B	CEL	AK130951	TAC1	ASZ1	PPEF2	FGD3	CACNB1	GP6	SFRP5	CACNA1D	CTLA4
GeneSet6	NDUFA1	MDH1	HSPE1	CCT5	CCT2	PDCD5	TXNL5	MGC4308	NDUFB3	CPSF3	PDHA1	SRP72	MRPL47	CCT8	NM_001018055	C1orf19	BIRC2	MRPL13	C14orf156	UBQLN1	MTIF2	LSM8	PSMD14	REC14	APG3L	CEBPG	NUDT5	FLJ10006	TBCE	SSBP1	MRPS22	FLJ13149	FLJ20758	FLJ12519	H2AFV	RTCD1	POP5	RBM8A	SNRPA1	DAP3	DHX9	MTRF1	RPA3	MRPS35	NUP43	SNX5	RG9MTD1	ALG8	e(y)2
GeneSet7	HTRA3	FLJ11539	SSB3	PODN	DPYSL4	CEBPE	AQP1	FLJ23436	AP1B1	IRS1	BOK	RPP25	ISLR	DPP7	MGC35097	WNK2	CD151	MICAL1	CABIN1	C6orf1	PPP1R12C	PLXNB1	MAP3K3	GNB2	ZNF42	MAF1	BAT3	PMM1	PALM	CLN3	ENG	RIN3	SCMH1	COBRA1	PR48	PTOV1	RHOB	BCKDK	TNKS1BP1	GADD45B	A_23_P129405	FLJ12875	RHBDL7	RHOT2	GBL	SMAP-1	WBSCR16	ZFPL1	KIAA1049
GeneSet8	CDH1	FHL2	IGFBP7	MT2A	ENST00000340928	MT2A	A_23_P255111	RASSF2	HOMER1	EMILIN2	SOX4	STMN1	SEC23A	CAST	SH3MD1	CKLFSF3	NAP1L1	SS18L1	TUBA6	CUL5	TIF1	RCN2	RUVBL1	RUVBL1	DZIP3	ETAA16	ITGB1BP1	FLJ10420	DNMT3A	TNFAIP1	CASP3	STAF65(gamma)	ASXL1	CDW92	ACTR3	CDK7	C16orf34	YWHAB	RAPGEF6	HNRPR	PUM2	PPARBP	FAT
GeneSet9	C4orf7	PRB3	PRB1	PHF8	RBPSUHL	KIR2DL2	FXYD2	ADAMTS14	PRR4	PLEKHA4	APEG1	FLT3LG	CLEC4M	LMOD3	SERPINA6	UCN3	THC2387720	C20orf70	UMOD	SMR3A	HIPK2	BRUNOL5	LOC401137	KIAA0217	PLEKHA6	FLJ12886	KMO	A_23_P103651	MOST2	KCNQ1	KRTAP4-12	A_23_P131979	SLC13A5	X01147	DEDD2	TEX13A	MUC7	CYP46A1	SNAP91	SPTB	ADARB2	SLC37A2	RGS6	GPR8	KIAA1904	TRPV6	PKP1	OR5W2	CGB2
GeneSet10	FLNC	ZIC1	ITIH5	AQP1	MGC1136	FBLN1	COLEC11	COL6A1	TNXB	PTN	H19	PRB4	COL6A2	IGF1	GIMAP7	MRX85	PRB3	THC2337324	PRB1	KCNK3	PTHR1	A_23_P61559	FBLN2	UPK1B	GRID1	SOX11	GDF10	EYA2	RYR2	RBPSUHL	C19orf32	CLEC14A	LOC155060	ZNF545	GDF2	DAPK3	P8	CACNA1B	FLJ14050	PCDH17	A_23_P162891	GRIN1	PPP2R1A	ARSE	MELL1	FLJ38359	A_23_P112861	NME4	HDAC11
GeneSet11	CTSL2	CDCA2	UHRF1	HERC3	PHLDA2	PBK	TTK	C3orf14	CDT1	C10orf3	C20orf129	THC2303868	LOC93081	APOBEC3B	RUNX3	BRCA1	Spc25	MST4	CDC6	BRCA1	MELK	BRCA1	CDCA5	MYEF2	NP	ZWINT	CDC2	BRCA1	BCL2A1	PTTG1	CDKN3	BRCA1	BRCA1	RAB27A	MTCH2	TFRC	LOC494143	TRPM8	GCLM	FGFR1OP	PKMYT1	SPCS3	PSMB3	HIST1H4B	BRCA1	BRCA1	KLRF1	ADORA2B	FLJ21924
GeneSet12	DUSP1	PCOLCE2	KLF2	CRYAB	WISP2	CLEC3B	SCRG1	RARRES2	PDLIM3	SLC7A8	ENPP2	CA3	ACTA2	PPARG	CKMT2	S100A6	LGALS3	MYL1	A2M	FMOD	CEBPD	IGFBP7	NM_001014975	COX7A1	EDG1	MT1X	A_23_P39494	MT2A	MT1E	GIMAP1	HLA-A	MT1G	LIMS2	PRSS11	CDKN1C	NR4A1	MT2A	CEBPB	SLPI	MT1H	SCARB1	NOV	KLF5	ATP1B1	ABCC5	NM_001018005	RGS2	MT1G	LGALS1
GeneSet13	DPEP1	PNLIPRP2	CPB1	F2	NM_001017417	AF257098	GBX2	FLJ23356	OR5F1	C14orf79	A_23_P125301	SPACA3	SFTPA2	HRASLS	NPB	CUTL2	OR1J1	MRPL52	GPR152	RBPSUHL	GPR139	DKFZp761O2018	DTX3	MAB21L1	POU2AF1	DLX3	LOC155060	HGD	AK123871	THC2437542	KIR2DL2	CBFA2T3	SPACA3	GDF2	LCE2C	CACNA1B	TDGF1	PRM3	LMX1B	KCNN2	LGALS12	DNAI2	SPATA3	DEFB126	HS747E2A	NPM2	CYP3A4	A_23_P95876	PLA2G12B
GeneSet14	DUSP1	ID1	ENPP2	HLA-DRB3	PLAT	CEBPD	JAG1	NM_001018005	MIG-6	SPTLC1	RYK	PRKAR1A	MGLL	HLA-B	BTG1	PRKAR1A	MAFB	ZCCHC11	RAC2	HLA-C	CLK1	CRI1	USP3	TTRAP	BCAP29	DNAJB6	SEC23A	ERP70	PTMA	DHRS8	ISG20	IL3RA	CALM2	TARDBP	H3F3B	RAPGEF2	LOC144983	SERP1	SFRS3	2011-09-07	IFRD1	SFRS5	PAK1IP1	RAB1A	OXR1	ACTG1	HIST1H3C	GC20	SS18L1
GeneSet15	F2	F2	NLGN1	SCRN1	LIPE	AW901755	ZDHHC22	THC2336610	FLJ39005	COL17A1	ATP6V0A4	SLC5A10	IL26	FLJ37538	GPR157	KLK2	WNT10A	IGFALS	AK094364	GSDM1	AF119861	KCNJ9	MGC33948	FOXQ1	SLC1A4	A_23_P46718	SLC6A12	MUC6	SIX5	THC2427154	A_23_P158699	A_23_P86779	KCNAB3	PCNXL3	NKX6-1	PDZK10	AF090929	PRO1843	MGC13275	GALGT2	SNX15	KIAA1881	C20orf75	CALML6	A_23_P10656	OSBP2	DRD2	OR51B4	KRTHA6
GeneSet16	AMY2B	ELA3A	KIAA1115	PRB4	FLJ36000	NMNAT2	IRX5	MT3	PCSK4	VCX-C	RNF17	GBX2	POU3F2	FLJ23356	C14orf79	SYT4	KRT6C	A_23_P61559	FZD9	LDHAL6B	GRID1	SOX11	THC2408471	OR1J1	TNNI3	EYA2	CA6	RBPSUHL	ALK	ZDHHC22	DTX3	CPA6	THC2336610	RHPN1	PDCL2	LACRT	LOC155060	LDLR	CGB1	WNT10B	A_23_P426270	MFRP	PTPRJ	SSB3	DAPK3	AGRP	BM88	ABCA13	CACNA1B
GeneSet17	PRKAR2B	VASP	FZD3	TRIM68	ATP9B	BRD4	ACOX3	GDAP1	PEX19	SFRS15	SMAD5	TEX27	ACOX3
GeneSet18	AMY1C	VIM	CD44	EMP1	TUBB6	LOC200916	PLCE1	ATF3	COL4A2	KIAA1212	KIAA1212	F2R	ZNF268	BTG3	FLJ21908	ZNF268	KIAA1212	ZNF268	KIAA1212	LYPLAL1	KIAA1212	ZNF268	UPF3B	ZNF268	ZNF268	RGS10	HAT1	CKLFSF3	PHIP	DNALI1	ZNF268	ZNF268	CEBPZ	MDS009	SMARCA5	C13orf24	C6orf93	PLP2	TXNL5	CCDC2	ZNF268	ZNF268	A_23_P4462	PMM2	RPS27L	FLJ21908	TIF1	UACA	ZMAT1
GeneSet19	TTR	C3orf3	MYBPC1	CCK	MYH7	SYT13	SYT4	CAMK2B	ATP4A	VMP	KCNC1	LOC146325	SNAP25	CKMT1	PHYHIP	KCTD8	ZNF365	CART	CACNG3	CRYM	C10orf110	RGS20	PDE2A	PCDH8	SV2B	EEF1A2	ARHGEF4	NEFL	NTSR2	THC2387720	NRXN3	ITPKA	PTPN3	CYFIP2	CPNE5	BRUNOL4	DHCR24	SCAMP5	PAX6	CALN1	GNG3	CBLN2	RHBG	GABRG2	NEURL	KIAA1446	CRTAC1	ZNF536	CHRM3
GeneSet20	RPS4Y1	RPS4Y2	BEX1	OGDHL	PENK	NAP1L3	FREM1	DDC	KLF5	EGR4	NM_017577	NSE1	HERC3	PER2	TSPYL5	RBM24	BEX2	CD9	ATP7A	RSNL2	TSPYL2	PRKAR1A	KIAA0882	C3orf14	TBC1D14	THC2303868	DZIP1L	HSD17B1	FLJ14166	SENP2	C11orf23	FUBP1	CRI1	PFN2	STMN1	CPEB4	FLJ20366	GNB5	HOXD1	NMES1	PROX1	KCNK1	KIAA1549	MSCP	RAB3C	A_23_P123656	C1orf51	MIB1	CYP26B1
GeneSet21	FGG	MYBPC1	CEL	SLC3A1	AF035024	REG4	MSMB	FUT3	F13A1	MYH4	BTNL8	DMGDH	CYP2C8	NR1I2	VMD2	DNAI2	AGXT2	IL13RA2	CCL7	SULT1C1	KCTD8	IL26	SAMD9	GCNT3	AK123848	KLRF1	MGC17330	BC070352	RPGRIP1	HAT	LIMD1	SI	TLE4	SLC1A3	SLC10A1	RIT2	LOC92346	SPAP1	R-spondin	TMCC1	A_23_P136095	FLJ12571	SSX3	BAAT	OPHN1	AKAP4	NCF4	AF123320	FAM55A
GeneSet22	RPS4Y1	RPS4Y2	BEX1	SLC7A8	GSTA1	PENK	CHGA	GCG	CTRB1	C14orf132	FGF13	PCDHB5	HERC3	TMED6	TSPYL5	BEX2	CHST6	TSPYL2	THC2303868	ENC1	HSD17B1	CACNG6	NAP1L2	FLJ22655	LOC118430	DAPK1	CPEB4	FLJ20366	CRHBP	GNB5	ART5	RGS17	S100A7	RAB25	THC2434739	SLC6A8	C1orf51	DACH1	ENPP6	CDH18	GNAS	HSD17B12	MGC18216	NIPSNAP1	UNQ1912	TUBAL3	ADSSL1	LOC93082	LPA
GeneSet23	NNMT	C1QA	C3	FGG	CD69	CD69	HLA-DRB5	CD69	CCL4	AIF1	CXCL9	CD69	CD69	DCDC2	CD69	FCGR2B	CD69	HLA-DPB1	VSIG4	A_23_P62857	MNDA	CD163	C1R	MS4A6A	SAA4	GIMAP7	OSR1	A_23_P256923	T3JAM	CXCR6	SAA4	BATF	SHPRH	SAA4	SAA4	ITGA4	GUCY2C	APOB	KLK7	SAA4	PTGS1	EBI2	MSMB	AQP9	SCGB2A2	CXCL10	HEM1	F13A1	TYROBP
GeneSet24	TTR	BEX1	OGDHL	SLC7A8	CHGB	MARLIN1	TFF3	CHGA	MGC1136	NAP1L3	FLJ39553	KIAA1324	SGNE1	DIRAS3	FGF9	KLF5	WIF1	GPRASP1	A_23_P112709	EGR4	NM_017577	CKB	CXXC4	PCDHB5	FBXL16	PER2	SMPD3	TSPYL5	BEX2	SCG3	PDZRN3	PLXNA2	PDZK1	COL4A6	CBX7	SYT13	ATP7A	PRKAR1A	LOC112476	INSM1	FLJ25333	C3orf14	FOSB	HSD17B1	FLJ14166	FOXA1	STMN3	FOXA1	NAP1L2
GeneSet25	EFEMP1	S100A9	LOC492304	S100A8	IF	C1S	IFI27	PDGFRB	C1QA	CXCL1	ANXA1	ARG1	TFAP2B	CFHL1	TGFBI	HMOX1	FGG	MIA	BMP7	LAMB3	TFPI2	HLA-DMB	NM_001014975	PECAM1	ADFP	CCL4	AIF1	CTSB	ANGPTL4	CTRB1	NPTX2	PALMD	FCGR3A	CYP1B1	C1QB	CXCL2	ANXA2	SAA2	MS4A4A	T1A-2	BHMT2	HLA-DPB1	VSIG4	A_23_P62857	LOC389903	EMP1	CXCL1	LDHB	ANXA3
GeneSet26	SNRPN	BAIAP3	CLIPR-59	LRRC2	LTBP3	LOC257106	ACTL6B	RFXDC1	RNF5	SART1	SMPD1	TCEA2	RBPMS	TORC3	SLC4A3	GRIM19	EXOC7	DUSP8	SPG3A	CRYGD	RSBN1	CD320	NDUFB8	FLYWCH1	CD2BP2	PRKCSH	COX8A	DERPC	DPP7	PSKH1	AW243329	SLC25A23	TTLL1	CRTAC1	WDR18	WDR23	ABCC8	ATP6V1H	PIGR	NOR1	GBA2	BC-2	FLJ38628	MGC33584	DEAF1	MICAL1	A_23_P169587	DCTN3	ASNA1
GeneSet27	UBD	GAJ	ENST00000256969	TDO2	GNG13	C7orf6	MFRP	FLJ23467	LGALS12	A_23_P35854	LPPR4	ENST00000341954	LOC286297	TNFRSF11B	MASP2	CCL23	SLC16A7	GPCR5A	TGM7	TCF1	TNFRSF11B	NM_001017418	KCNH4	LPHN1	TNFRSF11B	RAB2	KIFC1	SPRR2C	TLR7	OR2T2	FGD1	SERPINB9	A_23_P210784	GPR17	SCN10A	KRT3	CTL2	SPP2	LDB1	FLJ31164	TNFRSF11B	DKFZP434H2010	DLX3	ATP13A4	IL17E	RGS12	C3AR1	ARL8	HSPC049
GeneSet28	RPS4Y1	RPS4Y2	ZIC1	BEX1	OGDHL	PENK	MIA	IQCA	NAP1L3	FREM1	DDC	MT1X	KCNQ1	FGFR1	KLF5	FLRT3	IL28RA	OSR2	EGR4	NM_017577	NSE1	MT1X	HERC3	PER2	DAZAP1	TM4SF2	HES1	TUBB2	TSPYL5	RBM24	BEX2	PRKAR1A	TMEM45A	FA2H	KCNJ5	CD9	ATP7A	BTG1	LMO2	RSNL2	TSPYL2	GAPD	RAB11FIP4	CNN3	PRKAR1A	KIAA0882	C3orf14	TBC1D14	GPT2
GeneSet29	FGG	CPA2	MYBPC1	SMPX	ELA2B	TLR8	SERPINC1	A_23_P204225	CEL	SLC3A1	AF035024	GBX2	FLJ23356	AK130951	PRB3	FLJ13842	REG4	PCDH11Y	MSMB	FUT3	F13A1	FOXA1	MYH4	XAGE3	SILV	CHRDL2	BTNL8	ZNF616	ANKRD22	LOC146325	DMGDH	KIAA1576	CYP2C8	CACNA1B	NR1I2	VMD2	LMX1B	DNAI2	SRD5A2	PRSS1	AGXT2	IL13RA2	CCL7	MGC34646	SULT1C1	KCTD8	C9orf61	MARVELD3	PIP5K1A
GeneSet30	RPS4Y1	RPS4Y2	CRYAB	LGALS3	HOXA7	EDG1	LGALS1	MAOA	SYNC1	MT1X	HERC3	ZD52F10	FLRT2	TM4SF2	MEIS2	KIAA1277	MT1H	FLJ30046	PPP1R12B	DNER	ALDH2	GSTP1	HLA-E	HIST1H1C	HSPB2	JUN	GIMAP7	EDG1	GPT2	PLCE1	THC2337324	A_23_P170713	MT1A	CNR1	BZRP	NDN	GFOD1	NFIA	ABI3BP	SLC13A3	VASP	PTPRB	FKSG2	ENO1B	RPL17	PXMP2	C6orf85	PSMB8	CAV1
GeneSet31	MEST	TP73L	DCDC2	MYH7	SCG3	C20orf85	NM_001017417	GCNT3	VCX-C	EYA4	TTK	OSR1	CSAG2	KRT23	KLK12	MAGEA2B	SPACA3	Spc25	DLG7	PRB1	INSL3	MSMB	PAGE-5	HRASLS	LDHAL6B	NEK2	XAGE3	ITIH3	PRH2	PHF8	AGMAT	SSX6	SPRR2B	PAX3	LOC146325	PSCD3	SSX7	DMGDH	MAGEA4	SPACA3	MAGEA3	MAGEA3	ACOX2	THC2427890	MCOLN2	PRM3	TNFAIP6	MAGEA3	MAGEA3
GeneSet32	RPS4Y1	RPS4Y2	BEX1	SLC7A8	GSTA1	PENK	CHGA	GCG	CTRB1	C14orf132	FGF13	PCDHB5	HERC3	TMED6	TSPYL5	BEX2	CHST6	TSPYL2	THC2303868	ENC1	HSD17B1	CACNG6	NAP1L2	FLJ22655	LOC118430	DAPK1	CPEB4	FLJ20366	CRHBP	GNB5	ART5	RGS17	S100A7	RAB25	THC2434739	SLC6A8	C1orf51	DACH1	ENPP6	CDH18	GNAS	HSD17B12	MGC18216	NIPSNAP1	UNQ1912	TUBAL3	ADSSL1	LOC93082	LPA
GeneSet33	NNMT	C1QA	C3	FGG	CD69	CD69	HLA-DRB5	CD69	CCL4	AIF1	CXCL9	CD69	CD69	DCDC2	CD69	FCGR2B	CD69	HLA-DPB1	VSIG4	A_23_P62857	MNDA	CD163	C1R	MS4A6A	SAA4	GIMAP7	OSR1	A_23_P256923	T3JAM	CXCR6	SAA4	BATF	SHPRH	SAA4	SAA4	ITGA4	GUCY2C	APOB	KLK7	SAA4	PTGS1	EBI2	MSMB	AQP9	SCGB2A2	CXCL10	HEM1	F13A1	TYROBP
GeneSet34	PP
GeneSet35	APOC1	STAR	GPC3	BAMBI	PPARG	MGC1136	NR2F2	OVGP1	FOXL2	DHRS2	CAPS	COLEC11	NM_001014450	DIRAS3	RRAD	OSR2	C9orf24	HS3ST1	SLC22A3	C6	SMPD3	GNLY	C20orf85	MUM1L1	APOBEC3C	DNCL2B	TBX3	LOC146845	UNQ739	CRYGD	ARHGAP6	ZCCHC12	MGC39581	C9orf59	SIGLEC11	TTYH1	OSAP	GLI1	FLJ22655	A_23_P20573	NDN	FOXJ1	INSL3	THC2431122	LOC132671	IGFBP4	FBLN5	MYCBPAP	CRHBP
GeneSet36	KRT17	RBPSUHL	LACRT	LOC155060	KIR2DL2	PLEKHA4	HOXD3	HTR1A	ABCA2	CHRNA10	FLJ20294	HGFAC	SMR3A	LOC283345	BM88	CPXM	HR	WFIKKN2	A_23_P54593	NGFB	ASCL1	AF067801	PRKCA	OR4C6	KRTAP4-12	KIAA1984	C21orf87	CD7	ORMDL3	C16orf3	FLJ25410	HAPLN4	ENPP7	KLK2	NM_015086	TAS2R60	TRIM41	BMSC-UbP	RNF39	HTRA3	EDG5	A_23_P90556	SUHW2	KCNJ12	C5orf19	SLC14A2	ZIM2	ZD52F10	SOS1
GeneSet37	LOC93081	DOCK11	SC5DL	ZNF217	IGF2R	DHRS8	SRRM1	MYEF2	KLHL2	NFIL3	LOC147804	FLJ21908	ACTR2	PAPD4	PRKAG2	TOR1A	CUL1	PRKCI	RIOK3	C10orf45	FLJ21908	B3GNT1	C14orf151	SIMP	ASK	DUT	TOP1	UMP-CMPK	SH3YL1	SS18L1	UBE1DC1	RINT-1	MGC8721	LIMS1	ID2	CCNC	HPRT1	RINT-1	SPCS1	GCLM	ITPR3	FGFR1OP	RINT-1	POLE3	PSMB3	MRPL44	RINT-1	MRPS27	NIPA2
GeneSet38	FCGBP	IGJ	FCGBP	AQP1	AOC3	SOCS3	GIMAP1	EDG2	GATA6	AF087978	RBP1	WNT5A	CD69	H19	SLIT2	PLXNA2	AF035024	PPP1R1A	SRPX2	GIMAP7	PLCE1	THC2337324	ERBB2	APP	NR4A2	BC015833	CLIC2	FLJ13197	SOX11	DOK6	IFITM1	ABCA8	DAPK3	CKMT1	LCE1C	HIF3A	FOXO1A	DDAH2	BST2	FLJ38359	THC2373845	NME4	U2AF2	TNMD	KLF1	GIMAP8	AK057704	PGM1	CD248
GeneSet39	BUB1	CDCA2	DAZAP1	CDCA1	GGH	LRP8	PBK	TTK	FAM54A	BCAP29	MLF1IP	LOC93081	SENP2	MYO10	CCNB2	BRCA1	BIRC5	Spc25	ATAD2	BCAP29	ASK	NEK2	KIF18A	BRCA1	ATAD2	BRCA1	CDCA5	C20orf172	ASK	ATAD2	CDC2	BRCA1	ASK	ASK	AF15Q14	BRCA1	PSCD3	CUL1	PTTG1	CKS2	GAL	CDKN3	BRCA1	ATAD2	ASK	SIMP	ASK	ATAD2	ATAD2
GeneSet40	CTRB1	LOC389429	GNA12	SI	SLITRK1	ATP6V1G3	ADAM30	NYD-SP28	ADAM2	FLJ20313	MGC35043	CRISP1	ZDHHC15	CRYAA	LOC123872	CAPZA3	GFAP	DSPP	LOC143241	UNC13C	IKBKE	LHX5	FLJ25444	C7orf31	PLEKHB1	BC056907	HS6ST2	MGC33951	DDX4	PLCZ1	TXNDC2	C10orf49	A_23_P311501	A_23_P78318	MGC35140	R7BP	KCND1	DDI1	NP074673	OLFM3	OR10K1	RBP3	BC032472	LOC220070	MGC40178	KRT25B	A_23_P47826	RAB19B	FAM9C
GeneSet41	ANXA8	PLEC1	NM_018421	CKLFSF3	IER5	DKFZp761P0423	S100A11
GeneSet42	U96396	REG1A	U96396	SMPX	A_23_P32661	ENST00000327926	AGR2	TMED6	RRM2	LOC389429	A_23_P9854	LTF	BC015833	MSMB	TFF2	ATP4A	PGC	CHRDL2	OSBPL6	ANKRD22	AX721203	CA14	PRSS2	ATP4B	APOA2	IGKV1-5	A_23_P142597	IRTA2	AY998685	SOSTDC1	IGLC1	GKN1	CA2	ENST00000328018	A_23_P146270	CPNE5	GIF	DERL3	MUC6	TMSNB	GDDR	TMSNB	CDC91L1	GHRL	TMSNB	AF115355	X01147	TMSNB	TMSNB
GeneSet43	IGJ	C19orf33	CD69	SCARB1	CD69	LCE5A	BHLHB3	GNG11	CD69	CD44	RBM24	MYC	MARVELD1	FOSB	TPSAB1	NMB	BATF	RUNX3	BC015833	EBI2	DUX4	A_23_P67135	HRK	TNNI3	CD1D	THC2275252	TMSB10	GZMK	WNT10B	URP2	RGS10	DCD	RASGRP2	TNFAIP6	PYCARD	TNFSF7	PLP2	HFE	ZNF365	IGKV1-5	RFC2	LRAP	CDH6	SPPL2B	PKMYT1	FLJ10408	TUBB3	PRKCDBP	BBC3
GeneSet44	SPINK1	TTR	TACSTD1	FABP1	TYRP1	DPEP1	TRIM63	NM_001012964	S100A2	DEFB1	OGDHL	CTSL2	APOH	PCK1	SIM2	TFAP2B	BMP7	FLJ20225	KCNMB4	DDC	UGT2B7	KCNQ1	MT1K	FLJ35773	LOC91614	DIRAS3	FGF9	KLF5	ATP1B1	FTL	SERPINC1	CALB1	TM4SF3	NM_017577	FLJ32115	SUCNR1	TACSTD2	FBP1	BG546536	SLAC2-B	HERC3	SLC26A7	AFM	GPR110	OVOL1	ALDOB	AF026246	FA2H	MUC1
GeneSet45	ACTA2	S100A6	FMOD	IGFBP7	ABCC5	TM4SF6	A_23_P255111	HOMER1	MRX85	MGST1	FLNA	NMB	NID67	ZNF537	CRI1	KIAA0830	NAP1L5	MPZL1	EMP2	AKR1B1	PCTP	PPAP2A	QDPR	RECK	KIAA1549	EIF2AK3	NGFRAP1	BSCL2	SLC39A6	TMSB10	ACYP2	DKFZP564K0822	ARL6IP5	PRDX1	TM4SF8	ATP5A1	TXNDC7	MTCBP-1	LAMP1	CTPS	DNAJD1	CAPN2	C14orf10	COX5A	TM9SF2	TXNL5	H3F3A	ICMT	CSTB
GeneSet46	AF257098	A_23_P125301	MRPL52	A_23_P95876	SMYD1	AK000420	LOC63928	CYP4A11	EPAS1	SNX26
GeneSet47	ENPP2	KCNMB4	WNT5A	PER2	TM4SF6	BTG1	EDIL3	CNN3	USP3	FUBP1	USP3	TMC5	PEX3	RHOBTB3	F2R	PTP4A1	CALM2	BECN1	ATP5G3	FBXL4	ACYP2	H3F3B	RAPGEF2	HSD17B12	LOC144983	SFRS3	SNRK	RIOK3	CD47	BCL10	AK055261	MBIP	SFRS5	SSFA2	B3GNT1	HAT1	SIMP	MRPL50	PDCL	FMR1	OXR1	ACTG1	HIST1H3C	GC20	TM4SF8	FLJ22457	MTCBP-1	SS18L1	CETN3
GeneSet48	ELA2A	CEL	GBX2	THC2275252	CDH16	IL26	CDH24	IMP-1	APEG1	A_23_P10091	THC2387720	AF119861	ANGPT4	A_23_P202572	MUC6	NTE	TCEB3C	PITX3	A_23_P158699	SPDEF	A_23_P120730	KCNAB3	EVI5L	STK22B	SYT3	FLJ13236	CNTNAP1	BAIAP2L2	MGC35030	IVL	SEMA6A	SCAM-1	GPR8	PDGFRB	ZNF497	GRID2	HSPB9	TAF1L	LRP6	HOXC11	SCRT1	MYO9B	A_23_P85109	CACNB1	SYNGR4	C21orf42	VPREB3	SCAMP4	NP511120
GeneSet49	LPL	CRYAB	COX7A1	ACAA2	SMPDL3A	QDPR	CR614918	PTP4A1	FBXL4	ACYP2	ATP5A1	CCNC	SEC61B	CR621244	ATP5J	ARMCX3	NAT5	VAMP4	ARL1
GeneSet50	EGR4	A_23_P113047	MGC3113	RAB39B	THC2374066	ELAVL3	A_23_P104484
GeneSet51	C11orf33	LIMD1	GATA1	SLITRK1	NRP2	FLJ12571	HIST1H1B	TTTY11	FLJ20313	THC2376303	DSPP	C1orf14	TM4SF15	POU6F1	FLJ25444	MYH15	CRB1	KRT25B	PLCB2	ENST00000331178	C7orf33
GeneSet52	LY86
GeneSet53	FURIN	YWHAZ	IGF2R	SNRK	DDX3X	PLEKHA1	PURB	CDC42SE2	RBMS1	AMD1	C9orf78
GeneSet54	EGR4	A_23_P113047	DRD1	RAB39B	A_23_P40290	AY358681	THC2374066	ELAVL3	HIST2H3C	HYDIN	KIAA1946	THC2381153	C6orf146	RLBP1
GeneSet55	ARMC3	DMN	SMG1	LIMD1	GATA1	SLITRK1	NRP2	FGF10	FLJ12571	TTTY11	NYD-SP28	FLJ20313	NM_001014342	DSPP	OXCT2	C1orf14	TM4SF15	POU6F1	FLJ25444	MYH15	BC032472	CRB1	BICD2	C7orf33	TEF
GeneSet56	MRGPRF	ANXA6	JPH2	ATP6V1G3	LOC90522	ASMTL	DERPC	MGC35521	AW243329	NM_001014795	RAD23A	CHCHD6	COX17	ZNF516	RAB11FIP5	NGFR	HABP4	MGC4796	BICD1	CPNE2	PKM2	MGC26733	RFX2	RIPK5	CDC14B	SSBP3	SGCD	ZNF442	TMPIT	OR10K1	KLHL8	ACTR1A	CCL26	HIST1H2AJ	WDR34	DKFZp434N062	ATF4	BRDT	PDLIM7	AK131430	RIN3	MAP1A	PPIE	SLC22A18	C6orf106	MYST1	ANKFY1	ZFYVE19	CUEDC2
GeneSet57	MATN3	FLJ20641	FLJ36000	FLJ20641	FLJ20641	DMP1	SERPINA10	FLJ20641	AVPR2	CXCL11	BNC1	MYT1	F9	DRD1	GRIK4	DUX2	FLJ32831	FASLG	L3MBTL	ELL2	RAB39B	PLGL	A_23_P40290	AY358681	STCH	SSX7	MFRP	RGS13	MGC72001	MAGEC1	THC2374066	FAM12A	AVPR1A	THC2313044	THC2247584	THC2409309	CCNT2	HYDIN	FLJ16046	GSDM1	CAS1	PCDHB6	A_23_P253236	CCNB3	KCTD18	OR8J3	ZFYVE9	LOC91316	AL137472
GeneSet58	IGHM	AB064167	A_23_P435390	IGJ	U96396	AF103531	U96396	A_23_P124264	A_23_P44053	ENST00000327926	A_23_P83760	A_23_P9854	A_23_P158868	IGHD	BC018749	BC018749	A_23_P148236	BC018749	PACAP	BC018749	BC018749	BC018749	BC018749	BC018749	BC018749	AY003763	BC018749	ENST00000334396	A_23_P61039	A_23_P84679	MGC27165
GeneSet59	ATP4A	FLJ12057	AK021951	BAIAP2	GCDH	ASMTL	CCDC11	CRYAA	AW243329	FLJ23514	SLC25A23	LOC222967	WDR23	NAG6	MOBP	FLJ20701	FLJ34960	DEAF1	SLC32A1	CKAP1	ASNA1	HIST1H2BA	ZNF516	LOC143241	RAB11FIP5	HABP4	MGC4796	DCXR	MGC33951	PKM2	DHX30	LDHD	RFX2	SNCG	WBSCR27	C2orf7	SSBP3	CDY1B	SGCD	TEKT1	WBP2	SLCO2A1	NP074673	A_23_P203089	TMPIT	OR10K1	SLC25A11	FLJ32825	MASK-BP3
GeneSet60	ESM1	CXCL3	FLJ20641	RAD51AP1	FLJ20641	AF119879	MATN3	FLJ20641	FLJ36000	FLJ20641	FLJ20641	DMP1	MAGEA2B	CXCL11	BNC1	MYT1	COL13A1	NM_001015886	DRD1	FLJ22938	ASPM	MPHOSPH1	FLJ32831	FASLG	A_23_P252266	L3MBTL	ALK	THC2373657	ELL2	RAB39B	CKAP2	A_23_P40290	AY358681	2005-03-01	RGS13	MGC72001	ITPKB	THC2374066	FAM12A	AVPR1A	EYA1	THC2247584	THC2409309	RGSL2	HYDIN	FLJ16046	ETS1	GSDM1	CAS1
GeneSet61	ATP1A2	WFDC1	SLC7A8	A_23_P39494	ITM2A	NOV	FLJ12584	DPT	NEB	TUBB2	SERTAD4	CBR3	FREQ	DNER	TPD52L1	MUC1	TCN1	GSTP1	CPM	MGC33630	HIST1H1C	FLJ10324	THC2303868	HSD17B1	KRT6B	FLNA	NMB	CRLF1	A_23_P170713	HSPB3	TM4SF9	RIMS3	SYNPO2L	KIAA0830	GFOD1	FUT3	NAP1L5	CPEB4	LMO2	MGC14816	AKR1B1	CPS1	CSRP2	P2RY2	DDX43	ARG99	QDPR	KLHL2	CR614918
GeneSet62	SPP1	CD19	IRX5	AF257098	THC2276562	GBX2	POU3F2	PAX4	BC004866	A_23_P125301	GNG13	CLGN	GPR153	PRODH2	C6orf111	CG018	LOC255783	A_23_P147591	NPB	CUTL2	GRID1	THC2408471	MRPL52	LOC348094	PPID	SYN1	BU681151	THC2437542	A_23_P113904	CBFA2T3	UPF3B	SPACA3	AGRP	ZNF206	SNTG2	ANKRD21	NPM2	A_23_P95876	U88896	AK000809	MAT1A	SRGAP3	AD7C-NTP	FSIP2	RIT2	FSIP2	NPHS2	A_23_P72583	SCGB3A1
GeneSet63	PAICS
GeneSet64	IFI27	IFI27	IFI27	IFI27	IFI27	IFI27	IFI27	IFI27	IFI27	IFI27	S100A4	TPSAB1	PHLDA3	CLTB
GeneSet65	CTRC	PLA2G1B	ELA2B	C9orf24	MLANA	MLANA	MLANA	MLANA	ZCCHC12	REG1B	AK130951	HOXB8	MDAC1	PRSS2	DUSP15	C6orf118	C15orf16	THEA	FLJ33084	LOC222171	GALNTL5	CRYAA	GPR156	EVI5L	PPEF2	FAM46B	FGF22	TNKS	KCNK2	HIST1H4G	POU6F1	HOXD10	PLCZ1	NAPSA	ALOX15B	GSCL	GDPD2	ZNF497	RNF32	SLC41A1	PUNC	IL17RD	PLCXD1	ELF5	NM_001012977	TPH2	BZRAP1	OR2A1	RPH3A
GeneSet66	PTPRC	2005-03-01	CLEC4A	FAM49B	KNTC1	VNN1	KIAA0433	KIAA0433	DKFZp547E052	TNFSF13B	KIAA0433	KIAA0433	SMC6L1	BACH1	KIAA0433	RHOH	SMC6L1	LOC54499	STXBP3	ZNF267	KIAA0433	KNTC1	TLR7	KIAA0372	GNL2	TNFRSF11B	F5	TNFRSF11B	MGC17943	EPRS	ZCCHC10	SCC-112	RHOH	UBXD2	FLJ13213	RHOH	RHOH	FBXO11	RHOH	RHOH	SMARCAD1	NUDCD2	BUB3	KIAA0650	MPHOSPH10	ZFP95	SMARCAD1	LOC125893	NUP153
GeneSet67	PNLIPRP1	REG3A	LOC389429	PRSS3	NRXN3	ATP6V1G3	LOC222171	GPATC3	CITED4	NKX6-2	CAPZA3	NAG6	SULT1E1	C14orf48	NGFR	PLEKHB1	CLDN8	C7orf20	MGC35030	FSIP1	A_23_P311501	AK054756	GRM4	SCN5A	LY6G6E	GSCL	A_23_P32433	CDY1B	CABP1	ASCL2	SOX14	A_23_P52931	LOC220070	ZP2	SLC6A11	AKT2	CER1	FAM9C	PHF20	DATF1	ELF5	A_23_P11119	PLA2G2F	HES6	A_23_P258727	A_23_P98062	NUDT8	LPAL2	C9orf70
GeneSet68	FLJ20641	F9	CR600305	A_23_P252266	2005-03-01	KIAA0101	CLEC4A	KIAA0433	PCDHB9	BIRC1	VPS41	HMGN1	KIAA0433	DKFZP566N034	KIAA0433	KIAA0433	KIAA0433	ZNF92	KIAA0433	KIAA0372	KIAA0433	KIAA0433	BAZ1A	KIAA0433	GPR34	KIAA0372	BAZ1A	BAZ1A	BAZ1A	AK023324	TMPO	AASDHPPT	KIAA0372	BAZ1A	TAF1A	GRM8	SMC6L1	KIAA0372	A_23_P155582	A_23_P251755	ZNF304	FLJ11184	NANOG	NANOG	ZF	CXorf45	GTF2H2	NUP54	MFSD1
GeneSet69	OGDHL	DDC	TM4SF4	CALB1	EGR4	NM_017577	PCDH10	PACSIN1	UPK1B	A_23_P252266	KIAA1189	NCR1	BE870193	TOX	TUBAL3	CALCR	PLA2G12B	MGC40222	DUSP7	THC2247584	HYDIN	KIAA1946	BIK	KCTD18	FLJ31715	A_23_P104484	CDC14A	DKFZP566N034	SCIN	DKFZP566M114	ORC6L	KCNQ2	ENST00000256031	RAMP	GLT6D1	SLC10A4	CR603595	GPCR5A	FLJ35728	C2orf15	PCBP3	FLJ12973	KRT12	OR7A5	THC2443360	KCNJ2	DNASE2B	GABRR3	C9orf64
GeneSet70	RYK	FLJ14834	TFPI	CD74	NOSTRIN	FLJ35834	BX114967	LIMD1	CEBPE	GATA1	PDE2A	FAM44C	FLJ12571	TTTY11	NFIB	CRISP1	CRYAA	HSD17B13	THC2376303	BTLA	MGC10946	A_23_P254121	NM_153235	SPG20	SLC32A1	GNAT1	KCNG2	NGFR	IKBKE	FLJ25444	NP074673	KRT25B	SLC6A11	ZFP42	HOXD12	C7orf33	KIAA1579	PRDM14	PITPNM3
GeneSet71	HOOK1	RAD52B
GeneSet72	KLF2	SMOC2	AOC3	EDG1	URB	SOCS3	OGN	GPRASP1	PDGFRA	TM4SF2	TPM2	PPP1R12B	PDZRN3	APOBEC3C	COL4A6	EDG1	PPAP2B	JAM2	FLJ22655	NDN	THC2431122	ABI3BP	TIMP3	RECK	MGC45780	ITPR1	C20orf160	TGFBR3	TCEAL7	KCNMB1	MRGPRF	KLF4	ARHGAP10
GeneSet73	IGFBP7	GATA6	SCARB1	HLA-G	HLA-A	RNASET2	SOX4	DHRS8	SLC39A14	CGI-49	PRDX3	LYN	SDCBP	TAF11	TAP1	CKLF	HEXB
GeneSet74	C4orf7	PRSS2	PRB1	GDF10	PRSS3	MUC15	KRT5	KLK11	PRR4	CLCA4	CLDN22	AL365412	A_23_P82783	SGCD	PKP1	AGER	SLURP1	THC2303050	TUBB4	ENST00000329528	AK092249	KLK13	F2RL1	RFC3	LOC51145	ENST00000334632	ZDHHC19	THC2404704	SLC7A4
GeneSet75	ITLN1	BEX1	ITLN1	SLC7A8	CA3	MGC12538	WIF1	GPRASP1	CKB	REGL	TSPYL5	BEX2	COL4A6	CBX7	F11R	MGC33630	A2BP1	RAMP1	HTPAP	ARHGAP6	HSD17B1	CABC1	CLUL1	KIAA0830	DATF1	CHST9	ANG	FLJ11588	DAPK1	NBEA	GNB5	MATN2	PHACTR3	QDPR	GSTM3	CR614918	MKL2	RGS17	APOM	TRIM4	ABCA5	PIB5PA	CPEB3	DACH1	HIPK2	THC2370681	BE769278	GNAS	MTP
GeneSet76	CP	FGG	MEST	MFAP5	A_23_P62857	EYA4	TTK	CSAG2	ZG16	SAA4	HSD3B2	SSX5	F13A1	ITIH3	COL10A1	ITGBL1	XLKD1	MYOZ2	CCND2	DEFA3	PSCD3	INDO	MAGEA3	MAGEA3	MCOLN2	MAGEA3	MAGEA3	TBX3	PHYHIP	PYCR2	IL13RA2	C20orf42	CCL7	CART	NPHS2	MAGEA3	MAGEA3	FCN2	IL1F5	EFNB1	SPANXB2	MAGEA3	GIMAP8	RPGRIP1	AOX1	PSCDBP	SORBS1	TLE4	SLC1A3
GeneSet77	MLANA	TPCN2	C11orf33	CHST7	ROPN1L	KIAA0217	TMEM38A	KCTD17	CHRM3	EGF	DEAF1	TBCD	CR596670	MSLN	NAPSA	KIAA1447	SYTL1	TRPV6	CLCN7	VprBP	DNASE1	ZNF192	PDCD4	GPRC5B	MXI1	AK131430	PPP2R4	HECA	SYTL3	CAPN3	FLJ20345	TRIM6	ARMCX6	BIRC6	NARG1L	ABHD2	LILRB5	CLN8	MGC11134	FLJ12994	PERQ1	RBL2	SIRT4	TEX261	A_23_P208609	TBRG1	KIAA0759	NEIL2	BC020163
GeneSet78	EPPK1	MTHFD2L	FLJ30719	C14orf58	A_23_P125602	KIFC1	KIFC1	WDHD1	LBP	FRAS1	DKFZP434H2010	DKFZp686H1423	THC2373291	CDCA8	RAPH1	OACT2	RHBDL2	MGC24665	LACE1	IFNA14	SAP18	FLJ10407	REG4	OASL	TIP120A	EPPK1	HK2	CEACAM5	PROCA1	CCNA2	PHF8	FLJ33318	NM_001015509	ZA20D1	HMGCS2	SLC25A13	SLC35D1	AK025326	HSGT1	FLJ13909	JARID2	ADAMTS18	HIST1H1A	DQX1	GSPT2	KIFAP3	MGC15396	RBM18	SLC28A2
GeneSet79	NM_001018005	PLP1	HLA-B	COL6A2	TSPYL2	HLA-C	NM_001018004	FBLN2	CLEC14A	RFC2	A_23_P131252	BAPX1	GPR132	OR2G3	THC2277046	NOL5A	THC2272102	SERPINB1	PIGW	DLG4	KRT24	SEC10L1	MAGEC2	MAZ	OR4K15	NRP2	NUDCD3	AKAP12	DHX35	KIAA0352	CHKA	MGC16186	ELK1	PRSS33	TES	PECAM1	SLC41A2	DLX5	TJP4	PEX5	FEM1A	CHORDC1	A_23_P165770	OR10H3	MGC15875	X99975	WDR40A	SLC16A14	CA5B
GeneSet80	CDH1	PRODH2	ATP1A1	CA8	PLEKHA6	UNQ467	CALML5	AK123848	AFP	NEDD4L	LOC130576	LOC136306	RIG	LOC90522	A_23_P15440	NDUFB8	HSD17B13	PHKA1	CLEC4D	TEC	A_23_P147334	INSL4	DDI1	ASCL2	A_23_P94779	MGC33212	RPH3A	ARHGEF6	TXNL4B	MYLC2PL	THC2249577	PMCH	FLJ21062	FLJ32752	CSF2	IL2	SLICK	SLC28A3	ZNF560	AK094789	CAPS2	AF161375	TRIM39	RAB9B	AGXT	PRTN3	MGC33367	RAC3	IRAK2
GeneSet81	CPB1	A_23_P112709	NMNAT2	MAL2	HRASLS	CPA6	LOC155060	HGD	UGT2B11	MASS1	GDF2	ABCA13	CACNA1B	A_23_P162891	CYP4F3	MELL1	MGC34646	CORO6	GSDM1	CA12	CDH6	AK000832	GLIS2	GPR7	PAFAH2	FLJ35740	FLJ10408	ATCAY	APEG1	CACNA1B	UCN2	C20orf58	KCNN1	NM_131915	ETS1	ZNF175	ELMO3	MMP16	PART1	UCN3	A_23_P123754	LPHN1	PDXP	BF034544	MOG	EAF1	LCK	CHRNA10	MGC2731
GeneSet82	AF272774	APOC1	SEPP1	A_23_P435390	CDO1	PDGFRB	ENPP2	CA3	HMOX1	TMEM16A	NR2F2	URB	A_23_P124264	PLAC8	GIMAP1	VIM	HEYL	CSTA	CSTA	GZMA	WIF1	LOC441168	CYP1B1	A_23_P44053	CD52	C6	MEIS2	SMPD3	GNLY	A_23_P255111	C20orf85	IGLL1	RASSF2	NM_153235	C1R	IFI30	DNCL2B	TBX3	GLIPR1	CD3D	LOC146845	CALB2	MGC39581	CFHL3	C9orf59	RAB31	THC2337324	VGL-3	LMO2
GeneSet83	OGDHL	EGR4	NM_017577	KCNJ5	LMO2	RSNL2	KIAA0882	TBC1D14	THC2303868	USP3	SENP2	NAP1L2	CRI1	PFN2	MYT1	F9	CPEB4	LMO2	GRIK4	GNB5	HOXD1	ELN	PCTP	KRT1	A_23_P252266	C6orf85	PROX1	KIAA1549	ATP1B3	EIF2AK3	HRASLS2	SLC39A6	RAB3C	MIB1	PLGL	BECN1	STCH	CYP26B1	MPP3	FLJ33977	LMO2	RAPGEF2	STCH	C7orf2	2011-09-07	TOX	ABHD3	HIST1H2AC	GLDC
GeneSet84	PNLIPRP1	FLJ20225	CTRB1	A_23_P204225	CMYA3	FOXJ1	F13A1	MYH4	AGRP	FBP2	LOC387733	AFP	SCGB1C1	PAGE1	CDH24	LIMD1	CKLFSF1	GATA1	SI	SLC1A3	LOC92346	LAIR2	CBLN1	PRKG1	GALNT13	NRXN3	ABCA4	FLJ12571	OPHN1	AKAP4	RIG	TRIM40	RGS13	BC068579	AK092138	NYD-SP14	TTTY11	ADAM2	KIAA0217	CSN3	CRISP1	CBLN2	PRKAA2	CEACAM3	A_23_P72941	THC2376303	HTR5A	PHF6	LOC158812
GeneSet85	CDO1	FOXA1	FLJ10178	FOXA1	FOXA1	STCH	PSD3	HOXB6	BACH	FLJ10156	CTPS	FLJ10156	GCLM	CaMKIINalpha	CGI-49	VPS41	IFRG28	WBP5	MGAT2	PGRMC1	FLJ10156	EFHD2	C2orf33	TMEM44	RCN1	RUVBL1	DZIP3	FLJ31434	MGC12458	STX1A	STEAP2	NIPSNAP3A	NARS	PSMD1	MGC21654	ZNF302	ENOSF1	FLJ14825	SNF7DC2	ME2	SMARCAD1	C14orf100	ABCD3	ACTL6A	TNFRSF10B	CNAP1	THC2372489
GeneSet86	AQP5	KLK8	SLPI	GPR110	IL22RA1	SCEL	SPRR2B	RPS19	RPLP2	KLK11	AQP1	MAP17	GABRE	CALML5	KLK5	IMPA2	GREM2	NFIB	PIK3R1	KRTHA3A	EPC1	FOXO3A	PDCD4	LOC126755	CARD14
GeneSet87	APOBEC3C	CMYA5	T3JAM	EBI2	MYCBPAP	ATP6V0D2	CYP2C8	NR1I2	TREM2	SLC25A18	MGC13040	MLLT2	MGC35169	AK094214	RIT2	SLC36A4	A_23_P136095	LOC90806	C6orf57	NYD-SP14	PLEKHH1	CACNA2D4	LOC51326	PDE6C	LOC124773	CEP1	INPP5A	THC2376303	RAP2A	CCNT1	SLC6A2	AY358800	A_23_P2563	PRPS1L1	HIST1H2BA	DUSP21	OAZ3	C21orf66	BF758462	KIAA0515	CDKL5	CCL1
GeneSet88	EDN3	ADMP	CLCA1	ADAM28	CLUL1	FLJ40427	RHCE	NEIL3	HTR2C	SALL1	THC2381568	GLRB	THC2339568	LGI1	THAP10	FIGLA	C6orf165	TUBB1	MGC50844	PEX5L	RBM15	RBBP9	DDI1	RNF32	RORB	FMR1NB	ADAM20	GABRA5	TNFSF18	C9orf70	CNTN5	USH2A	A_23_P140993	DGKE	A_23_P258930	WFDC10A	TGM4	SLICK	A_23_P373447	TEX15	CAPS2	THC2369589	PAX2	SOX1	AF216583	A_23_P63441	AVO3
GeneSet89	RGS2	CD69	TMEM45A	T3JAM	IMP-3	TMEM45A	F2R	BCL2A1	FLJ10156	FLJ10156	FLJ10156	AVIL	TREM1	EPSTI1	FLJ10156	Cep290	OSM	KLHL6	LMO1	FAS	LRRN3
GeneSet90	TF	RASD1	CABLES1	HOMER1	FURIN	C11orf11	RAPGEF5	MEF2C	LIPE	NM_005979	PHACTR3	MKL2	KIAA0711	CYP26B1	SLC20A1	YWHAH	MGC34830	DLG2	PTPNS1	NAP1L1	FMR1	NEURL	GLCE	OXCT1	NR3C1	PPP3CA	CXXC5	SEPW1	GLS	EIF4ENIF1	NF2	NDUFA4	SLC1A1	ARPP-19	NUCKS	TULP4	PFDN2	KIAA1737	COX4I1	STK24	SV2B	ABLIM2	DTNBP1	SLC25A22	IQSEC1	CD99L2	GALNT13	PTPN3	CLOCK
GeneSet91	FLJ36000	TCF15
GeneSet92	KLRF1
GeneSet93	S100A4	GIMAP1	PREX1	NM_001013254	GLIPR1	CD3D	APBB1IP	A_23_P256923	T3JAM	CD3Z	HA-1	ZFP36L1	LAPTM5	SIGLEC9	NM_001017915	DEF6	ZAP70	ZAP70	ZAP70	ZAP70	ZAP70	ZAP70	ZAP70	ZAP70	ZAP70	FGR	BACH1	FYB	VAV1	HAVCR2	SLAMF8	DOCK10
GeneSet94	APBB1IP	T3JAM	SLC39A8	C9orf19	ID2	RNF130	ARHGAP25	GALNAC4S-6ST	CLEC5A	C1QG	HCLS1	MFSD1	NPC2	ME2	ARPC5
GeneSet95	GALNT14	FLJ10156	GALE	SH3GLB2	A_23_P82141	FLJ23022	WDR34	PHF20	BCAN	MGC3162	MGC3234	CRABP1	DKFZP761H1710	SLC37A4
GeneSet96	PLA2G1B	MLANA	C11orf33	LOC257106	MCC	TARP	SYNGR1	DPP7	WNK2	KIF2B	RAB11FIP5	FOXP2	AKAP14	FAM46C	NRGN	BM547976	KCNAB2	SYTL1	KCNT1	SERPINA9	NR2E1	A_23_P203089	USP22	WFDC13	FLJ32825	LOC220070	PMM1	PLD3	SHC3	THRAP1	AK126845	TAS2R38	ARHGEF6	PRKCH	DBH	ATP8B3	PR48	BMPR1B	IRF2BP1	RAB33A	CYLN2	HNRNPG-T	IL24	CRYBA4	LOC200230	ZNF659	ZBTB3	AK022356	MGC26816
GeneSet97	FLJ20641	FLJ20641	FLJ20641	FLJ20641	GAJ	CENPF	FLJ20641	FLJ20641	ASPM	LOC90799	KIAA0528	HMGN1	NMI	NMI	CROP	NUP107	SF3B1	AF090939	DLX4	TDG	RBBP6	TAF1A	MGC17943	ZZZ3	ZNF23	ZNF31	ORMDL1	MRPS35	DKC1	RAD50	HMGN3	ZNF567	VEZATIN	NUDCD1	FBXO11	COPB2	DMTF1	C1orf27	ZZZ3	C1orf27	THC2373936	CHKA	TAF2	C1orf27	BCAS2	RG9MTD1	TOMM20	SMARCAD1	RG9MTD1
GeneSet98	U96396	BATF	GZMK	URP2	ENST00000283657	NM_001017915
GeneSet99	FREM1	PLAT	KCNMB4	PRKCZ	ENST00000269463	NSBP1	FLJ20315	NSBP1	NSBP1	NSBP1	NSBP1	NSBP1
GeneSet100	SLC10A4	SPTLC2L
GeneSet101	S100A9	PDGFRB	C1QA	PECAM1	GIMAP1	AIF1	SERPING1	C1QB	MARCO	EMILIN2	EDN1	THC2337324	APOL3	LMO2	LMO2	LMO2	LMO2	A_23_P164267	LMO2	ID3	LMO2	LMO2	ABCA8	RASGRP2	FZD4	LHFPL2	pp9099	LOC123872	SYNE2	A_23_P72319
GeneSet102	MGP
GeneSet103	OCA2	CDH1	GPR56	NOV	FLJ12584	NQO1	RUNX3	SCRN1	LMNA	AW901755	LRP10	TKT	TNFRSF14	C19orf28	C14orf151	TPCN2	THC2335843	C16orf35	ESRRA	SLC39A13	RetSat	PPT2	ATOX1	LOC90522	SLC1A4	KIF3C	GPR143	CR615992	SMPD2	ZFYVE19	FLJ13868	WBSCR16	C9orf115
GeneSet104	PRB4	ANKRD22	MFRP	PTPRJ	LMX1B	A_23_P162891	GSDM1	NYX	TSP50	ENST00000341954	FLJ35740	A_23_P99103	RAB3D	FLJ14299	A_23_P58697	CACNA1B	TGM7	DKFZP434L1717	FLT3LG	UCN2	NM_131915	NKX2-5	KCNH4	CPA5	KIF12	APS	SRCAP	NEUROG1	OR2T2	HIPK2	FGD1	CLCA4	KRT3	SLC26A8	FLJ31164	DUX1	OR4C46	PLEKHA6	A_23_P259531	DLX3	FLJ20581	KIAA1984	FLJ38335	OR2T5	MGC15882	ENC2	DKFZp547D2210	THC2313945	TNFRSF13C
GeneSet105	PPM1K	PRKAR2B	SRRM1	PSAP	PDPK1	FAM19A5	HNRPL	ABR	MRPS27	LGALS3BP	LOC57146	GANAB	TOB1	KIAA0329	PPARA	LTBP3	MGC32124	SNAPAP	BRD3	HERC2	VLDLR	GCDH	HUWE1	AP2A2	GNB1	TRIM68	AAMP	ATP9B	MGC41816	raptor	NPL4	BRD4	FLJ20699	CLK3	ZBED1	SMCR7	FKBP1C	FLJ38628	RBM4	AP2M1	CGI-128	HSPC182	BANF1	CDS2	MGC4549	LMAN2L	TRIO	BCKDK	UBE2M
GeneSet106	ATP1A2	CRYAB	ITLN1	HLF	C10orf116	ECRG4	GPM6B	COX7A1	EDG1	MT1X	MT1E	NRXN3	MT1G	LIMS2	MT1K	CDKN1C	GPR56	NR4A1	TRIM7	MT1H	ITM2A	NOV	C14orf132	RPRM	GPRASP1	MT1G	ECHDC3	MAOA	CKB	NTN4	IL17D	PTN	SYNC1	GNG11	MT1X	GPR30	FLRT2	TM4SF2	TSPYL5	CBR3	PPP1R3C	KIAA1277	BCL2	PPP1R12B	PEG10	LEPREL1	COL4A6	TCEA3	MT1B
GeneSet107	CDCA7	TLR8	MGC13024	SERPINI2	RRM2	CENPF	VCX-C	TTK	ATP6V1C2	Spc25	NEK2	XAGE3	PHF8	FOXA1	AGMAT	FOXA1	Pfs2	MYBPH	PSCD3	NKIR	NR1I2	MCOLN2	MAGEA3	ADPGK	NP511154	FLJ10901	KNTC1	PMAIP1	M31213	MAGEA3	APOBEC3G	DMRT2	MAGEA3	VKORC1L1	RGS20	DEF6	PSCDBP	ARL11	SLC1A3	KNTC1	IL8	FLJ32028	DMRT3	USP18	EXO1	EXO1	EXO1	SEZ6L2	CES1
GeneSet108	BAIAP3	TCF7	GSDM1	TCF7	PPY2	GIF	PIGR	PLUNC	SLC32A1	LOC143241	C14orf48	A_23_P136763	ZNF483	LOC286075	A_23_P82141	A_23_P9997	MGC26733	GPR35	AK054756	LMTK2	CDH8	FLJ23588	CABP1	SOX14	RORB	RABL2A	TGM3	PUNC	ZP2	AMHR2	AKT2	GABRB3	C10orf95	PLCXD1	ZNF192	KCTD13	PLA2G2F	NDST1	THC2285198	TTC16	A_23_P169217	DKFZP586H2123	PR48	PSTPIP2	ACTL7B	PCDH11Y	CNTN2	HOXA1	NSE2
GeneSet109	EPPK1	AHSG	TNFRSF11B	MGC39633	DKFZp547E052	TNFRSF11B	C2	TNFRSF11B	SPP2	MPP5	ZNF23	MBNL2	SP1	VTN	TRAF5	KIAA1627	p49/STRAP	EPPK1	TTF1	DCX	TES	FLJ20729	THBS3	IL15	PLB1	BLZF1	MAN1A2	ZFP64	NM_001013703	C14orf114	KCNG1	ZNF224	C6orf162	SEC23A	EIF3S1	OR10H3	MGC15396	KRT25C	RWDD3	LAP1B	ADCY6	FLJ14681	KCNQ5	MGC4266	KIAA0143	PTPDC1	SMARCA1	BENE	C8orf1
GeneSet110	AKR1B10	NAP1L3	RBM24	FZD10	EDIL3	ADAM28	A_23_P170719	ZNF537	PRSS16	GFPT2	MCTP1	HOP	ELL2	A_23_P123656	HS3ST3A1	SEMA3A	RPL30	THC2411387	A_23_P103951	RPS24	VGLL2	AK023324	AGC1
GeneSet111	SULT1C1	C10orf89	AFP	KLRF1	THC2340568	OPHN1	RIG	CRISP1	CRYAA	KLHL13	INPP5A	PHKA1	PHF6	COX7B2	KCNIP1	PIP5K2A	VEPH1	HS6ST2	TBX22	C10orf49	ADRBK2	MAP2K5	A_23_P78318	NHLRC2	SERPINA9	AP1M2	SERPIND1	LIR9	DEFB125	WDFY2	CAPN3	PET112L	PPFIA2	KIAA1579	FLJ36004	TADA3L	BAP1
GeneSet112	TTR	BAMBI	VGF	SP5	GPRASP1	NM_017577	PER2	MEIS2	SMPD3	PLP1	PLXNA2	CBX7	TSPYL2	PRKAR1A	FLJ25333	C3orf14	PPM1K	TBC1D14	FOXA1	BAALC	SYT4	CRI1	PFN2	MYT1	THC2273080	AK131348	PACSIN1	NPDC1	GPR64	ZNF462	SATB1	ZNF268	SPINT2	SLC6A8	PLXDC1	MIB1	CYP26B1	FAM19A5	RAPGEF2	MAGI1	ZNF268	C21orf18	LUC7L	ABR	ST3GAL6	CASC1	PJA2	NSBP1	CRY2
GeneSet113	PALMD	EMP1	LDHB	CCL18	TUBB6	PSAT1	GSTP1	PYGL	SAA4	LOC200916	ATP6V1C2	ERBB2	PP	DKK1	RPS12	CSRP2	PHF8	LY96	SAA4	PCK2	PROCR	RPL39	NEXN	FLJ10970	EEF1B2	RPS15A	VAMP8	RPL36A	RGS4	SLC5A10	AHCY	IL26	RPL27	RPS27L	HOXD3	NDUFA4	HSPC163	A_23_P32547	IL27	RAB34	OPLAH	ZAK	RIT2	SDF2L1	NANS	LAIR2	C20orf26	A_23_P10091	SPAP1
GeneSet114	BTG3	POLI	CCT2	PHIP	PAK1IP1	A_23_P4462	SNRPE	KIAA0372	IMPACT	A_23_P98042	ZZZ3	SNRPD1	CCT6A	NUP133	FAM24B	ZZZ3	KIAA0372	ZZZ3	ZNF131	RBBP6	PHF3	ZZZ3	SMC6L1	ZZZ3	eIF2A	KIAA0372	HDAC2	KIAA0372	SNRPA1	ZNF184	ZZZ3	ZZZ3	DHX9	ORMDL1	WDHD1	ZZZ3	DKC1	WDHD1	WDHD1	ZNF567	C1orf27	WDHD1	C1orf27	C1orf27	ZZZ3	C1orf27	C1orf27	C1orf27	C1orf27
GeneSet115	LDB3	FLJ23436	RTN2	MAF1	CAMK2G
GeneSet116	SMOC2	CYR61	PDGFRB	VWF	SOCS3	PRSS11	SERPING1	LGALS1	NR2F2	PDGFRA	PMP22	C10orf56	LMCD1	THC2337324	IGFBP4
GeneSet117	AMY1C	CRISPLD1	CISH	PLCE1	THC2337324	IER2	ANTXR2	KIAA1212	PCDH12	KIAA1212	ZNF268	KIAA1212	ZNF268	KIAA1212	RPL22	ZNF268	C4orf15	CEBPZ	RPL23	C13orf24	A_23_P4462	GIMAP8	PCM1	RBBP6	PHF3	FLJ12519	MFNG	NBS1	BC067244	BC067244	BC067244	C13orf24	KIAA0020	BC067244	BC067244	BC067244	BC067244	PPIG	ZNF486	TIZ	NY-REN-58	MPHOSPH10
GeneSet118	PKIB	FLJ14166	CA8	GSTT1	BAIAP2	LRRC20	2011-09-04	DKFZp762K222	LSM4	C10orf58	TUBB3	FLJ32915	TCERG1L	SNCA	SLC25A22	WSB2	PTPN3	DHCR24	DNAJA4	PQLC1	KIAA0649	PGAM1	ATP6V0A1	ENSA	DNCH1	MCF2L	PTE1
GeneSet119	FOS	HLA-DRB3	HLA-DRB5	PECAM1	HLA-DRA	HLA-DQB1	HLA-DRB5	FLJ10652	VSIG4	HLA-DQB1	HLA-DRB5	B2M	MAFB	TYROBP	HLA-C	GIMAP2	GMFG	AHR	ARHGDIB	IFNGR1
GeneSet120	XAGE1	BG546536	DMP1	A_23_P127750	SLCO1B1	RGSL2	LIPF	RBMY1B	ISL1	HSD17B3	PLEKHA8	FLJ35728	A_23_P75197	MYO18B	PCDH19	A_23_P116302	PTH	FLJ11795	A_23_P20168	IL4	HTR5A	RIMS1	NR_002224	BC027954	SCN2B	AB075876	HS322B1A	GNAT1	TSP-NY	A_23_P99792	PTHR2	AMELY	BC073778	CAPN11	PCDH11X	PERLD1	FAM9C	A_23_P86996	GPR101	CYP2B6	OVOL1	HECW1	A_23_P149595	FLJ32569	PDE3A	AF231918	CX62	AK000026	IL20
GeneSet121	GATM	KLF2	AQP1	S100A6	HSPA1A	CEBPD	MT1X	SORL1	MT1H	COL6A1	VGF	NM_001018005	RASD1	CYP1B1	HBA2	MT1X	MGP	ChGn	DAZAP1	ACTB	MGLL	HLA-B	HBA1	COL6A2	PPAP2B	HLA-C	CLK1	FOXC1	MT1A	PIM1	NM_001018004	DNAJB6	ERP70	ICAM2	ITGA7	ISG20	IL3RA	SERPINE2	EEF1A1	CNIH3	SPINT2	MX1	H3F3B	SERP1	2011-09-07	RGC32	DUSP5	SGCE	TPMT
GeneSet122	TYRP1	OCA2	TRIM63	CDH1	NOV	FLJ12584	SILV	PROS1	BHLHB3	MLANA	MLANA	MLANA	NQO1	MLANA	MLANA	MLANA	MLANA	CABLES1	MLANA	MLANA	MLANA	HOXB13	PIR	SFTPC	NLGN1	RAB32	SCRN1	BZRP	FREB	KCNJ13	TRIB2	SASH1	SILV	QPRT	CA8	LRP10	MFAP2	F11R	COX5B	EPS8L2	TRIM2	C14orf151	TBC1D16	TPCN2	C6orf192	CA14	C2orf17	COL4A3BP	SLC5A10
GeneSet123	TTR	REG1A	ELA2A	FGL1	ELA3A	NRXN3	PPP1R12B	C20orf114	MECT1	PCP4	ITGA7	PIB5PA	STMN2	CST1	FOXF2	KRT6E	SCGB3A1	A_23_P332782	MAGEA3	PLEKHF1	PRR4	LGI4	CMIP	SCGB1A1	HRAS	ACSL1	CRP	EPHB4	ATP5D	HPX	UMOD	CSPG4	GNA11	CYFIP2	CST5	PNOC	EIF5B	SH3RF2	FXYD5	PDLIM2	KIAA1442	RGS12	FGFR4	C8orf20	NTE	PML	FOXD2	GDDR	A_23_P170551
GeneSet124	FGFR1	PROS1	PYGL	LOC93081	DAPK1	TRIB2	LY96	RYR2	RPL39	SPRR2B	PLEKHA6	BE769278	RGS10	PTMAP7	LAPTM4A	EAF2	PLCB4	TBC1D16	RPL23	C6orf192	RPS15A	SCGB1D2	HPRT1	RPS29	NDUFAB1	DMXL1	CRIM1	DMXL1	CSTF2T	NM_001013719	SNRPE	ENST00000360515	DKFZP564O123	RALGPS1	ATP5L	RORA	TMEM14B	ZNF518	SSR2	HOXB5	C14orf156	MGC70863	PFDN5	FANCA	TBC1D8	HIST1H3E	FAM45B	DEPDC6	LOC51334
GeneSet125	SPINK1	IGFBP7	HSD11B1	DHRS8	ADAM28	C1R	DHRS8	CGI-49	ANXA4	C20orf107	TSGA10
GeneSet126	AQP5	COX6A2	MYF6	CKM	STATH	RYR1	MYH6	CALML5	S100A1	GREM2	GAS2L1	NPL4	SYNGR1	WNT5B	FLJ10052	ASB10	CLTB	TREX1	GABRA4	PKD1-like	ADCY5
GeneSet127	LCE5A	A_23_P67135	HCN2	SPPL2B	NDOR1	DLGAP3	HSPC049	LRP1
GeneSet128	PLAT	COLEC11	FGF7	PRKAR2B	SLC19A2	FLJ21963	PDE1A	PLA2G4A	C10orf45	FDX1	PTGER3	COL4A4	GOLGA4	GOLGA4	RCN2	MGC10198	FUNDC2	AASS	LIMS3
GeneSet129	GSTA1	KBTBD10	PLAG1	BHMT2	VCX2	PDZK1	C20orf39	C20orf129	DZIP1L	STMN1	MGC15937	FLJ10156	CPS1	CPS1	MSCP	STCH	CPS1	CPS1	CPS1	CPS1	CDKN3	ZNF6	FLJ10156	FLJ10156	GMNN	FLJ10156	FLJ10156	CPS1	SCML1	FLJ10156	FLJ10156	DNCI1	PKMYT1	POLE3	CPS1	FLJ10156	OIP5	A_23_P89841	HOXC8	FLJ10156	SIPA1L2	RAMP	SLC10A4	CCT8	STK6	ZNF167	FLJ25770	NPIP	RAMP
GeneSet130	FLRT3	KIAA0992	SQRDL	CST6	ACTB	MUC1	HOXA9	RAC2	RAB31	VGL-3	PPL	ABI3BP	PRSS23	ZNF462	MMP28	SLIT3	CAV1	PCK2	NM_018421	CXCL13	PTCHD1	MSN	IFITM2	NFE2	CNN2	DDAH2	D50683	PLEKHF1	C9orf125	LOC92305	EHBP1L1	FLJ33817	MYADM	THC2290198	CSPG4	PNRC1	PABPC4	FADS3	pp9099	ALS2CR3	ZNF524	PHB	GAS2L1	ZAP128	CSN3	NM_001013842	CAPG	ACTN3	HPS6
GeneSet131	CTRC	DUSP15	GSDM1	SCYL1	FLJ32871	DPP7	GPR156	FAM46B	DPP7	ABHD8	NEUROG3	RAB7B	HOXD10	C7orf20	C17orf37	STK11	A_23_P311501	AKT2	MAF1	ASCL2	SLC41A1	TGM3	PMM1	PLD3	ZP2	THRAP1	TRAM2	PPP2R4	SIAH2	BG1	TOM1L2	BCKDK	LOC200230	AK022356	AP2A1	USH2A	MGC3162	CYC1	SLC25A31	FAM50A	C19orf16	LOC201191	TNFRSF19	A_23_P215382	UBE2D4	VAC14	TGM4	PTPNS1L2	NPB
GeneSet132	THC2447689	KIAA0433	VNN1	FLJ32894	LPPR4	KIAA0433	KIAA0433	KIAA0433	KIAA0433	KIAA0372	KIAA0433	KIAA0433	KIAA0372	KIAA0372	RBBP6	F5	ZNF304	ZNF23	SP1	PACE-1	KIAA1622	FLJ13213	LOC159090	SMARCAD1	SMARCAD1	SMARCAD1	MGC9084	RWDD3	THC2257375	AK027257	PARP11	DKFZP586P0123	LEMD3	HCMOGT-1	A_23_P119165	SRC	ZNF586
GeneSet133	FLNC	ZIC1	FAM48A	PNLIP	PI16	ITIH5	WISP2	AQP1	TNNC2	SCRG1	AKR1B10	MGC1136	NAP1L3	MYH1	MYL1	FBLN1	MYH2	ACTN2	A_23_P39494	ADRA2C	COLEC11	SMPX	NRAP	HTN3	FGF9	COL6A1	OGN	ACTA1	OSR2	TCAP	TTN	EGR4	MB	PDZRN4	CILP	TNXB	SLN	PTN	H19	MYH7	VCX2	GNLY	FGF7	PTPN5	MYL2	MAMDC2	MT3	KCNJ5	COL6A2
GeneSet134	TFPI2	CTSL2	GALNT14	ARG1	CDCA2	UHRF1	PERP	TOP2A	HERC3	MAL2	PHLDA2	PLEKHK1	KIAA0882	PBK	TTK	C3orf14	ACAT2	CDT1	CCL3	C10orf3	C20orf129	THC2303868	FLJ23749	LOC93081	APOBEC3B	RUNX3	MMD	FLJ13842	BRCA1	Spc25	MST4	FLJ10156	CDC6	BRCA1	MELK	BRCA1	CDCA5	MYEF2	BTG3	NP	CLDN23	ZWINT	BTNL8	CA8	CDC2	FBXL4	BRCA1	IRF4	BCL2A1
GeneSet135	HTN3	RASD1	ATP7A	C20orf39	HSD17B1	THC2273080	MGC15937	PACSIN1	LOC253982	THC2376418	KIAA1189	FLJ33977	UNC5CL	RGS13	MGC18216	ST3GAL6	SACS	LRP12	PCDHB9	MGC40222	C9orf65	TNNI3K	ST3GAL6	COL7A1	AK094187	ST3GAL6	P15RS	BBC3	AF090939	CLDN18	ZNF228	ZNF550	STX1A	MYBL1	CNTNAP2	TP53TG3	ENST00000316004	PDE4DIP	GCM2	C1QDC1	PAK4	GTF2IRD2	AK023086	XAGE5	BTBD11	NS3BP	ULK2	C21orf99	BAIAP2L2
GeneSet136	AF272774	A_23_P435390	IGJ	VSNL1	C1S	U96396	SAA1	S100A6	SULF2	U96396	CD48	MIA	LAMB3	NM_001014975	HLA-DRB5	A_23_P124264	PLAC8	VIM	CSTA	GZMA	A_23_P32661	A_23_P44053	RARRES1	ENST00000327926	CD52	NM_001013254	SQRDL	HLA-A	S100A10	TNFRSF17	AF035024	C1R	HLA-B	MUC1	GAPD	EMILIN2	HLA-DQB1	CD3D	APBB1IP	LOC389429	APBB1IP	A_23_P9854	PCSK5	RAC2	HLA-C	RAB31	THC2337324	APOL3	PTGS1
GeneSet137	RPS4Y1	REG1B	DF	AMY1C	CLU	CDO1	RARRES2	FREM1	ECHDC3	RBP7	NUCB2	HIST1H4C	LDHB	TCEA3	CYB5	LOC441430	SEC11L3	ESRRG	NME5	DNAJC12	APP	ACAA2	FKSG2	SLC39A8	HIST1H4L	NDUFA1	RPS12	RPL17	GSTM3	PXMP2	RPL31	THC2400654	FBXL4	ACYP2	SERP1	THC2308599	RPS3A	PECI	RPL21	RPL36	PTMAP7	FKSG17	A_23_P200955	RPS8	ENST00000303909	DPP6	RPL29	SH3YL1	GC20
GeneSet138	BATF	C6orf110	EVER1
GeneSet139	ICAM5	PRB1	A_23_P61559	RBPSUHL	C19orf32	LACRT	LOC155060	KIR2DL2	GDF2	CACNA1B	PRM3	ENST00000339214	A_23_P162891	DEFB126	GRIN1	GSDM1	NYX	ADAMTS14	APOA2	ENST00000341954	GLIS2	GPR7	NHLH1	FLJ35740	RAB3D	ASE-1	AY102070	CDH22	ATCAY	APEG1	CACNA1B	HEYL	FLT3LG	UCN2	EMID1	CLEC4M	NM_131915	ETS1	TCF1	HTR1A	ELMO3	LCN1	NM_001017418	MMP16	ABCA2	UCN3	KCNH4	LPHN1	PDXP
GeneSet140	CDO1	HES1	RYK	HOXB2	USP3	DHRS8	SESN1	FBXL4	CNOT4	LTB4DH	RYK	TOPORS	PDCL	SESTD1	MDS009	ALDH7A1	SGCB	C10orf104	SPRY2	C10orf89	RFK	PPM1D	UBQLN2	NFATC1	MGC5987	ICF45	NPD014	LOC91942	BAT1	ZFP1	TCF7L1	C6orf79	MDS009	MDS009	MDS009	FUNDC2	MDS009	MDS009	PITPNC1	PARP16	FLJ13614	C10orf32	MDS009	MDS009	ORC4L	SRA1	DC12	AP2A2	ZNF364
GeneSet141	AF272774	IGHM	AB064167	U96396	A_23_P32661	HLA-DPA1
GeneSet142	SLC7A10	A_23_P113047	FLJ32831	A_23_P252266	RAB39B	RAB3C	A_23_P40290	FLJ33977	THC2374066	NCOA5	KIAA1946	MS4A12	DNAH17	CHD2
GeneSet143	PAGE1	LIMD1	GATA1	SLITRK1	GAD2	KITLG	NRP2	RIG	TTTY11	MGC10946	DSPP	C1orf14	TM4SF15	FLJ25444	MYH15	IL3	SERPINA9	CRB1	RCV1	TBX5	SLC2A6	FLJ20321	TBN
GeneSet144	EXO1	KIFC1	KIFC1	RAMP	LIG1
GeneSet145	AMY2B	PNLIPRP2	CPB1	TNNI2	ELA3A	CALML3	RGMA	A_23_P112709	KIAA1115	LY6D	COX6A2	PCSK4	PRSS8	GBX2	PIP	TIMD4	TGM1	PRB3	ANTXR2	KRT6C	PRB1	ADRA2C	A_23_P61559	MGC32871	FZD9	CYP3A7	XAGE3	KCNJ13	IL1F10	SOX11	TNNI3	EYA2	CA6	HRASLS2	RBPSUHL	THC2275252	ZDHHC22	C19orf32	MYBPH	THC2336610	RHPN1	PDCL2	LACRT	LOC155060	HGD	LDLR	CGB1	A_23_P426270	UGT2B11
GeneSet146	HERC3	SPTLC1	PRKAR1A	CD9	GAPD	PRKAR1A	KIAA0882	FURIN	PIR	PPM1K	THC2303868	LOC93081	SLC43A3	FLJ13842	SC5DL	STX7	PFN2	BG108194	THC2273080	DAPK1	ACAA2	BCAP29	IGF2R	SMPDL3A	KRAS	DNAJB6	SEC23A	GREB1	DFNA5	SRRM1	KLHL2	EIF2AK3	ACTR2	RCBTB1	ATP5G3	TARDBP	PLA2G4A	TNFRSF14	SGK	HSD17B12	ENST00000295499	CNOT4	PRKCI	SNRK	ST3GAL6	CREM	ABHD3	BCL10	KIAA1972
GeneSet147	ENST00000331733	AW901755	NR1I2	MGC13040	MLLT2	ATP6V0C	IL1RAP	CPNE4
GeneSet148	PRAME	VGL-3	CGB1	TDGF1	AS3MT	CASQ2	LGI1	IL1RL1	ADRA2B	LOC91661
GeneSet149	WISP2	VWF	AOC3	EDG1	GIMAP1	ITM2A	PMP22	EDG1	THC2337324	JAM2	CLEC14A	C20orf160	TGFBR3
GeneSet150	AF103531	THC2310298	SMPD3	RNF128	GREM1	CD3D	T3JAM	IL7	RHOBTB3	SCML4	PAPD4	SELE	ADAMDEC1	STYK1	NM_001017915	TM9SF2	MGAT2	TLE4	ZAK	GTF3A	CCNE2	FN5	FLJ20618	IL18BP	HIAT1	VAV1	RRM1	RTCD1	NARG1L	TMED5	SLAMF8	TRIM36	JTB	ZNF7	CTAGE5	TMOD2
GeneSet151	LCE5A	KIAA1115	MECT1	HES7	PIP5K1C	DUX4	MAP3K10	AF357221	IL1F10	DRD4	CGB1	GNAS	CACNG6	CST4	IMP-1	PARP10	BBC3	LOC387733	A_23_P332782	IMP-1	IMP-1	DPYSL4	IMP-1	IMP-1	GALR3	LMAN2	IMP-1	SMO	LY6E	MGC33948	A_23_P46718	GPR156	NKX6-1	FBXL7	ZNF533	C20orf75	CPNE2	PKM2	CLEC12A	CPT1C	MRPL30	LOC339123	SPTAN1	ITIH5	TMEM8	ALDH16A1	WWOX	CYBA	CRELD1
GeneSet152	PRSS1	INADL	THC2445709	PRKCQ	A_23_P113453	RIPK5	EVI5	DRIM	STK22D	KIAA0284	HECA	DRE1	NT5C2L1	NM_001014990	MRPL40	NIPSNAP3B	TAGLN3	TTF2	EFNB2	ERH	BC021996	CBX1	ZFP67	MGC11134	Kua-UEV	PA2G4	HBS1L	BOMB	RPS6KC1	NCE2	MGC2603	ARL10C	ITCH	LGR5	MGC40368	MAPK14	NM_138493	SKD3	LDHC	TA-LRRP	RABL3	PRKAA1	NM_001010924	IDE	HIST1H3B	RSC1A1	PKN2	TRIM3	ZNF259
GeneSet153	VCX-C	PCDHB9	GLRA3	FCN1	PCDHB12	TRIM47	MGC5352	FLJ31295	LOXL2	CCDC7	2011-03-09	TRIM41	ZC3HDC1	NRP2	NEK1	HTRA3	TETRAN	FBXO17	ZNF597	SLC25A10	LRSAM1	ZCWPW1	MAGEC3	POM121	PEX5	GPR24	THBS3	RGPR	PPP1R13L	LOC283232	USH1C	PEX10	ZDHHC7	RUSC1	UBE1L	FRG1	SAS	MGC3771	PCOLCE	LRRK1	LOC129293	TPP1	AGTRAP	GSPT2	MGC35194	CCHCR1	C17orf31	A_23_P86762	AD023
GeneSet154	CNN1	AQP1	CLEC3B	IQCA	NM_001014975	EDG2	RASD1	SP5	GPRASP1	COL6A2	ABCB1	PPAP2B	FOXC1	TTYH1	ZBTB20	NM_001018004	S100A16	FJX1	A_23_P112861	COL15A1	NPIP	LOXL2	BX647344	HOXD3	KARCA1	CPNE5	LOXL2	LOXL2	THC2278254	KIAA1442	DLG4	MYO6	FGF2	LOXL2	LOXL2	TMSNB	MCAM	PLAGL1	SOX8	KIAA0720	FLJ33814	UST	ASTN2	MGC45474	TRAM1	DLX5	GLTP	PUM1	ZNF300
GeneSet155	RAB32	QPRT	CXCL13	TKT	F11R	C14orf151	RAB27A	VAMP8	MGC7036	MRPL44	TINP1	CPSF3	C6orf48	HLA-DRB4	TDRD7	LOC388817	PUS3	SDF2L1	NANS	AIG1	LOC388817	LOC388817	C6orf51	NM_153698	NDUFS3	BC092458	LOC390378	FAHD1	INSIG1	ORMDL2	LOC90522	LOC391062	A_23_P61937	MGC2198	MRPS25	CBR4	POP5	TMSB4X	ATP6V1H	GLA	FGD3	APH1B	HSPC051	FADD	SETDB2	FOXP2	PICALM	APOL5	BTBD6
GeneSet156	PSPHL	AMY2B	GPC3	FGL1	HOXA7	NR4A1	NR4A3	ADH1A	PLCE1	FST	THC2337324	NUDT11	CHST9	PAGE-5	RPS12	FLJ36754	RPL17	RPL31	RPL39	RPL37	FLJ11539	RPL5	RPS3A	SPINK5	RPL22	CST4	FKSG17	A_23_P200955	RPS8	C2orf22	DNALI1	ENST00000303909	TBX3	MDS009	RPL23	RPS7	TFRC	ADRA2A	NACA	EEF1B2	RPS15A	MGC10820	CCDC2	RPL36A	FLJ21159	ZNF268	C12orf14	RPS4X	RPS29
GeneSet157	ZIC1	TF	NM_001012964	MARLIN1	REG1A	TGFA	KLK10	ANLN	HNT	SLC7A10	SMPX	DMBT1	SP5	CALB1	ACTA1	EGR4	SLC2A1	NSE1	CCK	ANLN	SLAC2-B	MYH7	FABP7	COL13A1	COL13A1	ICAM5	NMNAT2	MYL2	DNER	FA2H	COL13A1	SYT13	FZD10	COL13A1	C20orf39	MAL2	ENST00000361624	PHLDA2	COL13A1	DKFZP434I2117	AGXT2L1	COL13A1	COL9A3	UNQ739	MICAL2	COL13A1	SLC31A2	PTHR2	DEFA5
GeneSet158	FOXA1	FOXA1	FOXA1	FOXA1	FOXA1	FOXA1
GeneSet159	TTR	ABAT	KIAA1324	RNASE4	SCG3	TEX11	GOLT1A	HGNT-IV-H	TNRC9	FLJ13639	TMEM27
GeneSet160	PRAME	IFI27	ANXA1	BMP7	LAMB3	FOXL2	COL6A1	FLJ10652	PALMD	LTBP1	G1P2	CD9	LOC493869	LOC493869	GSTP1	GAPD	EMILIN2	LOC493869	LOC493869	ERBB2	LOC493869	AMOTL2	ANGPT2	EYA2	FSTL1	IFITM1	LAMA3	PARG1	D2S448	CD47	TNFRSF12A	ENO1	TMEPAI	HIST1H3D	RAB34	LY6E	IFIT3	C20orf20	CTTN	HIVEP2	EIF2AK2
GeneSet161	GALNT14	GPR56	FBXL16	PSAT1	PRSS8	BSPRY	ATP6V1C2	FLJ90586	BNC1	PRSS16	TMC5	C6orf105	CLDN7	SCEL	KIBRA	MKI67	AF15Q14	CDKN3	C6orf114	ZBED2	SH3YL1	S100A14	DSP	PKMYT1	GK	PKP3	C6orf123	BCL11A	TOPBP1	MCM3APAS	WDR19	CPT1B	STK6	FANCA	NM_001018055	FANCA	RAMP	EXO1	EXO1	EXO1	ENST00000324884	FANCA	EXO1	CRB3	DKFZP434I116	KIF11	EXO1	EXO1	KIFC1
GeneSet162	LOC492304	COL16A1	HTRA3	VIM	GATA6	COL6A1	OGN	RODH	APEG1	H19	MAMDC2	AR	TSPYL2	MARVELD1	HEPH	ARHGAP6	ZNF537	SLC24A3	OLFML3	ENST00000343837	F10	SLIT3	DKFZp761O2018	MMP2	NALP1	FLJ14050	MAGED2	CNN2	KCNMB1	LOC221091	C9orf61	TCEAL4	GATA5	FZD7	SVIL	PODN	MGAT1	RAB6IP1	DPYSL4	NM_001012979	HAND2	MMP23B	CD248	PLSCR4	ABL1	HAND2	PLTP	EBF	PLOD1
GeneSet163	A_23_P112709	FLJ36000	SALL4	GSDM1	PKP3	ZNF175	A_23_P49113	GUCY1B2	PLK4	HOXC6	SARG	RASL12	EDG5	HOOK2	DKFZP434B168
GeneSet164	ENPP2	NM_001014975	GIMAP1	LRRC2	PRKAR2B	MPP1	RAB6IP1	GDAP1	FLJ20701	TMCC3	LDB2	A_23_P169217	RPS6KA2	MRAS
GeneSet165	ELA3A	KIAA1115	COX6A2	PCSK4	GBX2	DPCR1	PIP	FLJ37562	PRB3	FREB	KRT6C	PRB1	GPR153	A_23_P61559	ORM1	FZD9	IL1F10	SOX11	TNNI3	EYA2	CA6	RBPSUHL	THC2275252	ZDHHC22	THC2336610	RHPN1	PDCL2	LACRT	LOC155060	LDLR	CGB1	A_23_P426270	CST4	DAPK3	AGRP	BM88	ABCA13	CACNA1B	C22orf1	FLJ39005	ZNF206	ACHE	ANKRD21	GPD1	PPP2R1A	TNFSF7	LCN12	MELL1	MGC10820
GeneSet166	SEPP1	DKFZp434L142	IFI27	AGT	NAP1L3	KCNMB4	ACTN2	FTL	FGF13	MIG-6	HERC3	PER2	KCTD12	SPTLC1	FLJ30046	EIF1AY	PRKAR1A	PLXNA2	LMO2	C20orf39	A2BP1	MGC35366	CNN3	PRKAR1A	KIAA0882	THC2303868	BAALC	LMO2	NAP1L2	APP	KIAA0672	DATF1	IGF2R	CG018	SMPDL3A	LMO2	DNAJB6	SEC23A	LMO2	PHACTR3	LMO2	SRRM1	PPAP2A	RECK	FLJ39370	LMO2	KLHL2	LMO2	SESN1
GeneSet167	MT1X	MT2A	MT1E	MT1G	MT2A	MT1H	MT1G	MT1X	MT1H	MT1B
GeneSet168	ZCCHC12	REG1B	DUSP15	C15orf16	CITED4	FLJ32871	FLJ37078	TNFSF12	FLJ32771	DPP7	CLDN8	ADCK5	C17orf37	STK11	FLJ12438	FLJ12529	AKT2	LY6H	WIG1	MAF1	GSCL	MOGAT2	KCND1	PMM1	ZP2	NPSA	C10orf95	NDST1	HES6	WIT-1	B4GALT6	WIG1	PRRG2	BG1	AMAC1L2	CYLN2	IL17B	CRYBA4	FGFR3	AP2A1	NFIX	PCDH15	NUPL1	NM_032266	UBE2D4	NM_001014445	GRAP	ARHGEF19	THC2290169
GeneSet169	ELN	THC2447689	VPS13A	CXCL5	RHOH	TLR7	LAMP3	DKFZp686H1423	RHOH	RHOH	RHOH	RHOH	RHOH	RHOH	RASEF	SMARCAD1	AV731610	MGC4734	FLJ23598	FASLG	RSAFD1	BTBD11	ROBO1	ZNF187	OSGEPL1	ANKRD26	PARK2	ENST00000350243
GeneSet170	RPS2	RPL18	RPS9	RPS5	RPS3	MGC27348	LOC388524	RPL29
GeneSet171	LOX	LOX	LOX	LOX	LOX	LOX	LOX	LOX	LOX	LOX
GeneSet172	FLJ36000	CPA6	DEFB126	CHI3L1	NYX	TSP50	TCP10	CDH22	C20orf58	DKFZP434I116	PGLYRP2	FLJ20581	INCA	OR2T5	KCTD5	CRMP1	LOC201725	TERT	POM121
GeneSet173	LRRC2	FIGF	SESN1	PPARA	MID1IP1	ATOH8	FUNDC2	ZNF364	A_23_P136392	LMAN2L	TMCC3
GeneSet174	MASS1
GeneSet175	SLPI	PREX1	KARS	NMI	LMO2	PSMB8	C1orf38	SNX1	NMI	HRH1	NMI	NMI	NMI	NMI	AHSA1	NMI	PSMB9	ICF45	NPD014	CKLFSF7	LOC127253	NUDT1	ZNF607
GeneSet176	CD8B1	CD8B1	CD8B1	CD8B1	CD8B1	CD8B1
GeneSet177	CLIPR-59	C6orf118	GPM6A	BAIAP2	RFXDC1	LOC91689	PIGR	FLJ32771	FXYD1	LOC130940	DCTN3	A_23_P136763	A_23_P91601	C14orf50	RFX2	LY6H	FLJ23588	SSBP3	UGT8	WBP2	ENTPD3	C9orf86	RNF32	FGF14	GABRB3	AB208934	BZRAP1	MGC14141	DTX4	AK127078	FRMPD2	PRKG2	HECW1	IRF2BP1	MYOM3	EPHB1	DELGEF	OR8G5	GPR112	A_23_P36994	DCAMKL3	EPM2AIP1	CPEB1	ENST00000321415	FLJ31568	LRRC7	SNIP1	A_23_P158605	ZNF441
GeneSet178	LOC497190	BC032824	GCKR	FGR	PTPN12	C9orf138	RIT1	WNT3A	WSB1	WISP1	GABRP	THC2435513	RIPK2	LATS1	C7orf29	F8	ALS2CR11	SACS	MGC29891	AV731610	USP14	DDIT3	NPC1	MGC16703	SLC22A11	PRO1853	RBBP7	ALAS2	CR617774	AK096104	PLB1	FAS	NM_033544	MOCOS	ZNF271	WDR5B	ITGAE	MAP3K15	TSRC1	IL31RA	MOCOS	RASSF3	MOCOS	GIMAP4	A_23_P149090	MOCOS	BTN1A1	C21orf25	PHACTR2
GeneSet179	BC018749	BC018749	BC018749	BC018749	BC018749	BC018749	BC018749
GeneSet180	CBLB	AQP7
GeneSet181	HLA-A	HLA-B	HLA-B	HLA-B	HLA-G	HLA-A	HLA-F
GeneSet182	GAPD	PFDN2	NDUFS2	LSM4	COPG	SMCR7
GeneSet183	ACAT2	LOC93081	HOXB6	CCT2	SCP2	TFRC	MRCL3	MRLC2	DMXL1	CPSF3	COMMD8	ATR	MRPL47	CCT8	ATR	PGM3	FLJ20647	PTX1	PSMA2	QTRTD1	RECQL	CDC27	HSPA14	PSMD14	FBXO5	PTX1	SFRS7	STAF65(gamma)	ARPC3	SSBP1	UGCGL2	PSMD1	ENST00000308489	KIAA0372	EED	LOC137392	SNRPA1	EBNA1BP2	NUDCD1	ZZZ3	IARS	DHX9	FLJ11273	PSMA4	MDS025	WDHD1	ZZZ3	NUDCD1	ZNF567
GeneSet184	URG4	HDAC5	CLTB	IDUA
GeneSet185	GALNT14	OXTR	RUNX3	PACSIN1	KIAA1212	KIAA1212	OVOS2	SACS	A_23_P35854	PABPC1	GLCCI1	DEF6	ZNF529	C10orf79	DKFZP566N034	ATR	PABPC3	ZMAT1	FANCA	C14orf106	ZNF608	BBC3	ARMC8	AK001176	CATSPER2	FLJ20618	USP52	BC065722	TMEM4	FLJ10213	BTN2A2	A_23_P155582	FLJ12519	Cep290	FLJ36674	FLJ12595	KIAA1407	KIAA0753	LOC375251	AFG3L1	SFRS16	LMLN	C7orf29	HSPC047	FLJ11267	DDX55	NY-REN-58	A_23_P159011	CENTG3
GeneSet186	ADFP	KIAA0992	ANGPTL7	CHRDL2	BAG2	IMPA2	PHB	CRYAA	C21orf33	FLJ21736	CHCHD4	CYC1	DKFZP564O0823	STARD10	AD-003	APEH
GeneSet187	RPS2	RPL10	RPL18	RPL10L	RPS9	NOB1P	RPL10L	MGC27348	GNB2L1
GeneSet188	GPR152	SYN1	SIX3	PRM3	CORO6	FLJ14299	A_23_P58697	TGM7	ST8SIA2	KCNH4	CPA5	APS	A_23_P6408	FLJ31164	A_23_P259531	FLJ38335	THC2313945	PAK6	HRLP5	PANX3	A_23_P251953	2011-03-08	EMILIN3
GeneSet189	SRRM1	PDPK1	MRPS27	U1SNRNPBP	HERC2	GCDH	raptor	BRD4	SH2B	USP4	EWSR1	NM_001017916	DEAF1	UBE2M	TEX264	TEX27
GeneSet190	HOXC9	ATP7A	IMP-3	ERP70	STCH	STCH	ZNF6	STCH	FLJ10156	FLJ10156	FLJ10156	FLJ10156	STCH	FLJ10156	FAM18B	CDC42SE1	ATR	STCH	MRPL47	CCT8	STK6	IMPACT	EIF3S6	HOXD3	MRPL13	ENST00000324884	PRPF39	ZNF228	VBP1	LYRIC	PSMD14	CASP8AP2	PSMC6	NM_001015892	LYRIC	PAICS	SCFD1	LYRIC	LYRIC	API5	LYRIC	CDC42SE1	LYRIC	LYRIC	LYRIC	MRPL42	FLJ12519	THUMPD2	LYRIC
GeneSet191	HP	RODH	PTGDS	EDN1	HRASLS3	SLC24A3	PPL	NM_005979	AY358408	MMP28	ACTC	APCDD1	RGC32	MAOB	AQP1	SLC2A12	LOC338328	KIAA0513	TLE2	ABCA3	FOXF1	CRTAC1	DUSP3	FLJ20701	ADD1	ARRDC2	RFX2	EIF3S4	TUFM	TUFM	EHD1	HTATIP	GPX4	EGFL7	BAD	PD2	STUB1	A_23_P95406	YARS	CACNG2	B3GNT7
GeneSet192	ATP1B3	SNX14	DKFZp547B1713	KIAA0372	KIAA0372	KIAA0372	KIAA0372	KIAA0433	KIAA0372	Cep192	KIAA0372	PHF3	KIAA0372	KIAA0372	KIAA0372	KIAA0372	ZZZ3
GeneSet193	OTUB1	CAPZB
GeneSet194	VDR
GeneSet195	SBF1	LTBP3	FLJ23436	PPP1CA	TUBGCP2	AUP1	THRAP5	DKFZP586J0619	PRKCSH	CPSF1	DVL1	DOC-1R	TUFM	COBRA1	FLJ32384	FLOT1	SNRP70
GeneSet196	NR2F1	ASAM	PIM1	FLJ30655	ITGA7	CAV1	ABCA5	ID3	APCDD1	HIST1H2AE	MSN	SNRK	DHRS9	LGALS4	EVI1	LOC63928	DUSP5	MAGEA3	MAGEA3	CDKN1A	ASB9	SEMA3B	FOXA2	SFRP2	CADPS	DNCI1	BDKRB2	MAGEA3	MAGEA3	C10orf79	PLA2G10	CUGBP2	KRT20	MAGEA3	RGS20	DDIT4	CD248	ZCCHC14	PRKCDBP	EIF4G2	PRKDC	ITGA11	FAM44A	GTF3A	CSPG4	HSPCB	CDC42BPA	A_23_P123234	NARG2
GeneSet197	APOBEC2	MYH2	SILV	SAA4	AGXT2L1	OSR1	ATP6V1C2	LOC118430	AMPD1	HRASLS	TFCP2L2	SMR3B	HSD17B2	PHF8	SYNPR	SAA4	HRK	SAA4	CDH18	FLJ10786	POU2F2	THC2427890	LCN12	SFTPD	C9orf65	OCSP	CALML5	CRIM1	TSP50	A_23_P72252	CAPN6	DUSP13	DMRT2	LRCH3	PDE7B	PAFAH2	NM_015111	ATCAY	THC2365004	FBXO24	GAP43	SULT1B1	IGLC1	PRO1880	DEPDC6	FLJ11996	K6HF	A_23_P92871	GPR61
GeneSet198	KCNMB4	PTN	RNF128	HEPH	SC5DL	THC2273080	FTH1	DHRS8	CYP2J2	INSIG1	PROCR	STCH	SSX2IP	QPCT	SC5DL	PYCR2	C14orf10	BAG2	SGCB	NFYB	ADH5	DSTN	CAPN6	BAG2	HSU79274	PCGF4	DCK	MANEA	TMEM14B	STCH	SNX3	GABARAPL2	NDUFA5	PLS1	W31297	RKHD2	PTX1	LSM8	CRNKL1	APG4C	SH3BGRL	RNF11	UBE2E3	CHN1	TIMM8B	RNF139	HNMT	SSBP1	C20orf155
GeneSet199	MIA	MIA	KLK8	MIA	KLK8	TP73L	ZDHHC11	C20orf114	PON3	CAMK2B	AQP3	TNNI3	ASS	RYR1	CTEN	NDRG1	SERPINB4	CDH18	KRT13	KRT15	DSG3	KRT5	SFN	CMIP	ARHGEF4	HIST1H2BE	BRD3	CAPNS2	MGC3121	ST6GALNAC2	RHOV	KRTHA3A	MGC20806	SYTL1	GDPD2	CR618466	JUP	CNTNAP3
GeneSet200	FLJ32831	FASLG
GeneSet201	MIA	MIA	MIA	MIA	MIA	MIA	MIA
GeneSet202	DCN	SMOC2	URB	RAB31	NM_001018004	IGFBP4	FLJ11539	DACT1
GeneSet203	ZNF239	ZNF578
GeneSet204	ANGPTL2	RPP25
GeneSet205	CPS1	CPS1	CPS1	CPS1
GeneSet206	PLN	ACTA2	CNN1	TPM2	PPP1R12B	FLNA	MYL9	IGFBP6	IGFBP5
GeneSet207	PNN	RANBP2L1	DDX5	SSB	KIAA0433	DNAJC10	KIAA0433	USP1	KIAA0433	KIAA0433	KIAA0433	KIAA0433	KIAA0433	KIAA0433	KIAA0433	KIAA0433	CCAR1	PHF3	SFRS11	LOC129531
GeneSet208	FLJ20313	CD8B1	CD8B1	CD8B1	CD8B1
GeneSet209	AF103531	CYP1B1	T3JAM	FTH1	SELE	QPCT	ITPKB	VMD2	AX721203	GCKR	CD33	PLDN	CLEC5A	C1QG	LOC284021	ALOX5AP	CBLN4	CD33	CIAS1	EVI2A	MRC1L1	SDC3	MSR1	TAGAP	FOLR2	DAB2	KDELC2
GeneSet210	BMP7	ZDHHC11	GAPD	THC2439033	ASS	RYR1	KRT7	CPT1B	HIST1H3D	A_23_P59828	KRT7	VIL2	UBADC1	MGC9712	EPS8L2	RAB40C	FLJ22795	C20orf11	ITGB4BP	RNF31
GeneSet211	CPB1	HTN3	PDZK1	DKFZP434I2117	A_23_P170719	FLJ20130	ARHGAP28	LEFTY2	MSCP	A_23_P123656	H14758	C19orf32	RHPN1	FLJ33977	LOC155060	PGK2	KIR2DL2	ABCA13	KLRC2	CACNA1B	GNG4	GRIN1	PPP2R1A	THC2411387	AVPR1A	INHA	ARSE	MELL1	MGC34646	HIST2H3C	NCOA5	NME4	HDAC11	ENST00000313360	CA12	ADAMTS14	LOC147645	SLC36A2	SNTG1	C18orf45	TSP50	PAFAH2	KLF1	MGC26598	GRIP2	OR5B2	A_23_P161748	TUBB3	HOXD3
GeneSet212	AF272774	A_23_P435390	IGJ	CDO1	U96396	U96396	CD48	RGS5	ACTN2	A_23_P124264	LYZ	ABCA6	RODH	FRZB	A_23_P32661	A_23_P44053	ENST00000327926	FBP1	CRISPLD1	PER2	KCTD12	RASSF2	FXYD3	AF035024	APBB1IP	A_23_P256923	T3JAM	CXCR6	A_23_P9854	CD3Z	RAC2	LMO2	CNR1	KCNK17	SLC24A3	CD38	MSMB	THC2431122	SOX2	ABI3BP	LMO2	MGC40042	LMO2	LHFP	LMO2	FLJ20152	LMO2	FLJ21963	LMO2
GeneSet213	FLJ40504	PAGE-5	PABPC1	HIST1H2BJ	DKFZp761P0423	PTPRE	DNAPTP6	BAPX1	PABPC3	CPT1B	CARD15	NM_001017370	MCM4	MGC10814	LIG1	SOX9	TRAF4	TRIP13	CENPA	MARCKSL1	HK2	MSH5
GeneSet214	TRIM63	MT3	AMFR	ZAP128
GeneSet215	HNRPH2	ADSS	BAZ1A	AK095357	BAZ1A	BAZ1A	BAZ1A	BAZ1A	BAZ1A	BAZ1A
GeneSet216	BRCA1	POLQ	PLK4	E2F1	CDC45L
GeneSet217	INSM1	FLJ32831	KRT1	TOX	FLJ20054	AVPR1A	A_23_P104484	CXCL5	BIRC4	DKFZP566M114	OR9A4	HCN3	NEBL	SLC39A10	USP15	A_23_P58928	RASA2	MYBL1	VN1R4	A_23_P425626	ZNF239	FLJ10378	OR5D18	SBNO1	FLJ21272	SGOL2	ABCD3	THC2399510	MGC2560	RIF1	A_23_P322434
GeneSet218	HMOX1	LY96	IRF4	SAMD9	AF119849	A_23_P72941	FGD3	SLC9A9	COL8A1	ADAMTS16
GeneSet219	ATP1B1	BSPRY
GeneSet220	ZCCHC11	CLK1	MRPL50	C6orf62	COMMD10	PAK1IP1	FLJ20647	RDX	CDC27	GALNACT-2	DKFZp547B1713	NCBP1	PHF3	UBXD2
GeneSet221	NTF5	PCSK1N	GJA1	C9orf60	CHST3
GeneSet222	VWF	COL6A2
GeneSet223	QPRT	TPCN2	THC2335843	ESRRA	MGC13045	PCYT2	CR615992
GeneSet224	PLXNA2	FLJ13197	SALL2	TRO	RAI1	RABGAP1L
GeneSet225	NM_001017980	OPLAH	MRPS25
GeneSet226	AF119879	FLJ36000	A_23_P113047	DRD1	DEFB126	AK000832	A_23_P123754	KLF16	AF116641	SIGLEC6
GeneSet227	SDPR	SMG1	NM_001014342	GDAP1	BICD2
GeneSet228	GSTA2	SCGB2A1	CFTR	MYL1	FLJ20225	NRXN3	SMPX	NRAP	OGN	ACTA1	TCAP	TM4SF3	NEB	SLN	TFF3	AF026246	ATP1B1	DPCR1	KRT6B	CGNL1	KIAA0672	LOC440712	ZBTB20	STATH	HSD3B2	CSRP3	PCP4	HSD17B2	ITGA7	TFF1	MGC45780	LOC120376	SOX17	DACH1	ENST00000345862	ACTC	RYK	NR1I2	ANXA13	RASGRP2	AK130734	STMN2	CR623195	BC018749	SLITRK4	GRB14	MARVELD3	C9orf80	CST1
GeneSet229	ANXA1	COL11A1	CDCA2	HCAP-G	ABCC5	SLC16A3	ANXA2	EREG	SQLE	MLANA	PHLDA2	PYGL	BATF	IMP-3	AGL	FREB	IFI16	A_23_P165819	GAA	FLJ10156	HRK	TK1	RPL17	RB1	Gm83	ZNF268	CALM2	PLEKHA6	THC2336610	ARPC1B	FNBP4	IRF2BP2	DDX5	CUL1	ACYP1	KIAA0676	CCNB1	EIF4A2	ECGF1	CD47	GNL3	ACTG1	HIG2	TM4SF8	ZDHHC17	RPS7	SCRIB	TFRC	RRS1
GeneSet230	MGC57211	A_23_P43956
GeneSet231	THC2431122
GeneSet232	CD3D	CD3Z	ZAP70	ZAP70	ZAP70	ZAP70	AHNAK
GeneSet233	RINT-1	RINT-1	RINT-1	RINT-1	RINT-1	RINT-1	RINT-1	RINT-1	RINT-1	RINT-1
GeneSet234	FLJ14299	KCNH4	CLCA4	FLJ38374	FLJ31164	THC2313945	RARA	HRLP5	PANX3	2011-03-08
GeneSet235	ZIC1	FGF18	CALB1	VCX3A	SLITRK6	LY6D	PIP	PRB3	SYT4	CHRNA3	PRB1	A_23_P61559	FZD9	GPR64	GDF10	RBPSUHL	THC2275252	ZDHHC22	C19orf32	LOC155060	KIR2DL2	KRT15	CACNA1B	SEMA3A	SRRM2	GRIN1	GNGT1	ZNF365	POU5F1	CCNB3	ADAMTS14	LOC201140	CTRL	CDH6	KLK11	GPR7	SPPL2B	CYP4Z1	CYP2C19	ATCAY	APEG1	FLT3LG	EMID1	CLEC4M	KCNN1	NM_131915	ETS1	HTR1A	ELMO3
GeneSet236	RYK	PRKAR1A	MYC	CD9	GAPD	PPM1K	LOC93081	SMPDL3A	DVL2	SEC23A	WDR3	BCL10	RYK	RAB21	TOPORS	UBB	PRDX1	PDCL	EPS8	UMP-CMPK	NMT2	HSC20	MI-ER1	BBP	ENO1	RPS19	LOC221091	SIAH1	GCLM	AHSA1	CRYZ	C13orf11	PPM1D	CUL5	EBPL	CYP51A1	G22P1	ZFHX1B	LOC57146	GNAI1	2011-09-09	MGC5987	CHST5	TOB1	PPARA	BAT1	SNCA	CECR5	LMAN2
GeneSet237	ALB	SPINK1	ALDOB	FAM3B	ABAT	FLJ20225	ALDOB	PECI
GeneSet238	TNNT1	FLJ20245	GSS
GeneSet239	TFPI	DDAH2
GeneSet240	SPCS3	MYBL1	MYBL1	PSIP1	H2AFX
GeneSet241	PCNA	CKS1B	RFC4	MSH2	WDHD1	WDHD1	WDHD1	WDHD1	WDHD1
GeneSet242	XAGE3	ANKRD21	BC032824	MGC35169	PLDN	PCDHB12	SYT5	ERBB4	HS6ST2	GATA3	VAV1	MGC26988	ZNF536	AF118062	CESK1	HYPB	EMR3	NEK9
GeneSet243	FLJ40427	PPIL6	XYLT2	PIK3C2B	FIGLA	C6orf165
GeneSet244	IGHM	AB064167	KLF2	A_23_P435390	IGJ	AQP1	AOC3	CEBPB	C4orf7	GBP4	A_23_P83760	MYC	FURIN	APBB1IP	BATF	IER2	PERP	A_23_P158868	IGF2R	BC018749	IL3RA	PLK3	BC018749	PXK	BC018749	BC018749	KRT15	ARL6IP5	BC018749	C6orf114	UMP-CMPK	UGCG	RPL18A	IL18	NM_001017915	GBP1	DSP	THC2401428	MOXD1	EPSTI1	AL832747	HLA-DQA1	HLA-DQB2	SFRS1	PSCD4	GEFT	STAG2	EIF3S6	A_23_P84679
GeneSet245	FABP1	GALNT14	FGF9	PALMD	FLJ12584	CLCA1	FBXL16	PCSK4	CLUL1	IMP-3	HRASLS	ITIH3	CDH18	UNQ467	ADSSL1	MLF1	RDH11	MLC1SA	IMP-1	KIAA0980	A_23_P4462	NDUFB3	SRC	IMP-1	MGC39325	CPSF3	IMP-1	MGC15407	IMP-1	PPIL6	A_23_P258114	IMP-1	IMP-1	REC14	MGC33948	ARL4A	C14orf143	NDUFA2	SMAD2	NOR1	NR_002224	C6orf125	RABL5	BC054888	THC2348230	C10orf63	A_23_P79152	LOC119710	C14orf168
GeneSet246	DLK1	SPINK1	BEX1	AMBP	TNNC2	AMBP	GSTA1	FGL1	GPR56	CLDN10	TMED6	NR0B1	F2	FGA	ATP1B1	IL1R2	KCNH2	ENO3	SEC11L3	GPT2	FOXA1	CLDN3	MLC1	HPN	FOXA1	FOXA1	ACSL6	FOXA1	FOXA1	FGB	CPS1	PHF8	PXMP2	FOXA1	CPS1	EPN3	CPS1	CPS1	CPS1	FZD5	CPS1	ANXA13	GADD45G	XK	CPS1	CCNH	TRPM8	CPS1	PTGER3
GeneSet247	PODXL	VSIG4	A_23_P66347	THC2276562	HOXA9	FOXD1	HSPB3	CXCL10	THC2408471	P2RY2	SCML4	DEFA3	AGRP	MAGEA3	ECE2	FLJ20315	NFE2	SEMA3B	FLJ30901	ROBO3	HOXA4	HLA-DQA1	EFNB1	HOXA5	EMCN	GIMAP8	GZMH	PILRB	PF4	BDNF	XAGE2	ITGA8	STAB1	DUOX1	BRI3	FDX1	FHL1	MGC33887	AK092138	CALN1	ST8SIA1	AK124258	FMO2	FLJ25791	RHOJ	A_23_P140454	PTPN9	SAFB	RAB13
GeneSet248	PTMAP7	PTMA
GeneSet249	KLF2	ENPP2	S100A6	S100A4	CEBPB	HS3ST1	PREX1	DAZAP1	APOE	ACTB	APOBEC3C	LMO2	ZFP36	GAPD	APBB1IP	T3JAM	KLF6	SNX17	CD74	BATF	C9orf59	IER2	SLC43A3	RNASET2	ANXA8	MLC1	PIM1	LMO2	METRNL	BASP1	PLA2G4A	ENO1B	UPK1B	LMO2	LMO2	LOC147804	PLK3	PSAP	LMO2	LMO2	SGK	MSN	LMO2	ECGF1	ST3GAL6	CCR2	MGC33414	ABR	ST3GAL6
GeneSet250	CDH1	APOBEC2	IGFBP7	LDHB	MID1	CLUL1	HRASLS	ANXA10	HSD17B2	PRSS16	MGC10820	FLJ42875	HSPC105	GCSH	HOXD3	AF026246	IL27	PPIL6	CRB3	CYorf15B	A_23_P202572	A_23_P214008	PAK3	HS322B1A	C14orf48	DDI1	RNF32	ADAMTS15	A_23_P94779	AKAP1	LCE1E	HDAC9	A_23_P122087	IPO11	SFRP5	NPHS1	TMC3	C5orf4	THC2369589	A_23_P117987	MGC16179	BRUNOL5
GeneSet251	C11orf33	A_23_P61937	SYNGR1	ZNF503	WNK2	FAM43A	ABCB5	TNS	LDHAL6A	RAPGEF3	A_23_P258727	OSBPL1A	ACO1	A_23_P93998	STX1B2	SP2	NETO1	PSMB5	GRIN3B	PCYT1A	DKFZP434K046	FLJ39369
GeneSet252	CR600305	PTPRC	RAB39B	STCH	STCH	LOC90799	KIAA0433	FAM49B	STCH	ETS1	STCH	STCH	KIAA0433	KIAA0433	SLA	ZNF92	STCH	STCH	KIAA0433	AF090939	ZNF83	RHOH	STCH	THC2242915	LOC155060	LCK	ZNF267	FLJ33069	CARD8	Cep192	TDG	SNX13	PARP15	RASA2	MGAT4A	ZNF237	ARHGAP4	GNA13	GTF2H2	OSM	NUP54	TRAF3	TTC13	FLJ13910	RHOH	RHOH	C11orf21	FLJ13213	RHOH
GeneSet253	NAP1L3	THC2396057
GeneSet254	CRYBA2	LOC201140
GeneSet255	HNRPH1	FLJ14624	BAZ1A	BAZ1A	BAZ1A	ZZZ3	BAZ1A	BAZ1A	FLJ20618	BAZ1A	KIAA0372	UPF2	2011-03-07	ZZZ3	JTB	LOC144438	COIL	ZNF578	TOP2B
GeneSet256	ANGPTL2	TIMP2	LRP1	ASCL2	AKT2	LOC339123	NM_014334
GeneSet257	LAMP3
GeneSet258	GAPD	FLJ20308	C6orf106	FBXL15	TUFM	GPX4	USF2
GeneSet259	GCDH
GeneSet260	PCSK4
GeneSet261	TTYH1	MDAC1	SLC23A1	MANSC1	CCDC11	FLJ32771
GeneSet262	AMHR2	PSIP1	BZRAP1	MTHFD1L	WIT-1	USP12	MLLT3	NUPL1	SPIN-2	PAPD5	LOC91661	APTX	USP44	ROR2	RANBP5	OSBPL8	C9orf100	DNCLI1	PITPNB	FLJ32312	LOC126295	C9orf52	SERPINB11	EEA1	IFIT5	PKN2	A_23_P113983	FLJ21816	IMP-1	LEF1	SLC26A3	RAP80	MFAP3L	WDR44	MGC42174	C8orf14	BX640636	THC2407163	SUPT4H1	UNQ2541	TP53BP1	BRWD3	A_23_P150230	GIT2	AF113012	MYO7B	NEU2	BMP4	FLJ22596
GeneSet263	F9	KIAA1193	MCM3APAS	SLC10A4	SPP2	PCBP3	ACPP	ATP6V1E2	NKX3-1	PFN4	THC2364073	CST5	LOC285636	CYP7B1	LOC92162	COL8A2	CYP2A6	CREB3L2	PCDHB3	FRAS1	FRBZ1	OR5AK2	RAPH1	HRMT1L4	OR5D13	LCN9	CLEC1B	INSM2	RIF1	ENST00000340926	OPN1LW	A_23_P70077	LOC440510	GRIK2	NALP1	A_23_P28514	IFNA14	ALG6	OR10AD1	AD026	BXMAS2-10	A_23_P43956	CSF2RB	TCL6	FLJ13841	OR11A1	PDE6H	MGC50559	MPDU1
GeneSet264	FLJ32831	A_23_P252266	FLJ33977	PCDHB9	PLK4	MS4A12	NETO2
GeneSet265	LIMD1	GATA1	MGC26963	TBX5
GeneSet266	THC2280883	PABPC5
GeneSet267	DUSP1	KLF2	S100A6	S100A4	HLA-B	LGALS1	HLA-B	GBP4	CD69	CD44	ACTB	PMP22	RSNL2	ZFP36	GAPD	HLA-E	FURIN	MARVELD1	KLF6	CXCR6	ARID1A	CD74	BATF	STMN3	ACP5	IER2	STX7	KRAS	VASP	ENO1B	PSMB8	PLK3	FUS	MGAT4B	SP110	LAPTM5	MSN	PRKCI	SDCBP	YWHAH	RGS10	CCR2	SMG1	IFITM2	TFRC	ENO1	SHC1	TNFRSF1A	GPX1
GeneSet268	TTR	TACSTD1	DPEP1	SGNE1	SGNE1	CXXC4	NUCB2	SCG3	SPACA3	INSL3	CHST9	C14orf161	PRH2	GDF10	KCNK10	CRYBA2	DNALI1	SNTG2	TEX14	GRB14	ACE2	SPCS3	TEX11	TEKT2	TSP50	HOMER2	TSP50	NUDT10	MCFD2	DPP6	CST9L	GRP	GK2	C14orf105	THC2249196	ART5	GJE1	SCOC	MPN2	THC2262025	FLJ20558	ASZ1	PPEF2	GPSN2	KPNA3	TDRD4	C10orf63	PTPRN2	FLJ22490
GeneSet269	PCOLCE2	CDH1	PDLIM3	BAMBI	ENPP2	FHL2	IQCA	ABAT	A2M	FBLN1	IGFBP7	MT2A	PRSS11	MT2A	AF087978	RGS2	DKFZp434E2321	GNG11	A_23_P255111	LDHB	TFPI	LEPREL1	PMP22	TUBB6	CYB5	HOMER1	PIR	ACAT2	MID1	MGST1	PCSK5	PTPN13	LOC93081	CLK1	MYO10	PLCE1	STX7	SCRN1	APP	KIAA0830	FLJ90586	KCNK17	SOX4	STMN1	MEF2C	ACAA2	PTPRB	BASP1	GTF2F2
GeneSet270	S100A9	U96396	C3orf3	U96396	C4orf7	SERPINC1	A_23_P204225	TTN	A_23_P32661	ENST00000327926	MYH7	AFM	AF035024	PIP	LOC389429	CD7	A_23_P9854	ATP6V1C2	CD74	PON3	PRB3	KLK12	EHF	LTF	LOC118430	SLC13A5	BC015833	PRB1	MSMB	CAMK2B	FUT3	SCGB2A2	MYBPC2	CB959193	SMR3B	PGC	PRH2	PHF8	TFF1	CA6	RBPSUHL	VMP	THC2275252	KCNC1	DEFA3	KIR2DL2	FXYD2	SSB3	THC2427890
GeneSet271	KLF6
GeneSet272	FLJ36000	ICAM5	NMNAT2	LOC155060	IRX4	SSB3	GDF2	ABCA13	ENST00000339214	DEFB126	CYP4F3	FAM12A	CYP3A4	PLA2G12B	ARSE	MELL1	HDAC11	A_23_P253236	CA12	AK000832	FLJ35740	GLT6D1	ATCAY	FLT3LG	AY227436	ACPP	ETS1	LCN1	ABCA2	UCN3	A_23_P49113	PDXP	LCK	CHRNA10	SRCAP	FLJ20294	MAST1	LOC283345	CPXM	HR	RTN4R	CYP7B1	C6orf10	HIPK2	CLCA4	FLJ32575	TRIM15	CREBL1	ENST00000330110
GeneSet273	RYK	PRKAR2B	SEC23A	FLJ35834	SVIL	ZFHX1B	CFL2	FGF10	FLJ12571	FLJ30594	TTTY11	FLJ20313	A_23_P254121	IL6ST	EVI5	CYP20A1
GeneSet274	CPAMD8
GeneSet275	ATAD3B
GeneSet276	A_23_P104484	ZNF167
GeneSet277	GDF15	KITLG	MGC35033	LOX	FOSL1
GeneSet278	B3GALT4	B3GALT4	ARHGAP1
GeneSet279	NM_001013254	VSIG4	NM_001017915	GMFG	ARHGDIB	LCP2
GeneSet280	MUM1	MGC11257	U1SNRNPBP	LTBP3	CAPNS1	ENST00000331019	PRKCSH	CLK3	SMCR7	CORO1B	FLJ38628	MGC15429	UBE2M	THRAP4	BANP	SMARCB1	VPS11
GeneSet281	HIST1H2AD	A_23_P259547	HIST3H2A
GeneSet282	PLAT
GeneSet283	ART3
GeneSet284	COL13A1	CDT1
GeneSet285	ADFP
GeneSet286	RTN4RL1	ATP6V1C1	TREM2	RALGDS	KIDINS220
GeneSet287	PDCL2	KCNK10	PARP11	LGI1	GALNTL5	THC2280612	ASB17	TNKS	C14orf48	SERTAD2	MGC40178	MAGEB4
GeneSet288	C6orf111	FLJ22794	IVNS1ABP	RAB3-GAP150	C1orf19	STATIP1
GeneSet289	SBF1	FLJ23436	EIF5A	SCYL1	TGFB1I1	LOC56931	CABIN1	ATAD3B	FLJ12438	NUCB1	FLJ35827	CDK10	COBRA1	PTOV1	MYH9	KIAA0339
GeneSet290	EREG	NM_001013254	RBM24	KRT6C	GRID1	TNNI3	GZMK	CD2	CX3CR1	RGSL2	FLJ37538	IL6	ITGB1BP2	FLJ35740	THC2375159	LOC284021	TNFSF11	DCNP1	MED18	IL21	MGC57211	PTK6	RABL2A	KLHL6	CD1B
GeneSet291	SRRM1	MYEF2	TARDBP	ZNF71	PDCL	PEMT	AHCY	C13orf11	ELAVL1	NEDD4L	ENTH	BAT1	POGZ	MAT2A	PHB	CR616941	XPNPEP1	KBTBD7	LOC133619	C14orf101	PB1	HDHD4	A_23_P113196	OSBP	DNAJC3	NARG1L	FLJ32731	RBM27	DRIM	THC2372503	HOZFP	FLJ20277	GRWD1
GeneSet292	MGC10820	SLC6A11	SLICK
GeneSet293	REG3A	REG1B	SPINK4	AK021951	PRDX5	SI	PFDN5	SLITRK1	MAOA	NRXN3	CHST7	AKAP4	ADAM30	TTTY11	NYD-SP28	CRISP1	NDUFB8	LOC158812	OXCT2	SULT1E1	OTC	CXorf2	EDF1	FSIP1	BM547976	A_23_P78318	KCNT1	GDPD2	NR2E1	BLOC1S1	PDCD4	MRPS11	CYP20A1	UXT	TXNL4B	SELI	POLR2F	HCNGP	MRPL27	LOC129530	LOC81691	FLJ20097	NM_001014990	MLLT3	ALLC	MYT2	RPS13	PMCH	A_23_P134311
GeneSet294	A_23_P12778	NEUROG1	FOXD4L1	ZNF205	FLJ10815	SOX21	SPRR1A	CCDC7	BG985920	AY358510	C8G	SCRIB	CHST13	PLXNB3	EPHA10	TAF6	LOC286075	CENTG3	SIX6	MGC10701	STXBP1	SLC19A1	LBX2	LOC440767	DOT1L	ERN2	A_23_P166586	MEF2B	GPR25	ECG2	PYCRL	KIAA0476	A_23_P41824	LRRK1	LOC129293	SLC25A25	FLJ23754	MGC35194	CREB3L1	FLJ40722	SLC18A3	ST6GAL1	ZIC5	MATN1	MGC16142	MAPKBP1	WWP2	MEF2D	A_23_P94520
GeneSet295	CYC1	PPP6C
GeneSet296	LMNA	KIAA0152
GeneSet297	CR1	RAB39B	AY358681	MS4A12
GeneSet298	NRP2
GeneSet299	PRB4	MYBPC2	SOLH	GPR152	SYN1	MFRP	PTPRJ	SPACA3	SIX3	CACNA1B	PRM3	ENST00000339214	A_23_P162891	P2RX1	NP511154	COL25A1	SP100	KIAA1193	NM_001017990	ENST00000341954	LOC286297	OR2T8	ASGR2	NHLH1	FLJ35740	SELPLG	A_23_P99103	GNAZ	RAB3D	MASP2	ASE-1	FLJ14299	CACNA1B	TGM7	A_23_P73820	ST8SIA2	HEYL	DKFZP434L1717	FLT3LG	UCN2	EMID1	NM_131915	TCF1	NM_001017418	MMP16	UCN3	KCNH4	LPHN1	BE880081
GeneSet300	VGLL4	PDPK1	DYRK1A	KIAA0329	MGC32124	ACOX3	SMCR7
GeneSet301	GP2	KDELC2	ANKRD25	AK001176	ILDR1	A_23_P72518	ENST00000355859	A_23_P49564	MGC10814	POLH	CR614052	FLJ90396	KLC2L	PDE4C	A_23_P130187	ANKK1	C20orf107	KCNH6	AY203927	DKFZp566H0824	BC044941	GALNT3	PDZK7	UBOX5	FLJ90165	DHFR	PXN	MGC15631
GeneSet302	DF	GATM	ACTG2	IGHM	AB064167	A_23_P435390	IGJ	CXCL12	ITIH5	AQP1	AF103531	HSPA1A	CEBPD	KCNMB4	A_23_P124264	HLA-A	SERPING1	EDG2	ATP1B1	NM_001018005	RGS2	HLA-B	HLA-B	A_23_P44053	PREX1	ENST00000327926	HLA-B	HLA-G	FGF7	AF063695	MGLL	AF035024	HLA-B	A_23_P9854	HLA-F	USP3	HLA-C	CLK1	ASNS	APOL3	FUBP1	BC015833	MGC40042	SOD2	ISG20	BC018749	BC018749	IL3RA	EEF1A1
GeneSet303	TYRP1	TRIM63	GALNT14	HOXC9	NOV	FLJ12584	SILV	MLANA	MLANA	MLANA	MLANA	MLANA	MLANA	MLANA	CABLES1	MLANA	MLANA	MLANA	PIR	MARVELD1	SFTPC	RUNX3	TYR	NLGN1	FREB	FTH1	DIA1	DIA1	ATP1A1	SILV	QPRT	CA8	LRP10	TKT	TNFRSF14	INPP4B	PLCD4	C19orf28	OPLAH	C14orf151	TBC1D16	WIPI49	TPCN2	C6orf192	CA14	SORD	C2orf17	SLC5A10	MC1R
GeneSet304	CHES1	LOC374920
GeneSet305	DCN	PDGFRB	RUNX1T1	FBLN1	URB	SOCS3	SLC22A3	PDGFRA	APOBEC3C	C10orf56	JAM2	IGFBP4	FBLN5	ABCA8	ANKRD25	CCS
GeneSet306	NR2F2
GeneSet307	PLN	AOC3	ACTA2	CNN1	PPP1R12B	TPSAB1	ANKRD35
GeneSet308	FOS	HLA-DRB3	HLA-DRB5	HLA-DQB1	HLA-DRB5	IER2
GeneSet309	CAMK4
GeneSet310	BG108194	BG108194	BG108194	BG108194	BG108194	BG108194	BG108194	BG108194
GeneSet311	PAK1IP1	PAK1IP1	PAK1IP1	PAK1IP1	PAK1IP1	HNRPA3	NM_199189
GeneSet312	SLC22A4
GeneSet313	CDCA7	DLG7	FLJ10156	SMC2L1	FLJ10156	FLJ10156	FLJ10156	FLJ10156	FLJ10156	FLJ10156	FLJ10156	FLJ10156	FLJ10156
GeneSet314	PACSIN1
GeneSet315	FOXD1	WDR3	CKS2	C4orf15	CHEK2	ZNF12	SMARCA5	CPSF3	NOL8	KIAA0073	QTRTD1	SNRPD1	DTYMK	LYAR	NASP	ZNF146	PAICS	FLJ20203	WDHD1	DNMT1
GeneSet316	LHPP	LHPP
GeneSet317	OR4K15	THC2251698	RASL12	NRG1	SARDH	LY75
GeneSet318	ACAT1	PXMP2	PHYH	LTB4DH	MRPL50	MTCBP-1	SCP2	SPCS1	EIF4EBP2	SEPHS2	NUDT2	FBXO9	PPP6C
GeneSet319	FLJ21908	FLJ21908	PHF11	VPS13C	FLJ21908	HDCMA18P	FLJ21908	FLJ21908	FLJ21908	FLJ21908	ADSS	FLJ21908	DKFZp547B1713	FLJ21908	CCT6A	RANBP2L1	DKFZp547B1713	DDX18	DDX18	UBXD2	FLJ13213	LOC129531
GeneSet320	SSFA2
GeneSet321	MCFD2
GeneSet322	GBX2	SOX11	TNNI3	LDLR	DAPK3	BM88	FLJ39005	ACHE	GPD1	LCN12	FLJ38359	SURF6	ANKRD23	BCDO2	U2AF2	IGKV1-5	ITM2C	SCGB1C1	KLF1	DUSP24	THBS4	BBC3	C17orf28	SGCG	IGLC1	ALPI	EPHA3	GAS	RALGDS	TMEM19	HLA-DMA	LDB1	GTF2IRD2	NAV2	BMP2	NM_014760	MKL1	WNT3A	SPAR	TP53I11	MGC42630	GBAS	OR2C1	MR-1	BGN	FLJ12355
GeneSet323	FLJ12584	LRP8	MYO10	FLJ30655	CUL1	CREM	SIMP	TOPORS	PHF13	SESTD1	MTCH2	NUP88	RFK	MRPS16	FLJ21924	PDZK8	BBX	IMP-2	NCBP1	MRPL42	HRB	KPNA4	DERL2	RBM27	G3BP	PIP5K2A	RIPK5	SNX27	DUSP22	GTF3C4	ELYS	ETNK1	AK127078	NT5C2L1
GeneSet324	YWHAZ	BG108194	ACTR2	TOP1	RIF1	HNRPH2	C20orf24	TSN	SFRS2	ADSS	CD164	LOC54499	TPM3
GeneSet325	MIA	IQCA	ENST00000340928	MYC	A_23_P66347	SERPINE2	OVOS2	FJX1	TUBA6	NOL5A	MCM4	CHTF18	C16orf34	TRIP13	CCNL1	MGC13183	MSH5	POLG2	FLJ14803
GeneSet326	SLC5A10	LOC130576	ATP6V1G3
GeneSet327	PSKH1	PRSS15
GeneSet328	SBF1	LTBP3	FLJ23436	RUVBL2	SCYL1	RPP25	DKFZP586J0619	KIAA1967	CPSF1	DVL1	DPP7	CABIN1	ATAD3B	RAB40C	SH3GLB2	GNB2	DOC-1R	MAF1	CXXC1	C19orf6	MAN2C1	FLJ35827	CDK10	COBRA1	FLJ32384	PTOV1	CNOT3	KIAA1049
GeneSet329	FLNC	IGJ	PNLIPRP2	ITIH5	WISP2	SCRG1	CPB1	MIA	RUNX1T1	FMOD	CTRB1	ELA3A	HTRA3	SOCS3	SGNE1	GATA6	RGMA	EREG	CD69	INHBB	H19	C20orf85	LY6D	COX6A2	LOC124220	NM_153235	MAMDC2	COL6A2	EDN1	RNF17	GLIPR1	LOC146845	FOSB	DMP1	LMCD1	TPSAB1	MICAL2	CACNG6	MGC39581	CFHL3	PRB3	TTYH1	ANTXR2	KRT6C	MLC1	BC015833	PRB1	KCNK3	A_23_P61559
GeneSet330	TYRP1	CTSL2	LOC91614	HERC3	LDHB	CD9	ARHGAP18	GGH	KIAA0882	C3orf14	THC2303868	SHPRH	FLJ13842	SC5DL	C11orf23	PFN2	RBBP8	MST4	ACAA2	KRAS	GAS2	FLJ10178	DVL2	HOXD1	FLJ30655	PLA2G4A	SRRM1	MYEF2	PEX3	ARG99	KLHL2	PLA2G4A	KIAA1549	QPRT	TP53I3	NP	PCK2	PVRL3	RCBTB1	MRPL1	PLA2G4A	CA8	MIB1	ATP5G3	FBXL4	TARDBP	PLA2G4A	PLA2G4A	PLA2G4A
GeneSet331	U1SNRNPBP
GeneSet332	FLJ23129
GeneSet333	STCH	STCH	STCH	SMC6L1	SMC6L1	SMC6L1	SMC6L1	SMC6L1	SMC6L1	PHF3	SMC6L1	KIAA0372	SMC6L1	SFRS11	ZZZ3	ZZZ3	ZZZ3
GeneSet334	RTN2
GeneSet335	OCSP	FLJ23577	HK2
GeneSet336	TACSTD2	ATP1B1	SLC25A5	SLC25A5	COX5A	COX5A	NOMO1
GeneSet337	BSPRY
GeneSet338	DDC	TMED6	PDZK1	PROX1	TUBAL3	ST3GAL6	PLA2G12B	MGC40222	A_23_P131252	DKFZP566M114	ENST00000256031	C2orf15	A_23_P146270	CRKL	SLC7A13	MS4A12	A_23_P171007	A_23_P58928	VN1R4	CCNA2	A_23_P159183	OR5D18	AP1S3	OR5T3	CCR8	CYP2F1	LY6G5C	OR2A7	BCL2L11
GeneSet339	HTRA3	ABCA6	PALMD	TFPI	FBLN2	MGC34830	BCL6	PRRX2	TRPS1	SYNPO	RNF135	TRAF3IP1	STAT5A
[truncated: 206 more columns]

## Sheet: Contextual Gene Set (TCGA-GBM)
GeneSet1	PRSS22	C20orf59	OVOL2	TMEM40	B3GNT3	C1orf172	RHOV	MYEOV	C17orf55	IRF6	SMPDL3B	C14orf68	C19orf21	TFAP2C	BSND	FAM26A	THSD3	HTR1D	PKP1	TMEM52	ADH4	CRB3	MGC10981	C10orf95	FXYD4	CAPN13	FAM83F	SLC29A2	C1orf116	BARX2	ANXA8L2	NTS	C1orf186	ACSM3	KLK8	TJP3	TYRP1	PCSK9	AMTN	C19orf46	TMEM30B	PKLR	CD1E	SERPINA6	SPDEF
GeneSet2	OR9G1	PRSS22	CLDN3	ZNF703	IL2RG	SCUBE1	SSTR3	MAGEA5	RDH16	TMEM40	FAM120C	C12orf25	AMN	NLF2	SLC36A3	BCAM	OR52D1	FKHL18	VSIG2	PCP2	TSPAN11	MPFL	AQP10	IL17RE	GH2	DUOXA1	PRLHR	FLJ25404	CMBL	OR6V1	DUSP9	ANGPT4	B3GNT7	AQP2	OPA3	RFNG	TMCO6	GPR97	PCDHGA7	TP73	SLC6A18	IL1F7	OXER1	TMEM101	HSFX1	MUC5B	C20orf141	SPERT	MRPL27
GeneSet3	KIAA0895	EPM2A	HNRNPA1	THUMPD1	ARHGAP5	C6orf203	RAB3GAP1	ING2	ZBTB41	SSB	HNRPH2	ZNF638	LOC137886	EXOC5	PDPK1	TSPYL4
GeneSet4	NDUFS4	RICTOR	GATA1	LIN28B	CGRRF1	TMPRSS3	CALCR	RNF111	PGR	FBXL3	ZSWIM3	RCN2	GMPR2	MRPL4	PSMC6	KRTAP13-4	RNASE9	ARRB1	RPL36AL	RAB11A	USE1	C1orf168	NLRP10	GHRL	FHIT	HOXD12	NR2C1	TNFRSF13B	C18orf32	IGBP1	RAB18	HIGD2A	IKZF5	GPR101	TMEM18	LAIR2	MAT2B	HPGD	PIN4	C3orf54	ABI1	PPP2R3C	TTTY5	FAM9C	TTC1	MYO15B	ZBTB11	KIAA1012	C10orf104
GeneSet5	CRELD2	NCLN	JMJD3	PRKAR2A	ACCN5	TAS2R16	PTPN1	FAM136A	PCSK5	EFHC1	DGKD	SLC19A1	PFAS	BRD7	KIF13A	OR51D1	FAM12B	SSH1	AVPR1A	CD300E	TRIB3	TMCO7	ZNF18	ACOX3	ALMS1	PCDHGB2	NBLA00301	OR10G3	KHSRP	WDR18	KHDRBS1	TIGD5	CLCC1	ADAM19	SLC25A2	RCOR1	ICMT	EIF2C2	SPRY4	PANX1	C16orf59	LOC641367	CENTD3	C20orf71	NSUN2	METRNL	STAT2	OSBPL5	TM9SF4
GeneSet6	HNRPD	ADAM5P	RAB33B	OR8J3	LOC90826	RICTOR	UPF3A	EIF3EIP	C10orf99	TNKS2	TACR2	PPID	CLEC4M	CTAGE4	RABGGTB	PHF12	OR8B4	C16orf78	HSD17B13	C12orf11	PFKFB2	BIRC6	ZNF10	OR2A25	ADAR	P2RX1	FBXL3	UNQ6190	NARG1	GALNS	LYRM7	NUT	RPL38	JRKL	STARD7	ACBD5	HACE1	SCD5	KIAA1524	ZNF502	SATB2	DDX26B	CPSF3	MYH3	JMJD1B	SGMS1	MRPS26	TXNIP	FXR1
GeneSet7	NAT10	BMP3	CIAO1	DUS3L	HS2ST1	GNA11	NENF	CMA1	JAGN1	COMMD1	QRICH2	ANKRD36	IER5	GPR150	HELZ	SRM	HSF5	SORBS3	PDK3	HIST1H2BO	TMEM147	C9orf62	RP4-747L4.3	AXUD1	MAPK8IP1	C16orf24	MRPL33	PELO	MRPL12	GNG10	COMMD7	MAP2K2	HIST1H2BB	C14orf143	TTC5	WASF4	FAM59A	LOC339229	RPL36AL	SCLY	FLJ38723	DIRAS3	B3GALT4	COX6B1	MGC3196	SURF1	DPH2	RBM22	SLC25A19
GeneSet8	RAB33B	C11orf73	ASNSD1	RG9MTD1	MED31	MRPL33	ZNF461	GIN1	PHOSPHO2	COX7B	COMMD8	TMEM14B	ZFAND2A	DCK	TMEM18	DPH5	RPL21	C8orf76	hCG_16001	MRPL15	C10orf104	GTF2H5	UQCRQ	SCGB1D2	LOC402176	HEL308	C14orf142	OR10A7	NDUFA2	SEC11C	MRPL27	ANKRA2	TAF1B	hCG_2004593	SRP9	TFB2M	C8orf38	SCYL3	MLF1	C4orf34	ATPBD4	NFU1	CHMP5	POLB	TGDS	COX18	C8orf40	COMMD3	RPL41
GeneSet9	NAT10	LTBP4	GNA11	CHMP7	C19orf22	TOMM40	MLYCD	NCLN	SAFB	FOSL2	EEF2	LPHN1	STRN4	BCKDK	SART1	IMPDH1	FAM50A	FOXK1	SHFM3P1	RNF26	ZNF526	APLP2	UNC45A	HCFC1	UPF1	FLJ36874	XPO6	C20orf11	SCAP	KIAA0467	MLL4	JARID1B	LOC197322	MRPS5	KHSRP	MBD3	ATP13A1	ABHD2	CNTROB	VAC14	KIAA1542	PSMC5	EXOC7	ARHGEF2	ADRM1	ACAD9	CHERP	SGSM2	SYVN1
GeneSet10	GPHB5	IRX3	RBBP7	FNDC3B	PKP3	MALT1	TMEM40	IL7	KRTAP19-1	SCYE1	C1GALT1C1	ACOT9	WDR53	GSTA5	CBLC	CD1C	MEOX1	CKS1B	SGOL1	DRAM	CPA6	NPC1L1	TNFAIP8	MPZL3	UGT2B11	OR6V1	C6orf72	LY6K	CATSPER1	IL15RA	RBM41	BNC2	RUNX1	EIF2S3	POMP	OXER1	OR10A7	NUP37	ZCCHC9	C1orf100	CEP55	RAB11FIP1	MTL5	AADAC	C9orf105	NFAM1	CRX	ADM2	TSPO
GeneSet11	DDB1	MGC39606	GNA11	STH	FLJ39378	SYT11	NTSR2	SLC4A4	DTNA	DIP2B	LPHN1	DHX57	EPM2A	MAP2	ZNF34	DZIP3	STRN4	B3GALT1	ELAVL3	ITPK1	RALGPS1	ALDH6A1	MRFAP1	SEZ6L	MARK1	SPTAN1	TRIM9	BRSK2	MGC21874	CTNNA2	LRRC3B	FMN2	GRIA2	TSPAN7	MAPK10	NANOS3	LRRTM2	ABCC8	C22orf36	GPR123	IQCK	FAM5B	JAKMIP2	ATP13A4	MYO10	MYO16	ANK2	NEK1	GARNL3
GeneSet12	GRB2	FNDC1	PTP4A2	C4orf18	FOLR2	FMNL1	SAMHD1	CYSLTR1	TBC1D22A	MPEG1	FNDC3B	IGSF6	RHOBTB1	KLRB1	USF2	CACNA1E	PABPC3	RAP2B	ITGAM	FOSL2	OSCAR	DNASE2	LGMN	RIN3	IQGAP1	OR51E1	DENND1C	TGFBR2	IL33	HEYL	RUNDC2B	TPCN1	SLAMF1	MMP23B	CSTA	CCL26	FKHL18	EVX1	MDGA1	KIAA0913	DOK1	JDP2	LASS2	GIMAP8	TMEM86A	KLF16	ACP2	PPARG	S100G
GeneSet13	SUHW1	TBX10	ZG16	ATP7B	DCT	WFIKKN1	P15RS	FAM138F	C1orf161	MASP2	KCNG3	BRMS1L	RDH16	SCLY	B3GNT3	C14orf1	SPACA4	MAP2	C1orf172	UGT2B10	RALGPS1	RHOV	ART4	EEF1A2	C16orf80	VSIG2	HNRNPA1	FLJ22795	TMPRSS11B	NUP210L	NDST4	C8orf37	MGAT5B	LY6G6C	XRCC3	WDR25	DDC	SMPDL3B	UGT2B11	WDR89	NANOS3	SPINK5	BCL7A	GPX2	CDON	FBXL16	SHANK2	WRNIP1	NXF5
GeneSet14	MIER1	DIMT1L	OR9G1	C11orf73	NDUFS4	ASNSD1	TOMM22	EIF4E	MRPL46	MED31	PROKR1	TTC5	TMEM32	ZNF461	MGC3196	QRSL1	MPG	FCHSD1	OR52D1	CNIH	COX7B	TMEM62	NDUFA7	DPH5	RPL21	C8orf76	ILKAP	OR6V1	MRPL34	MRPL15	C10orf104	UQCRQ	FAM44C	NDUFB7	DHH	HEL308	C14orf142	FLJ13611	CCNL2	KCTD6	BOLA1	OR10A7	NDUFA2	SEC11C	UNQ9438	HSD17B7P2	MTERFD1	ATP5J	MRPS36
GeneSet15	ZHX3	KIAA0100	GNA11	SAFB2	NCL	KTN1	MLYCD	NCLN	FYCO1	ARHGEF18	EEF2	PTPN1	LPHN1	RARS	MRFAP1	SEC16A	SART1	ZNF746	CSDE1	ZNF407	MLLT1	RNF26	APLP2	C19orf28	NCOR2	HCFC1	KIAA0319L	UPF1	XPO6	PRPF8	HARS2	RRS1	INOC1	MRPS5	ZNF777	KHSRP	CLEC16A	CDV3	HIPK2	ATRN	ABHD2	ZZEF1	TRIP12	TBC1D8	KIAA1542	CCDC55	PSMC5	EXOC7	NSUN2
GeneSet16	CHD8	DDB1	NAT10	EIF3EIP	GATA1	RPL4	HIST1H4L	LGR5	CIP29	RBM16	CDT1	KLHL20	KIF22	MEX3B	PRL	GALNT13	C17orf71	C8orf55	IPMK	JMJD1B	TOPORS	MST1R	FAM48A	CDC5L	ANKRD13B	ESRRA	SUV39H2	LSM12	SAC3D1	SPACA1	TEX10	ZNF271	PLEKHK1	SBK1	C16orf80	TRAFD1	RFC3	CDC25C	XRCC3	LDOC1L	MAZ	BPTF	TRPM1	PARD3	MYOM3	TOP1	SAMM50	FBXL20	SUPT16H
GeneSet17	MT1JP	EIF1	CHST6	SDC2	CNTN2	DCUN1D5	BCDO2	DNHD1	C10orf99	LOC283152	DDIT4L	POP4	FLJ20920	SLC25A24	GRAMD1C	OGFRL1	IFT172	NDRG1	HRH1	NTSR2	CYR61	DTNA	RFX2	FLJ21062	PEX14	HBEGF	DBX2	TUSC2	MAP3K8	LOC150223	SULT1A1	KRTAP13-4	RCAN3	DYNLRB2	SHROOM3	FAH	IL33	KCTD12	VAV3	STXBP3	CBR1	ACSBG2	LGI4	C10orf59	PHOSPHO2	MFAP3L	COMMD8	ACOT6	COL5A3
GeneSet18	IFT172	LRSAM1	MDS1	GALNS	MPN2	AIFM1	MYH3	SIPA1L1	POLR3E	PYGO2	GDPD3	LOC440350	CCDC57	DPPA5	C17orf65	FLJ21865	TTLL5	TFF1	ANKS3	HMX2	XRCC3	C19orf29	C1orf210	CXXC5	SHFM3P1	CCDC84	LOC440348	IDUA	MYO15B	SH2B1	CEP164	TOR2A	LOC401431	MAN2C1	ZMAT1	PRAC	ATXN2L	C19orf21	ZNF574	SCNN1D	CCNL2	GPR149	SFRS8	LOC197322	CYP1A2	CNGA4	FBXO42	PUF60	LOC653391
GeneSet19	DIMT1L	SDC2	SERP1	P15RS	POP4	STCH	PCNP	TXNRD1	PSMD10	MED21	BRMS1L	PELO	GNG10	2011-03-07	LEMD3	WDFY1	ZNF267	GLRX3	NUS1	COPS8	C1orf150	KIAA1328	TMEM167	ADI1	SLC35A5	C10orf59	MRFAP1	C4orf28	PIP5K1B	SMNDC1	EIF2B3	C3orf23	PPARG	CCNC	APIP	PLDN	PARL	SNX3	CAB39	BCCIP	UBE2D2	DNAJC19	C16orf63	LOC402176	MINPP1	ECHDC1	PLS1	SPCS1	MRPL3
GeneSet20	PRO0478	LTBP4	GBP7	ASTN2	ANKDD1A	ZBTB7C	VAT1	LCE1E	OR8B4	TAS2R4	TMEM175	MASP2	CEACAM19	GALNS	CIDEB	ARVCF	POU2AF1	ACBD5	MYH3	PYGO2	RDH16	LOC440248	ZNF342	MST1R	FLJ39653	KIAA1529	DENND1C	C1orf213	CRIP3	RAB43	ACSBG2	HYOU1	C17orf65	PHF1	MDGA1	IRX6	TEDDM1	FLJ21865	WNT11	GRID2	UNQ6411	C17orf55	LMOD2	JDP2	ANKS3	PCP2	L3MBTL	ZCWPW1	HMX2
GeneSet21	PROSC	C5orf26	CXorf56	SDC2	ZCCHC12	ETFA	GRPEL2	POP4	SLC31A1	COMMD1	PSMD10	MED21	UNC50	EIF1AY	PTRH2	HIST2H2BE	MLYCD	MRPL4	C20orf24	MRPL33	PELO	PDE6D	GNG10	COMMD7	C19orf42	MAP2K2	LDHA	TTC5	PLD5	2011-03-07	WDFY1	UBE2NL	B3GALNT1	APOBEC1	C14orf155	COPS8	KRR1	TMEM116	C1orf150	SDF2	SLC39A3	TMEM128	LOC152217	ZNF607	FZD6	KITLG	ADCK1	OAZ2	EIF3M
GeneSet22	MT1JP	LDHAL6B	MPG	CORO1B	HS1BP3	FAM98C	MT3	CRYL1	HSD17B14	MPV17	MYL5
GeneSet23	FLJ22795	PASK	EIF2C2	PRDM10
GeneSet24	ANKDD1A	ANKRD36	MPN2	MYH3	POLR3E	KIAA1529	LOC440350	TTLL5	HMX2	C1orf210	CCDC84	LOC440348	MYO15B	SH2B1	MAN2C1	ZMAT1	PRAC	TAF1C	ATXN2L	C20orf96	MYO1C	SCNN1D	SFRS8	CYP1A2	CNGA4	HCRP1	C14orf178	RAXL1	C17orf56	TRIM52	EIF2C2	VISA	TMEM16H	ZFP30	STK11IP	TTC21A	ZC3H11A	SLC9A8	FAM38A	SOX15	TRMT1	FLJ10404	ATN1	MYH14	PCM1	LOC283693	KCTD19	STARD9	RNF151
GeneSet25	RG9MTD1	C1QBP	NUS1	B3GALNT1	COPS8	SCCPDH	PLS1	MRPL3	HINT3	MDH2	TFB2M	FLJ31818	ARSK	NIPA2	FH	TMEM182	LIN7C	UBXD6	MRPS30	PRDX3	DNAJA2	ATP5F1	SLC25A3	PSMB7	NACA2	RNF34	TXNDC9	PRPS2	RCHY1	CCNYL1
GeneSet26	KISS1R	HCN4	C9orf62	CACNA1E	ZNF575	NLF2	C21orf56	MGC34800	TRIM35	EVX1	KLF16	GRIN2D	psiTPTE22	SCRT1	MGC45922	KIAA1545	FOXB1	PIP5K1C	FOXC2	DLGAP3	ARTN	TCEA2	TSPAN10	SNF1LK	CACNA1I	LOC389199	SLC34A3	FBXL17	POU3F3	HCN2	PITX3	CASKIN1	DUSP15	NLF1	FBXL8	ZNF784	LCE5A	GPR156	MAFA	CDH24	CLDN17	OR5J2	LOC347273	LCE1D
GeneSet27	HUS1	IQGAP1	IL7	SLC25A34	ELK3	BCAT1	GIT2	MRPL15	CATSPER1	TOR1A	CLPTM1L	HSPC152	DAP	PANX1	KDELC2	C5orf15	EMP1	ADM2	GNG12	RAB38	TANK	TMEM43	PLP2	PRKAA1	PLA2R1	XCL1	C16orf44	SNX12	UBE2F	YAP1	CAST	RPS17	CD109	ARSJ	ABL2	OSMR	CD97	RBM43	ADAM10
GeneSet28	ASTN2	BAIAP3	GFOD1	TMEM175	AGL	NTSR2	TMIE	SLC25A23	DUSP8	SMARCC2	PDZRN4	CCDC85A	ALDH2	TRIM2	WNT3	LGI4	FHIT	KCNN3	SBK1	GIPC3	FXYD1	ANKRD47	SRGAP3	CTNNA2	WASF3	DNAJB5	ATP6V1G2	NLRP1	KCNN2	TRAK1	KLHL23	ANKRD46	HAPLN4	DCX	ENAH	DGKB	MGC10334	GDAP1L1	GNAO1	GFRA2	KCND2	PIGZ	TRPV6	DCTN6	LYK5	SFRS14	CHRNB2	TMEM38A	KIF1A
GeneSet29	ZHX2	KLHL20	PABPC3	POLR3E	ICK	SHFM3P1	LRP6	TAF1C	NAP5	C10orf30	POGZ	CSNK1E	PABPC1	CCT8L2	MED13L	PPARD	TCF7L2	CTTNBP2	ANKRD44	CASC3
GeneSet30	C14orf50	LOC150223	ARP11	TCEA3	RNF14	UBXD3	LPO	NPPC	MED8	FLJ11286	PRPS2	EPS8L2	PPIA
GeneSet31	SCUBE1	PRKCSH	PES1	GRIK3	PCDHGC4	N-PAC	TBCB	SCRG1	VPS39	GNPDA1	GFAP	PHF7	FRYL	LASS4	GIPC1	ZNF414
GeneSet32	TBX10	P2RX1	DPPA4	IL2RG	RHAG	SILV	TMEM40	DNMT3L	B3GNT3	C1orf172	UGT2B10	PRSS21	CAPN6	RHOV	LAD1	KRT18	VSIG2	NFE2	S100P	SLC6A4	S100A14	FOXA1	DDC	TTN	UGT2B11	KLK11	GDF3	SPINK5	TMPRSS4	GPX2	TMCO6	HBE1	TYR	ELA3A	C19orf21	FOLR1	BSND	ACSM2B	KRT23	BFSP2	MAGEC1	NR0B2	ATAD4	CPS1	C21orf90	CDA	SAMD3	APOC3	FLJ40504
GeneSet33	ASNSD1	SMC6	NUP85	TRAIP	EPC2	MRPL46	ROPN1B	CDT1	ANKRD36	CCNE2	CROCCL1	RPUSD2	MPN2	DDX26B	CPSF3	SPIN4	RFC4	C1QL4	RBM12	KIF26A	FAM136A	GDPD3	FIGNL1	CEP76	TMEM116	WDR76	CHAF1B	PAIP1	SAAL1	KPNA2	RACGAP1	SUV39H2	COQ5	PTTG1	SSBP2	WDR53	MYOZ3	NR2C1	MED19	ANKRD32	ZFP42	DONSON	E2F8	C19orf15	CALML4	C1orf210	CCDC84	MSH2	RRM1
GeneSet34	PROSC	GDPD5	CRELD2	TFR2	CHMP7	TNKS2	LDLR	C19orf22	CTAGE4	EPN1	TAL1	TM9SF2	C14orf173	TOMM40	VEGFB	MRPL4	USF2	HBEGF	SLC12A2	DIRAS3	FAM43A	DRAP1	VPS52	TFIP11	ADCK1	PI4KB	CCDC124	SIRT2	TINAGL1	RERE	SF3A1	REXO4	SART1	TMEM120A	IMPDH1	ARCN1	HIGD2A	COMT	MAPKAP1	CSDE1	SPTAN1	ECM1	ZNF343	CORO1B	CSK	PICK1	AZU1	SHFM3P1	SSH1
GeneSet35	SMC6	SEPHS1	INTS7	CDT1	MEX3B	FBXO5	MORC2	ANKRD13B	PGAP1	PLEKHK1	MKI67	SRPK1	PRC1	MAP4K5	NAV1	E2F3	SMC3	USP49	NCAPH	C18orf54	DDX18	CSNK1E	SMARCA4	PSPC1	C15orf42	TOPBP1	MCM10	SCML2	CDC45L	BRD1	LOC388272	NHLRC2	MYT1	GATAD2B
GeneSet36	DDIT4L	PSD4	NDP	RFX2	RCAN3	FAH	CBR1	MGST1	PIK3CD	DHX58	PPARG	C10orf65	CXCL14	MPL	SSPN	LRAT	CHCHD7	CREG1	AXL	SSH3	CHPT1	STOM	KIF13B	RRAD	ATP8B4	C11orf45	TNFRSF14	PLK3	SDC4	CD7	ADSSL1	UROD	COL4A5	TMEM156	MYBPC1	FGF1	NQO2	FAM113B	PGCP	FLJ11286	COP1	C9orf116	SRCRB4D	EPS8L2	APBB1IP
GeneSet37	HUS1	STYXL1	FNDC3B	NSUN4	MALT1	IQGAP1	CIB1	C7orf25	IL7	N4BP1	TMEM45A	PML	TPM4	HFE	F2RL1	CATSPER1	RNF7	TOR1A	TTC26	DOK2	PANX1	C5orf15	TFB2M	LRRFIP1	LOC493869	TMEM43	FLJ21986	KDELR2	RBMS1	SLC30A7	NFKB1	C9orf64	FZD1	CAST	PQLC3	ARHGAP29	C9orf6	ELMOD2	CXorf38	MSL3L1	C1orf174	PTGER4	SLC35D1	ADPGK	CCL13	ADAM10	CD80
GeneSet38	GFOD1	TTC9B	TERF1	DUSP8	RNF165	ATCAY	RP11-679B17.1	ELAVL3	RALGPS1	PAFAH1B3	LOC388419	SBK1	SEZ6L	FLJ22795	HR	BRSK2	LRCH3	BCL7A	HCN3	C10orf30	TRIM33	BZRAP1	GABBR1	C7orf41	LUZP2	ATP6V1G2	TRAK1	ADARB2	BRWD1	KLHL23	SGSM2	PTPN5	HAPLN4	ZNF324	MAGI1	CDH20	MLLT4	KLF12	GDAP1L1	GNAO1	PPM1E	RPS6KL1	RUFY3	TUBB8	KCND2	PIGZ	TMEM28	ACCN2	LYK5
GeneSet39	GPR98	HNRPD	CHD8	UTY	TAOK3	PDCD4	CEP350	PLEKHG4	FOXN3	BIRC6	EPC2	RBM16	LDHAL6B	QRICH2	CROCCL1	ZNF594	HELZ	RSF1	SLC25A31	GALNS	FAM13A1	GPR75	ARVCF	RP5-1022P6.2	FAM135A	SCD5	DDX26B	MYH3	JMJD1B	UBE1L2	TOPORS	FLJ39653	KIAA1529	SPSB3	RANBP10	FAM48A	MAP4K4	CDC5L	GTF3C3	C9orf102	PHF21B	MRFAP1	PUM2	DNA2L	EPHB2	TTTY10	HIF3A	YY1	AMY2A
GeneSet40	ZG16	OR9G1	KRT15	GATA1	LOC283152	NENF	PITX1	LDLR	C6orf141	PLRG1	GRPEL2	MGC34796	TBCCD1	FLJ20920	C15orf26	COMMD1	CLDN3	TMPRSS3	DBNDD1	GABRP	HBM	PGR	C14orf173	SAA4	ECEL1P2	HOXC11	WFDC10B	DPPA4	RABL5	PDK3	MAB21L1	ADAM2	NCLN	IGFL1	TBC1D19	HSPB6	SSX2	FBLIM1	PELO	ZNHIT4	RHAG	TDH	MAGEA5	MGC4655	GLYCTK	DYNLRB2	ACHE	DNAH2	ENTPD5
GeneSet41	LOC283152	FLJ21062	C9orf117	RIBC1	LRRC23	TTC29	SPAG1	FLJ23049	C21orf13	MYCBPAP	SH3BGR	TTC26	SPR	IQCD	C2orf39	C6orf81	IQCH	SCGB2A1	EFHC2	RSPH10B	YSK4	C10orf79	ROPN1L	CCDC74B	SPAG8	LRRC51	KCNE1	DFNB59	TEKT3
GeneSet42	RNGTT
GeneSet43	DIMT1L	GTPBP1	PDCD4	EIF3EIP	RPL4	ABL1	C8orf31	SFXN4	MEX3B	JMJD3	SECISBP2	KIR3DL2	EEF2	MSL-1	KCNQ2	C1orf150	CABC1	PRR3	OR4F6	ANKRD13B	KIAA0586	PHF21B	TEX10	hCG_31916	IGBP1	HIGD2A	RNASEN	DUOX1	SHFM3P1	BPTF	NAPRT1	PARD3	SUPT16H	QSOX2	BIVM	PRPF8	RPL3	INTS2	ZNF263	CFDP1	TRIM62	C11orf47	MAP4K5	ALS2CR13	SH3BP5L	NAV1	HCRP1	FBXL11	POLR3D
GeneSet44	MT1JP	RAB33B	EIF1	SDC2	FUT4	LOC283152	LINCR	DDIT4L	POP4	SLC25A24	NDRG1	PSD4	SLC13A3	RABL5	TMEM147	FLJ21062	MAP3K8	LOC150223	SULT1A1	PLA2G4A	MAML3	MRPL20	RCAN3	C7	DIRAS3	FOSL2	COX6B1	CEBPG	FAH	SCML1	IL33	HSPB1	FUCA2	C10orf59	LTB4DH	PHOSPHO2	ACAA2	B9D2	ACOT6	CYB5R2	SPAG1	IMPDH1	FXYD1	DHX58	EPHB2	YIF1B	PHKA2	HIF3A	EIF2B3
GeneSet45	GATA1	TMPRSS3	SLC5A10	CASR	PGR	RNASE9	ERN1	NLRP10	TNFRSF13B	PPY2	SCNN1A	TTTY5	FAM9C	GPR87	C19orf34	KLF17	PRDM14	ITLN1	DPCR1	WNT8A	HNF4A	INDOL1	KCNA7	SIX5	ARHGEF16	DKK4	MPZ	TSKS	RSPO1	FCRL2	LELP1	NFAM1	LOC151300	ASZ1	KCNQ4	CGB1	ZPBP2	NLRP7	TNR	SLC22A7	SPANXC	FCRL1	MEP1B	FCN2	SULT1E1	PDE6G	OR52I2	GDF2	IL20
GeneSet46	TEDDM1	OR10G3	KRTAP9-3	ZNF445	TECTA	ENAM	C3orf42	GPX6	HNRPH3	IYD	OR5B3
GeneSet47	GP1BA	LHB	OR10A2	FAM24A	BCDO2	XCR1	C6orf27	LOC653319	BTBD14B	ARHGAP26	BSDC1	CPO	FAM138F	DDX50	LOC147650	MMP24	TEKT4	MAPK11	MGC33894	KLC2	SLIT2	LOC283767	ADCK5	LCN8	LZTS2	SH2D6	TAF4B	SPO11	PEX14	DNAH1	ANKRD11	FBXL19	KLK15	MYADML	OR51L1	KRTAP12-1	RHPN1	ZDHHC11	OR13C8	HAND1	SNRPN	C7orf43	NPFFR1	PADI1	CCDC64	C8ORFK29	LGI4	ALPP	LCN1
GeneSet48	DECR1	SALL1	CRNKL1	PPIL1	LOC158381	B2M	ZNF614	HSP90B3P	SOCS4	FLJ40243	ABHD5	FAIM	RBBP7	NDUFA12	BTD	WDR57	HIST1H2BO	EEA1	RNASE4	STARD7	RP4-747L4.3	C20orf24	ZNF230	SFPQ	TIPARP	WDR5B	ACTRT1	TMPO	RAB23	C19orf42	HIST1H2BB	MPZL1	CRISPLD1	CDC26	FLJ20323	RBL2	CSE1L	MRPL50	STYX	AYTL2	PLEKHF2	TLR3	C1orf19	KCTD20	CLDN12	UBXD4	SCYL2	SDCBP	NUBP1
GeneSet49	NAT10	OR9G1	FAM109A	OR4F6	C19orf29	SPZ1	SERPINB13	FAM83B	LOC197322	ATG2A	KIAA1967	WFDC8	NPBWR2	CABP5	NFAM1	HMGB4	CHRND	TMEM112	LOC151300	GPSM1	CGB1	LINGO4	MT3	SIRT7	C19orf26	RNF151	EFS	ACPT	ALPI	RNMTL1	TOP1MT	PANX3	NAB2	CYP2A13	CSH1	PDE6C	TLE2	STK11	FCAMR	FLJ25328
GeneSet50	TXNRD1	MTO1	CTAGE3	FLJ90709	TSPAN2	IFNE1	AOF1	ZNF33B	RALGPS2	SNAPC3	C8orf38	DSG3	DMRT3	FAM82A	RASGEF1A	VPS29	ZSCAN4	VBP1	C4orf33	PUS7L	PEX3	MAGEB3	TAF2	KCNK2	UTX
GeneSet51	CEP350	HIST1H4L	CDT1	KIF22	MEX3B	FBXO5	C10orf18	SH3BP4	KPNA2	RACGAP1	FAM89A	PLEKHK1	SBK1	MKI67	DKFZp762E1312	LRP6	BPTF	RANBP17	CEP152	LMNB2	CCAR1	SIX2	PRC1	PRCC	TMEM118	KIF11	RNF144A	WNK3	E2F3	CDCA8	SMC3	POGZ	WDR62	H2AFY2	ZWINT	UBE2T	DMRT2	EIF2C2	USP49	C1orf176	NCAPH	SMOC1	C18orf54	DCLRE1C	YTHDC2	CKS2	POLE	CENPN	RFWD3
GeneSet52	EIF1	DDIT4L	MAN1A1	RABL5	DTNA	RFX2	FLJ21062	C9orf117	FOSL2	FAH	PCSK5	KCTD12	ACSBG2	TMEM120A	PPAP2A	PPARG	RGL3	LTA	SPR	USP53	RRM2B	FSHR	PMP22	NR1H3	CHCHD7	ABHD11	PTGS1	SPAG11B	FTMT	FPR1	CHPT1	BCAP31	SLC24A6	TNFAIP2	RRAD	RNF141	C9orf98	SDC4	CD7	ADSSL1	2011-03-02	C12orf54	COL4A5	PTPMT1	FBXO6	HSD17B14	SERPINA13	VKORC1L1
GeneSet53	GNA11	ANKRD36	ABL1	KIAA1586	PCDHGB3	RHOBTB1	SAFB	PABPC3	MTF1	IPMK	UBE1L2	EEF2	CDC2L6	SETX	RUNDC2B	C20orf74	DPY19L3	CAMK2D	YY1	CBLB	TBL1Y	DST	SUPT6H	ELK4	FLJ10815	EIF2AK2	TGFBRAP1	PYGO1	ATXN2L	ZNF486	ACTR2	PKD1	MYO1C	ZBTB2	SLC4A7	MAP4K5	2'-PDE	IBTK	NHN1	JAK1	HOOK3	ABHD2	N-PAC	SMG1	PDE7A	ZNF507	ZNF221	VWF	UTP14A
GeneSet54	TBX10	ZG16	CRYGC	C20orf32	PRSS22	DCT	TDRD9	MGC34796	THEG	FAM138F	MASP2	SLC5A10	CHCHD2	CCDC51	KRTAP5-9	RHAG	TMEM40	DNMT3L	B3GNT3	PNPLA5	PCLKC	TMEM93	OR51B5	C1orf172	KRTAP19-1	UGT2B10	KLRG2	RHOV	GRTP1	ART4	WNT11	GCNT3	C17orf55	VSIG2	NDST4	ITGB1BP3	IL17RE	LY6G6C	XRCC3	AZU1	FOXA1	DDC	C11orf1	TTN	SMPDL3B	UGT2B11	DNAJC19	NPFFR2	TMPRSS4
GeneSet55	OR9G1	C10orf99	PRSS22	CMA1	C2orf53	CSHL1	OR1B1	C1orf161	CLDN3	P2RX1	MDS1	APOA4	ZNF703	PROKR1	SCUBE1	MGC157906	MAGEA5	RDH16	TMEM40	MST1R	PNPLA5	AMN	LOC399900	NLF2	OR4F6	HYOU1	UNQ2541	OR52D1	ITIH3	FOXE3	CYP2S1	WNT11	C17orf55	VSIG2	LOC388323	PCP2	TSPAN11	MPFL	AQP10	IL17RE	RPUSD1	XRCC3	GH2	PRLHR	FLJ25404	CMBL	TSSK4	HFE	SMPDL3B
GeneSet56	TNKS2	AGL	ADAR	MTO1	BRMS1L	TERF1	MLYCD	EPM2A	MRFAP1	HNRNPA1	CAB39	THUMPD1	DTWD2	ARHGAP5	ACTR2	C6orf203	GRSF1	AOF1	RSBN1	HLTF	AK3	RAB3GAP1	TMEM131	PDSS2	SUV420H1	EXOC1	ZBTB41	SSB	ATRX	HNRPH2	ZNF638	LOC137886	EXOC5	C1orf181	PDPK1	SRPK2	NNT	ZNF519	CCT2	PUS7L	PDIK1L	ZNF155	BMPR2	TSPYL4	TAF2
GeneSet57	GNA11	EEF2	RIN3	MDGA1	CAMK2D	ACP2	CSNK1A1	RP13-122B23.3	SUPT6H	GRIK3	FKBP10	ATRN	ABHD2	SLC12A7	RNPEP	CTTNBP2NL	C14orf102	ZNF414	URG4	TACC3	LOC152485	CDK3	GMEB2	FGFRL1	SMARCD2
GeneSet58	SSX2	DNAH2	ZNF642	ROPN1	TMEM14B	MIPOL1	ITGB1BP3	DDC	DACT2	IL1F7	GLYATL1	BOLA1	GOLT1A	PMAIP1	C12orf42	GDF6	GPR173	SS18L2	SCGN	WFDC3	LOC554207	TP53TG3	TMEM46	N4BP3	SUPT4H1	TYRP1	NKX2-8	G6PC	HOXD1	WNT4	S100A7A	ZNF556	TSPAN8
GeneSet59	C1QBP	NSUN4	CACNA1E	MPG	AGA	TMEM62	C2orf49	UQCRQ	HIST4H4	OR10A7	RNF14	NDUFA2	MRPS36	OAZ3	MRPS15	NPBWR2	TUBA3D	CCDC44	LOC389199	SLMO2	MRPL22	GJC1	LOC729440	COX18	NDFIP1	CDKL3	C19orf47	ASNA1	BPNT1	RFESD	AK2	hCG_1995786	FLAD1	NKX2-8	TMEM106C	FOXH1	N6AMT2	PP8961	DHPS	GPR109A	RP5-1103G7.6	LOC342897	SPRR1A
GeneSet60	KIAA0100	GFOD1	KTN1	YY1AP1	FLJ39653	SCRIB	SEC16A	SART1	FLJ22795	TUG1	ZNF407	AARS2	BPTF	RNF26	BTBD7	WRNIP1	INOC1	HIPK2	ZZEF1	KIAA1632	BBS1	CCDC55	EIF2C2	RAB3GAP1	KIF1C	PPFIA1	CHERP	KIAA0240	C6orf89	TCAP	KIF13B	ARID5B	PDPK1	WHSC1L1	ARHGEF12	MED1	HNRPH3	ANKRD12	GOLGA4	EP400	ZFAT1	NBR1	CTR9	FOXJ3	C14orf139	DHX33	FBXW2	COX19	SBF2
GeneSet61	SDC2	GPHB5	UBE2J1	ABHD5	ICAM3	PTRH2	NSUN4	MALT1	PRL	GNG10	PROKR1	STYX	OR5M11	PNPLA5	IQGAP1	CBLN3	TGFBR2	PPM1F	PTPLAD2	TRIM25	OR52D1	CCL26	UBE2Q2	ACOT9	DERL2	LOC402057	AGA	OR1D5	CNIH4	RPS27L	ELK3	NAT1	DRAM	RAP1B	TSPAN9	HFE	OR6V1	GIT2	CRYBA1	RNF7	IL15RA	SPIC	TRIM6	PKHD1L1	AANAT	COL12A1	ECHDC1	GNAI3	DPH3
GeneSet62	KIAA0100	ASTN2	BAIAP3	STH	NTSR2	ATRNL1	SH3GL2	TTC9B	DTNA	SAFB	DUSP8	SMARCC2	RNF165	FLJ39653	CDH22	LPHN1	HNRPA3	DHX57	PC	DZIP3	ANKRD13B	ADCK1	CCDC124	TRIM2	C1orf168	WNT3	RALGPS1	PAFAH1B3	C6orf60	ASPSCR1	EEF1A2	PGAP1	DCAKD	DPYSL2	NR2F1	SPTAN1	CXXC5	TAF6L	MLLT1	FMN2	MFN2	ULBP1	FBXL16	SUGT1L1	ABHD14A	ABCC8	C22orf36	MYO16	NEK1
GeneSet63	USP6NL	IGSF11	EIF3EIP	SMC6	RBM16	CDT1	ABL1	DDX21	LRSAM1	KIAA1586	PCDHGB3	KIF22	MEX3B	JMJD3	ZFP37	SECISBP2	UFD1L	KIAA1529	GSX1	ZMYND17	THNSL1	CDC2L6	C10orf18	ZNF678	PRR3	ANKRD13B	KPNA2	RACGAP1	PHLDA1	SUV39H2	KIAA0586	PHF21B	TEX10	hCG_31916	ZNF44	PGAP1	PLEKHK1	GRID2	DNA2L	UCK2	KIF5B	CDC25C	CLCN7	DKFZp762E1312	MAZ	HDAC2	RANBP17	MAD2L1BP	NUDT5
GeneSet64	ZG16	C20orf32	MT1JP	RAB33B	NEFH	KRT15	DCT	C6orf141	ESRRB	DDIT4L	MGC34796	THEG	POP4	FLJ20920	C15orf26	PSD4	TAL1	NTSR2	FGF10	SAA4	RP6-213H19.1	CKMT2	DPPA4	RABL5	LOC283767	CHCHD2	DTNA	LOH11CR2A	RFX2	HSPB6	FLJ21062	KRTAP5-9	TUSC2	ITGB7	SERPINB2	HPR	C18orf2	MAP3K8	LOC150223	C6orf128	RHAG	MRPL20	KRTAP13-4	SILV	RCAN3	MGC4655	DYNLRB2	DIRAS3	ASGR2
GeneSet65	GNA11	FNDC3B	MTF1	INPP5E	EXTL3	YY1	TBL1Y	MAN2C1	EIF2AK2	RAD23A	ZNF486	FKBP10	SLC4A7	NHN1	SMG1	MEGF8	C3orf19	ZNF566	KIAA1614	FRYL	C5orf21	HIPK3	TGFB1I1	DICER1	KLHL22	SPATA13	BRD4	VPRBP	MCC	SAMD4B	CSNK1G2	INSR	URG4	PLXDC1	RCP9	TNRC6A	LCE1D
GeneSet66	TBX10	ZG16	PRSS22	DCT	TDRD9	MASP2	KCNG3	CHCHD2	KCNIP3	RHAG	TMEM40	MST1R	DNMT3L	B3GNT3	ZNF619	UNC93A	FMO5	PCLKC	C1orf172	CTSL2	KRTAP19-1	UGT2B10	CAPN6	RHOV	ART4	WNT11	NTF3	GCNT3	C17orf55	RBP5	SLC6A4	NDST4	ITGB1BP3	LY6G6C	FOXA1	TTN	SMPDL3B	UGT2B11	KIAA0825	CLDN6	SPINK5	NPFFR2	TMPRSS4	MORC1	NXF5	C19orf21	PASK	SOAT2	C11orf47
GeneSet67	RXFP3	OR9G1	C11orf72	ACF	PRSS22	CMA1	OR11L1	C2orf53	CSHL1	OR1B1	KRT4	CLDN3	OR13A1	APOA4	ZNF703	IL2RG	PROKR1	SCUBE1	MGC157906	KRTAP13-4	FGF4	SSTR3	MAGEA5	RDH16	TMEM40	FAM120C	MST1R	PNPLA5	AMN	NLF2	OR4F6	SLC36A3	UNQ2541	BCAM	OR52D1	PRSS21	FKHL18	ITIH3	FOXE3	CYP2S1	MYEOV	RNASE7	WNT11	ELA2A	C17orf55	VSIG2	CBLC	LOC388323	AOC2
GeneSet68	KIAA0895	TERF1	EPM2A	MRFAP1	HNRNPA1	DPYSL2	CSDE1	YY1	CAB39	THUMPD1	ARHGAP5	ACTR2	C6orf203	NEK1	KIAA1383	TRIP12	MTIF2	BRWD1	HLTF	RAB3GAP1	LOC641367	ING2	TMEM131	PDSS2	EP300	SUV420H1	ZBTB41	C6orf89	SSB	IWS1	HNRPH2	ZNF638	LOC137886	EPAS1	EXOC5	USP9X	PDPK1	RIF1	IL6ST	TSPYL4	MARK3
GeneSet69	HUS1	UBE2J1	NSUN4	MALT1	ARPC1A	MRPL15	RNF14	ASL	DOK2	PANX1	RAB38	RBMS1	THG1L	TNFRSF10A	UBE2F	CAST	PQLC3	ARHGAP29
GeneSet70	GFOD1	DUSP8	SMARCC2	SRGAP3	UST6	TAF1C	TNK2	SHPRH	WASF3	TRIM33	ATP6V1G2	BRWD1	KLHL23	ABP1	TUBGCP6	MAGI1	KLF12	BRUNOL6	RGPD1	GDAP1L1	GNAO1	KCND2	PIGZ	NYX	LYK5	FGF9	NEU4	SFRS14	SAMD10	POLR2A	CRTAC1	KIAA0556	TNRC4	FLJ25006	CTXN1	CLASP2	CAMKV
GeneSet71	PRO0478	GBP7	FOLR2	VAT1	PIGT	OR8B4	C12orf11	CYSLTR1	ZHX2	CALCR	ITCH	CIDEB	STARD7	GALNT13	POU2AF1	KIR3DL2	MYH3	PYGO2	ARRDC4	ZNF619	ATP6V1E2	KIAA1529	KCNQ2	PLEKHG6	DENND1C	CABC1	RAB43	HYOU1	PHF1	C1orf198	CHD1L	IRX6	ABCC1	JDP2	ANKS3	GIMAP8	ZCWPW1	HMX2	CCDC84	DST	PRDM15	UTP11L	OTOP2	SLC2A5	BIRC7	CRYBA1	SERPINB13	SH2B1	TOR2A
GeneSet72	NAT10	CXorf56	GNA11	ZCCHC12	ETFA	POP4	RUVBL2	GRAMD1C	SLC31A1	COMMD1	KRT4	PSMD10	UNC50	FGF10	PTRH2	MAB21L1	MRPL4	MRPL33	MRPL12	PDE6D	GNG10	COMMD7	C19orf42	MAP2K2	TTC5	MRPL35	WDFY1	UBE2NL	UBE2S	B3GALNT1	COPS8	A1BG	KRR1	C1orf150	SDF2	SLC39A3	TMEM128	DEAF1	LOC152217	ZNF607	SNX24	B3GALT1	SDCBP2	MPG	OAZ2	GPR153	CCDC124	C21orf56	ZNF24
GeneSet73	MIER1	SERP1	CYSLTR1	TMPRSS3	FBXL3	FAM105A	MGC3196	CCL15	PTPLAD2	RASL11A	FAM3B	AGA	DCK	FBXO8	PPARG	S100G	C3orf54	UBE2D2	MRPL34	KIAA1012	C10orf104	GTF2H5	UQCRQ	HEL308	PSMA6	DPH3	RBX1	TSNAX	POMP	TLR4	OR10A7	RNF14	OAZ3	LOC124446	CD52	LTC4S	GJC1	OSTF1	ZPBP2	COX18	hCG_2033311	EVI2A	ASCC1	TPT1	CYB5R4	XCL1	FCN2	OPRL1	FLJ20581
GeneSet74	GNA11	TAS2R4	HNRPA3	MRFAP1	HTATSF1	HNRNPA1	FLJ22795	TMEM57	RNASEN	FOXK1	MLLT1	RNF26	PARD3	TMCO7	NCOA6	XPO6	CFDP1	HARS2	PKD1	INOC1	MRPS5	ZNF777	ZNF295	PHF13	KHDRBS1	BOP1	KIAA0859	CCDC55	PSMC5	TAF15	BTBD12	HNRPM	ZNF444	ING2	NSUN2	SMCR7L	CHERP	MYST2	HIC2	SCRN1	CSNK1E	AFAP1	SMARCA4	B3GALT6	ZNF445	LSS	GPATCH1	HERC2	CNTD2
GeneSet75	COMP	BCAM	TMEM54	GPR146	DULLARD	ATPBD3	PITPNC1	THBS4	GPSN2	MED16	PKN1	STK11	GPAA1
GeneSet76	C12orf4
GeneSet77	MT1JP	LTBP2	TNFRSF1B	TGFBR2	CSGlcA-T	TSPAN9	MT1G	ARPC1B	FAM38A	TMEM43	RBMS1	MT1X	GPR132	MFSD7	WIPF1	MAN2A1	TRAF1	CAST	MT2A	MVP	MT1B	POLD4
GeneSet78	NTSR2	FLJ22795	PSAT1	LRRC37B	ZNF519	MAST1
GeneSet79	EVC	OR7A17	CIAO1	C5orf26	SNAPC1	MGC11102	UBE2W	KRT15	PIGL	CUL4B	GJA9	DNAJB4	ERCC8	C9orf30	CRLF3	C4orf32	SKIV2L2	OBFC1	OR4D5	RP6-213H19.1	PDCD1LG2	FER1L3	TBC1D8B	ERGIC1	DMRT1	TAF4B	CD55	C10orf84	NEDD4	PELO	RRAS2	MOCS3	NUP50	ACCN5	PLEKHN1	COPS8	FAH	SCML1	MAP3K7IP3	CSNK1G3	CTB-1048E9.5	RARS	TM4SF19	GPR111	PHTF2	SLC25A43	WDSUB1	DKK2	AKR1CL1
GeneSet80	CADM4	POU3F1	PARD6G	SHANK3	ACPL2	FAM19A5	SHE	PIK3C2B	PFKFB2	EN2	CASR	SOX6	FAM123A	ZNF532	PTGFRN	DMD	SFXN5	ZBTB46	ARVCF	SNRP70	FLJ12993	PLEKHB1	DDAH1	C21orf88	CLK2	EHMT2	SCD5	STOX2	CCDC48	SPON1	EXOC3L2	CRISPLD1	IL17RB	MCAM	ADAMTSL2	ASRGL1	KIF26A	DSCAM	SLC35E4	KIAA1529	GPSM3	PATZ1	JAM2	SPSB3	LOC285382	PLCD3	SHARPIN	GPRC5B	FLJ10490
GeneSet81	MIER1	SERP1	TOMM22	EIF4E	BRDT	PROKR1	KRTAP13-4	TMEM32	MGC3196	PTPLAD2	RASL11A	MPG	FCHSD1	OR52D1	CNIH	TNF	COX7B	AGA	TMEM62	FBXO8	C3orf54	AGBL3	RPL21	PPY2	hCG_16001	OR6V1	UBE2D2	MYO15B	MRPL34	C10orf104	UQCRQ	P2RY4	HEL308	LOC653314	C14orf142	AANAT	DPH3	FLJ13611	SLC6A18	TSNAX	OR10A7	RNF14	UNQ9438	MRPS36	KIR2DS1	FCGR1A	C11orf16	ANKRA2	LOC124446
GeneSet82	ZHX3	KIAA0100	GNA11	SAFB2	NCL	SMC1A	YY1AP1	LPHN1	HNRPA3	MRFAP1	BRD7	SART1	HTATSF1	HNRNPA1	RNASEN	MLLT1	RNF26	PARD3	NCOA6	XPO6	RRS1	INOC1	MRPS5	ZNF777	PHF13	CLEC16A	HIPK2	KHDRBS1	AZI1	BOP1	RCOR1	CCDC55	PSMC5	EXOC7	BTBD12	HNRPM	NSUN2	SMCR7L	ACAD9	TMEM131	KIF1C	CHERP	SGSM2	LONP1	ZNF324	SCRN1	TM9SF4	HLCS	CSNK1E
GeneSet83	GPHB5	DKFZP564J0863	GRPEL2	ABHD5	CLDN3	MRPL46	APOA4	TNFSF15	MGC157906	RDH16	TMEM40	MST1R	UBE2NL	DNMT3L	MGC3196	PRODH2	METTL2B	COQ5	YRDC	BNIP1	RNASE7	WDR53	WNT11	OR51D1	VSIG2	AQP10	FLJ25404	NPC1L1	ELOVL6	MPZL3	KLK11	TIFA	UTP11L	ANGPT4	MRPL15	C4orf35	CRYBA1	GPX2	S100A7	XAB1	AMHR2	C11orf47	C12orf61	SPR	GART	HSPC152	TSNARE1	OXER1	ACSM2B
GeneSet84	DDB1	GNA11	ARMCX3	FLJ39378	ZNRF3	TNRC15	ADAR	RFX2	NEK4	LPHN1	STXBP3	ITPK1	NACAD	SF3A1	SART1	ZNF746	DPYSL2	SPTAN1	MLLT1	DKFZP434B0335	ZNF398	DGCR2	MFN2	MYO10	NEK1	KHSRP	MLH3	CLEC16A	HIPK2	DHX35	HOOK3	BBS1	TRAK1	CLCN6	KCND1	CNOT4	MEGF8	ZNF444	TBC1D13	TMEM131	CHERP	SGSM2	TJP2	MYST2	SIN3B	SCRN1	ZNF264	ABBA-1	SSB
GeneSet85	OR8B4	MPN2	IL2RG	OR2W3	SCUBE1	C10orf27	FLJ38723	OR52D1	DPPA5	CD209	LCE2C	C1orf210	TSSK4	SIRPB2	PRAC	SCNN1D	GPR149	CNGA4	CYP2B6	MUC5B	C8orf73	SFI1	VISA	ZFP30	KCNK4	FAM38A	SOX15	DEFB4	PTPRCAP	DCD	LOC145814	MYH14	C14orf73	KCTD19	ILVBL	TDRD10	PEX26	SLC22A7	OR10V1	TNNI1	RNF151	NBEAL2	C1orf178	GALR2	UPK3B	TECTB	C15orf2	C20orf117	KIR3DL3
GeneSet86	BRMS1L	CSDE1	MINPP1	C6orf203	PLS1	SNAPC3	LOC641367	TMEM182	LIN7C	ASB8	SPAST	RAB1A	SRPK2	RNF34	RCHY1	DYNC2LI1	CCNYL1
GeneSet87	SLC25A46	SDC2	GPHB5	DKFZP564J0863	HUS1	PITX1	GRPEL2	UBE2J1	MALL	STYXL1	PLG	MALT1	MAPK14	MRPL35	TMEM40	PTPLAD2	IL7	METTL2B	TMEM87B	SCYE1	CCL26	DERL2	BNIP1	RNASE7	WDR53	CNIH4	GSTA5	CBLC	CD1C	MEOX1	CDX2	CPA6	NPC1L1	MPZL3	HFE	UPP1	C6orf72	C15orf40	MFSD8	MRPL15	CATSPER1	IL15RA	RAB32	XAB1	BNC2	ECHDC1	GNAI3	DPH3	ARL5B
GeneSet88	DDB1	GNA11	STH	KIAA1045	FLJ39378	GFOD1	TMEM175	SYT11	NTSR2	SF4	LRRIQ2	RGS12	TTC9B	BRD3	DUSP8	SMARCC2	C1QTNF4	FLJ39653	CDH22	DIP2B	LPHN1	HNRPA3	DHX57	MAP2	DZIP3	C9orf164	RP11-679B17.1	ELAVL3	CCDC88A	ITPK1	TCF25	ALDH2	WNT3	LGI4	NACAD	DGKD	RALGPS1	FLJ20489	PGAP1	SBK1	DCAKD	SPTAN1	DENND4B	CXXC5	MLLT1	BRSK2	SRGAP3	DGCR2	FLRT1
GeneSet89	DIMT1L	RAB33B	OR9G1	ASNSD1	LOC283152	RG9MTD1	SERP1	KLRG1	BHLHB3	SLC35A1	EIF4E	CYSLTR1	TMPRSS3	AGL	NUDT16L1	LOC619208	CASR	MED31	FBXL3	OTC	IGSF6	RABL5	NDP	GPR75	KLRB1	PDE6D	OR1G1	PROKR1	KRTAP13-4	IL17RB	C1orf110	RQCD1	DYNLRB2	IL27	ZNF461	MGC3196	SURF1	DGCR6L	IL33	C1orf213	PTPLAD2	RASL11A	DAPL1	PON3	CCDC57	OR52D1	CNIH	SLC35A5	COLEC11
GeneSet90	LTBP4	PRSS22	NCL	HFE2	KTN1	NCLN	JMJD3	OR2W3	ARHGEF18	TAS2R16	FOSL2	EEF2	PTPN1	LHCGR	SPACA4	RARS	STRN4	REXO4	KIF13A	IMPDH1	GCN1L1	HNRNPA1	PNKP	CSDE1	ZNF407	TMEM57	SLC5A9	FOXK1	MLLT1	RNF26	APLP2	DST	FLJ38596	C19orf28	NCOR2	ACOX3	FLJ36874	SIAH2	XPO6	CCNF	C11orf47	RRS1	INOC1	MRPS5	KHSRP	FBL	CLEC16A	KHDRBS1	ATRN
GeneSet91	OR9G1	FOXE1	DRD3	RFT1	CLDN3	PKP3	KIF22	KRTAP13-4	SSTR3	MAGEA5	TMEM40	NLRP5	ITIH3	C3orf36	CYP2S1	LAD1	ELA2A	AOC2	CLPB	C20orf186	IL17RE	LY6G6C	C19orf29	FLJ25404	NPC1L1	MPZL3	SMPDL3B	OR6V1	KLK11	BIRC7	FAM83B	KRT16	IL1F7	PGLYRP2	C11orf76	SPNS3	OXER1	C19orf24	LOC388503	LCE2D	THSD3	SPERT	C11orf16	GPR173	LELP1	NFAM1	CGN	LOC151300	POLE
GeneSet92	UNC50	SLC12A2	EPM2A	OAZ2	ZC3H7A	CSDE1	CAB39	CNTN1	NEK1	TMCC3	KIAA1383	KLHL23	DOCK10	AP4S1	EP300	PABPC5	EXOC1	BTBD1	SERAC1	ATP8B4	SPAST	P2RX7	OCIAD1	RAD17	FMNL2	USP51	PDIK1L	ARHGAP21	SNRK	EHF	MOG	NIN	CENPC1
GeneSet93	OR7A17	TMEM180	OR10A2	CIAO1	CCL19	UNQ6490	UQCRC1	LAGE3	BCDO2	MGC11102	EMR1	XCR1	C6orf27	SRMS	GPX4	LYZL6	CPO	SLC14A2	FAM138F	C6orf21	BLVRB	C16orf78	CNTD1	KCNK9	EFHD2	MAPKAPK3	ENPP7	PTH	OR4D5	MGC33894	LIPK	KLC2	GSTM5	OR4C46	C10orf84	ATP6V0B	LOC51145	HDDC3	TUSC2	KHK	PLA1A	C20orf114	MAML3	CX40.1	INPP1	SLC35C2	LEMD3	MYADML	TAS2R16
GeneSet94	CRNKL1	ZEB1	TOB2	CHD1	ZNF212	CEP350	ZNF257	USP42	CCDC60	KIAA1546	SOCS4	GPR124	FOXN3	MGC16384	ENPEP	CAPN11	DDX21	ZNF594	HELZ	RSF1	TPR	ZSCAN20	EEA1	RP4-747L4.3	FLJ23834	KLF3	SMARCD1	SFPQ	PAG1	FAM135A	CSE1L	FXR1	KIF26A	SLC35E4	DIAPH1	LOC606495	MORC2	TMEM2	TMEM16A	CCDC112	C20orf74	PAK2	CPLX4	KPNA2	BCLAF1	NIPBL	MYST3	C21orf81	FAM91A1
GeneSet95	CHD8	SMC6	DDX26B	SLC30A4	GINS4	MKI67	LRP6	BPTF	ZNF75	LMNB2	CCAR1	FLJ10815	CDAN1	SFRS8	SH3BP5L	LOC653391	ENOSF1	TCF4	EIF2C2	STX2	JTB	ZFP30	DCLRE1C	POLE	CASC2	SNX27	USP21	NCAPD2	DUT	LRRC37B	DICER1	PAXIP1	MED13L	C2orf61	BRCA2	VENTXP1	ZBTB40	ATAD3A	PKD1L1	TCF7L2	EP400	TNRC6A	UBXD8	JMJD1C
GeneSet96	DIMT1L	C1QBP	OR1B1	ECEL1P2	KLK3	GMPR2	PNPLA5	AMN	FEZ2	TMEM119	PJA2	APOF	HOXD12	WNT11	OR52H1	PROZ	AQP10	RPL21	SNX3	LECT2	ANXA3	PSG3	NPFFR2	ULBP1	SSX3	CITED2	KIAA1462	SKP1A	PKD1L3	ART5	RHOA	HSD3B1	CREG1	ZNF750	AXL	TTRAP	CRB3	KNG1	MS4A12	C20orf43	ICEBERG	C2orf58	TMEM34	MGAM	DNAJA2	DHRS7	BARX2	NAT8B	PRKCH
GeneSet97	PDCD4	OR8J3	EIF3EIP	RPL4	ASTN2	ZHX2	ZNF703	FAM13A1	GMPR2	ARVCF	GALNT13	ACBD5	GTF2F2	DEDD	C10orf18	MACROD1	C1orf198	hCG_31916	ACAT1	HMX2	MSTP9	SHFM3P1	RPL21	ECAT8	PARD3	MSRB2	TSPAN3	C10orf30	KLRC3	TSNARE1	MBIP	HCRP1	HIPK2	ACSM2B	C10orf26	C6orf108	ZNF740	LUZP2	NAP1L1	ZNF438	LOC124446	SLC16A9	RGS9	UST	KLRC2	FOXO4	RASD1	TNRC6C	C10orf56
GeneSet98	MT1JP	GRPEL2	POP4	MAB21L1	DRG2	PELO	CTPS	LOC150223	PLD5	RCAN3	DIRAS3	UBE2S	B3GALNT1	SLC39A3	B3GALT1	VAV3	ARL4A	LTB4DH	ARPC1A	GTF2A1	PNKP	YY1	SRD5A2L	FBXO17	PICK1	TMEM158	PPEF1	TRIP4	CEP27	ETV5	IDUA	RBM27	C2orf49	TNFAIP6	ZBTB8OS	EBP	ABCA5	RYBP	ACTR2	KIF26B	NAPG	ULBP2	F3	ORC5L	RNF14	ULK4	FABP5	MRPS12	ADCK2
GeneSet99	SDC2	HUS1	RBBP7	CALCR	NTF3	GSTA5	RBP5	MEOX1	UGT2B11	UTP11L	LY6K	MFSD8	C14orf142	PSMA6	ECHDC1	PGLYRP2	SNRPA1	TFAP2C	OXER1	HIATL2	GDF6	C5orf15	C9orf105	TFB2M	DSG3	RPS7	RAB38	MRPL22	FLJ21986	OSTF1	PTGFR	TCEB3	DC2	AKR1CL2	LRRC59	XG	TNFRSF10A	TIMM8A	SPANXC	CAPN9	GSTA2	EPYC	OR7E24	PLAC1	MGC72080	FLJ44635	MYCBP	C12orf31	ARPC3
GeneSet100	MGC39606	STH	SYT11	RGS12	DTNA	LOC162632	LPHN1	DZIP3	ALDH6A1	FLJ22795	LRCH3	MAPK10	SPIN3	ABCC8	GPR123	FAM5B	CLEC16A	TRIM33	TRAK1	ZNF444	SGSM2	TUBGCP6	MYST2	EP300	TSHZ1	TCAP	TNPO2	ATG4B	FLOT2	KLF12	GPATCH1	SNX27	ZNF786	TUBB8	MUM1	BAI2	EPN2	SFRS14	ADD1	OR7E91P	CACNB4	KIAA0460	PRRT2	ARHGAP21	KCND3	RUNDC1	TP53BP2	GABRB1	GPT2
GeneSet101	SUHW3
GeneSet102	LTBP4	DRG2	RAPGEF1	HYOU1	BCKDK	WBP1	SART1	DCAKD	PNKP	CSK	SHFM3P1	TRPC4AP	RFNG	PAK4	LOC197322	ZNF341	IKBKG	SLC25A11	WDR13	HCRT	KCND1	JMJD5	POLR2E	CDIPT	SGTA	NR1H2	STK11
GeneSet103	TBC1D12	TMC7	TMEM63A	PPARG	DNAH17	PCSK6	CAPN3	SLC31A2	MYLK	GJB1	FLJ11151	SIGLEC8	OLR1	HOXD1	SPTLC2
GeneSet104	PRSS22	MAGEA5	DIAPH1	ITIH3	SMPDL3B	MYOM3	DSCR6	SH2D3A	CYP24A1	AIM1L	CALML5	AP1M2
GeneSet105	BRMS1L	TTRAP	ZFR	FASTKD1
GeneSet106	RFC4	PLEKHK1	DNTTIP2	THOC1	CENPK	GNAI3	MND1	DCC1	ZNF322A	KLHL23	NCAPH	C18orf54	THAP9	CENPN	SFRS7	ENOPH1	ADNP2	ZNF519	PGBD1	CCNT2	CDC45L	FAM29A	ZNF141	MYT1	LRCH2
GeneSet107	DRAP1	CSK	NAGPA	ARRDC1	LTBR	C14orf139
GeneSet108	PCGF3	UNQ9391	MKI67	CCAR1	LOC653391	GGTL3	PPWD1	DCLRE1C	POLE	C3orf62	FLJ25791	MARCKSL1
GeneSet109	MAN1A1	KRT4	ECEL1P2	NDP	GMPR2	AMN	HOXD12	LACRT	PROZ	GH2	C4orf40	OPA3	NPFFR2	KIAA1462	OTOR	TNFRSF11A	FOXC2	ART5	CHRND	PAQR7	B3GNT6	SH3BP1	IGHD	UBL4A	CDC42BPG	CHAT	KLK8	C11orf17	FKSG43	VPS36	KIR2DL4	GPR25	CLDN17
GeneSet110	SLC44A4	UGT2B15	UTS2	UGT2B10	APOF	KRT6C	GSTA5	LCT	SULT2A1	TMPRSS4	HSPC105	PASD1	BSND	LOC441601	MSMB	RAB25	ATAD4	PRDM7	ZNF750	SLC2A2	DNTT	NANOGP1	NLRP7	IRF4	MAGEB2	OSTalpha	IL23R	POTE15	BAIAP2L1	CTSG	VIL1	ISX	RORC	MAGEA4	SLC17A2
GeneSet111	CEP350	ANKDD1A	MGC16384	ANKRD36	DDX26B	LOC440248	RUNDC2B	CCDC84	MYO15B	ZMAT1	CDAN1	RPL23AP13	C14orf178	SMG1	GGTL3	TTC21A	AMY2B	DCLRE1C	HERC2P2	C1orf101	LOC442590	FUK	ZNF500	ZNF547	FLJ25791	TNAP	C20orf106	SETD6	LOC644285	ANKRD44	SLC27A1
GeneSet112	RG9MTD1	DDC	ULBP2	ART5	CCDC44	GLRA1	SLC25A3	MRPL30
GeneSet113	ATP6V1E2	PLEKHG6	DENND1C	ZCWPW1	LOC401431	HARS2	SPNS3	FBXO42	RASSF5	C14orf178	C8orf73	ZNF438	SPATS1	MGC33556	OR4P4	DDX27	C14orf73	WDFY4	NPHP4	TRAF1	ZNF319	EDG3	MGC7036	TERT	C21orf82	KIAA1683	SCEL	GBP6	ALS2CL
GeneSet114	GNA11	FGF10	MRPL4	MAP2K2	LEMD3	WDFY1	P117	EIF2B3	FBXO17	PLDN	MTG1	IPO7	NARF	TBCB	PTPRS	ITGB1BP1	TNPO2	C5orf24	ZFR	TEX12	COX10	RPL7L1	PTP4A1	MRPL30	NDUFA11	FEM1A
GeneSet115	C10orf18	CDC5L	MGC39545	PHF20L1	ENOPH1	AGT	SIKE	PGBD1	NIPSNAP3A	MBOAT2
GeneSet116	KISS1R	PRSS22	C6orf141	ZNF579	TULP2	WDR25	PPYR1	AQP2	ZNF341	FOXB1	WFDC8	FOXD3	TMC8	SPIRE2	TJP3	KRT17	PTPN14
GeneSet117	SOCS3	LTBP2	LASS2	CLCN7	DENND3	LTC4S	RHOG	WAS	PLK3	OLR1	LAMC3
GeneSet118	SPIN3
GeneSet119	KIAA1586	ANAPC7	RP13-122B23.3	DPP3	LRP6	TNIP2	ZNF486	NHN1	PDE7A	VPS39	FRYL	AMMECR1L	GRAMD1A
GeneSet120	C20orf32	C1orf161	KRTAP5-9	TMEM40	DNMT3L	TCL6	TULP2	C17orf55	VSIG2	LY6G6C	AZU1	MT1G	TMCO6	ZNF503	IL1F7	BSND	ART5	TTLL6	CYP24A1	FTMT	SLC39A5	CRB3	B3GNT6	ZNF778	ELA1	C14orf73	FAM83F	ANKS4B	BET1L	SLC22A18	CD7	ADSSL1	STARD5	KLK8	C11orf17	AMTN	FOXI1	MT2A	FKSG43	SLC22A18AS	SUNC1	EPOR	C9orf89	SERPINA6
GeneSet121	ZHX2	GADD45G	WBP1	FKHL18	hCG_31916	MYCN	RANBP17	C21orf93	LCE1F	ZDHHC2	PCDHGA7	KLHL23	NTHL1	PMS1	KIAA1712	FLJ10404	ZBTB44	TNR	SOX8	LASS4	CDC42EP1	FAM35A	T	LOC652968
GeneSet122	MT1JP	DDIT4L	PELO	LOC150223	RCAN3	PCSK5	CBR1	SLC17A3	CHST2	ADAMTS1	TCEA3	PACSIN3	ADAM19	PSMC5	TCTEX1D1	PMP22	LOC26010	TMEM131	XKR8	NPY2R	HLCS	SSH3	TLE4	CHPT1	BCAP31	SMPD1	OCIAD2	PLS3	C1orf173	PHLDA3	PRDX6	ADSSL1	GLI3	ETF1	CCKAR	TRAF1	ASAHL	MT1E	MT2A	G0S2	OR8G5	MOSC2	FLJ11286	HRASLS3	CTR9	RAB34	EPS8L2
GeneSet123	FNDC3B
GeneSet124	C10orf27	WNT11	KIAA1984
GeneSet125	MYCN	EPC1	NEUROD4
GeneSet126	ACOT6	FBXO17	TCEA3	MT1G	TCTEX1D1	CHPT1	PLS3	PRDX6	FLJ11286	VASN	GJA1	SWAP70
GeneSet127	LTBP4	RPN2	ZNF17	MRPL4	EEF2	hCG_31916	FSCN1	DPP3	ZNF526	HDGF2	PPP5C	CSTF3	FKBP10	ATRN	HMG20B	ZNF584	STAU1	ZNF254	BAG5	VRK3	TGFB1I1	POLR2E	GRAMD1A	HSPBP1	ZNF414	SH3GL1	MED16	ELOF1	LOC152485	PTOV1	ZNF141	SPINK7	FGFRL1	ERCC2
GeneSet128	KCNIP3	PLCXD3	CNDP1	FGD3	PGBD3	C21orf87	SLC10A1	CLDN11	NAP1L1	THEM5	MGAT4C	ADARB2	SEMA4D	CPEB3	SLC7A14	PPP1R16B	C11orf9	MYBPC1	OR7E24	MOG
GeneSet129	CEP350	HIST1H4L	TRAIP	EPC2	CDT1	CDCA2	PCDHGB3	FAM13A1	MEX3B	ZFP37	SECISBP2	POLR3E	RFC4	MSL-1	GINS4	RANBP10	C10orf18	CCDC88A	SH3BP4	PCGF3	KPNA2	RACGAP1	GLOD4	PTTG1	PCDHGB7	PLEKHK1	HDAC8	MYCN	KIF13A	KIAA1211	CDC25C	DKFZp762E1312	MSTP9	ZNF618	LRP6	BPTF	KIF20A	ORC6L	PARD3	LMNB2	CCAR1	SIX2	KIF23	MAP3K15	TCERG1	MCM4	TMEM118	KIF11	FANCL
GeneSet130	GDPD5	OR9G1	EIF1	TFR2	SDC2	DDIT4L	NDRG1	TMPRSS3	PSD4	SLC2A4RG	KRTAP2-4	WFDC10B	CACNG6	KLK3	RFX2	GMPR2	SSX2	RCAN3	C8orf34	RGS2	FOSL2	CCDC33	BAG2	PC	FAH	AMN	PCSK5	KCTD12	BBC3	DKK2	MACROD1	BCKDK	CTSF	TULP2	ACOT6	ANGPTL4	TMEM120A	P117	PNKP	PPAP2A	PPARG	C10orf65	GH2	GAMT	WDR25	PPYR1	IDUA	LTA	ABCC6
GeneSet131	MEX3B	ZFP37	KIF26A	GADD45G	ZNF678	PHF21B	GLOD4	PDE4D	MYCN	TMEM45A	CDC25C	HDAC2	RP11-35N6.1	KLRC3	DBN1	MBIP	USP49	AMOTL2	ZNF676	CSNK1E	SMARCA4	DTD1	ZNF208	C6orf58	SLC39A9	SPAST	TOPBP1	CCNT2	BRD1	ZNF74	CTTNBP2	MYT1	LRCH2
GeneSet132	FLJ20920	RTDR1	C7	CHST2	ACOT6	CD244	FAM26B	CD59	AIFM2	LTBR	STOM	PRDX6	SDC4	CD7	UROD	ASAHL	ZMYND10	PHF11	FLJ11286	C9orf116
GeneSet133	PTP4A2	SDC2	RG9MTD1	MALT1	IQGAP1	TGFBR2	IL7	TMEM87B	CCL26	C1GALT1C1	ACOT9	hCG_31916	LOC402057	WDR53	NAT1	TPM4	RAP1B	TSPAN9	ALG10	PTPN2	AHR	CATSPER1	IL15RA	BNC2	COL1A2	EIF2S3	VDR	TFAP2C	TSNARE1	TRAM1	ZCCHC9	IL13RA1	RAB11FIP1	SLC39A8	DOK2	C5orf15	hCG_2004593	TFB2M	CD52	C9orf52	ANXA2	RUNX2	KDELR2	FKBP11	RBMS1	OSTF1	HEXB	TCEB3	DC2
GeneSet134	MGC39606	BAIAP3	STH	FLJ39378	NTSR2	DTNA	SCAMP5	PRODH	MAP2	DZIP3	ITPK1	CCDC124	RALGPS1	PAFAH1B3	ASPSCR1	DCAKD	TMEM54	FLJ22795	SPTAN1	MAPT	GAMT	BRSK2	LRCH3	FMN2	NANOS3	BCL7A	ABCC8	C22orf36	GPR123	KATNAL1	MYO10	NIBP	GARNL3	CLEC16A	WDR18	TMEM132B	TRIM33	NT5M	GABBR1	USP11	DNAJB2	ATP6V1G2	PSMC5	KCNN2	TRAK1	EXOC7	TBCB	CLCN6	KLHL23
GeneSet135	RBBP7	PLEKHG6	TGFBR2	IL7	MEOX1	RAP1B	CATSPER1	IL15RA	BNC2	FAS	ZCCHC9	IL13RA1	MFAP4	JAK2	RUNX2	XCL1	APEX2	SEC61B	MRCL3	FZD1	ARPC3	MGC7036	BCAR3	PTGER4	PCTP
GeneSet136	STH	SYT11	STRN4	ELAVL3	CCDC124	PAFAH1B3	ALDH6A1	EEF1A2	GAMT	BRSK2	BCL7A	ABCC8	TMEM132B	GABBR1	HAGH	TBCB	PODXL2	WNT7A	SGSM2	HAPLN4	CSNK1E	CLASP1	CC2D1A	FLOT2	PRDX2	PIK3R2	TUBB8	LYK5	LMTK3	EPN2	ECH1	SFRS14	SGTA	LMO1	KCND3	BAI1
GeneSet137	C10orf26
GeneSet138	C16orf59	MRPL9
GeneSet139	USP6NL	FAM13A1	ARVCF	JMJD3	GALNT13	SCD5	ZNF502	GADD45G	KIAA1529	C10orf18	ANKRD13B	hCG_31916	CCDC38	UBQLN4	PTCH1	MSTP9	ICK	SHFM3P1	BPTF	DST	EIF2S3	ANP32C	C10orf30	PTGDS	HIPK2	C10orf26	ALCAM	ZNF740	RAXL1	LUZP2	NAP1L1	KIDINS220	RALGPS2	USP49	SCRG1	SMOC1	MTSS1	HIC2	AMOTL2	HEATR6	ZMYM2	PMS1	ZNF81	TMPRSS5	EFHB	TNRC6C	CDC123	PABPC1	LHFPL3
GeneSet140	MT1JP	CMA1	LDLR	DDIT4L	FGF10	PDK3	LOC51233	SV2B	LOC150223	C14orf143	RCAN3	DSCR3	ARP11	TRAPPC5	EEF1A2	ACOT6	AFTPH	ZFAND2A	RGS6	PSMB10	CLC	TSPAN17	NDUFS3	ISCA2	CXCL14	TM2D2	RNF14	ASL	MRPL27	KRT19	ARL1	ARNTL	CHMP4B	LOC26010	ITGB1BP1	WFDC3	NPY2R	DHRS2	TESSP2	FH	C17orf32	CD200R1	PSMA1	LOC541471	ESRRG	MRPS23	ANKRD45	KIAA1715	IL17RC
GeneSet141	CFHR5	UTY	SMC6	TRAIP	CDT1	PTPRG	CCNE2	LRSAM1	HMG2L1	PCDHGB3	KIF22	SLC25A31	MEX3B	DEPDC7	ZFP37	SECISBP2	USP54	DDX26B	POLR3E	LOC440248	RFC4	MSL-1	FLJ39653	KIAA1529	CDC2L6	CKAP5	C10orf18	ANKRD13B	PCGF3	KPNA2	RACGAP1	PHLDA1	KIAA0586	GLOD4	PTTG1	PCDHGB7	PLEKHK1	KIAA1211	DNA2L	TTLL5	TMEM18	CDC25C	DKFZp762E1312	MAZ	C18orf56	C22orf31	CCDC84	BPTF	JARID1D
GeneSet142	ZG16	PROSC	MAP1LC3C	C20orf32	GDPD5	EIF1	PDZD3	TFR2	SDC2	KLF4	PRSS22	C6orf141	C19orf22	ESRRB	DDIT4L	MGC34796	POP4	C15orf26	NDRG1	TMPRSS3	PSD4	TAL1	CALCR	PGR	SLFN11	OR4D5	ECEL1P2	WFDC10B	RP6-213H19.1	RABL5	SLC4A4	DTNA	RFX2	FLJ21062	SLIC1	SSX2	KRTAP5-9	SERPINB2	GCET2	GUCY2D	RCAN3	C8orf34	MGC4655	C9orf117	RGS2	FOSL2	B3GALT4	B3GALNT1	SURF1
GeneSet143	C21orf88	PRDM15	IGKV1-5	MYO1C	DCDC5	TMC6	PARP15	CRIPAK
GeneSet144	FARS2	SLC25A5	C18orf19
GeneSet145	MOSPD1	TIPIN
GeneSet146	MUPCDH	NBEAL2
GeneSet147	CEP350	SLC35A1	HSD17B13	FOXN3	ANKRD36	DDX21	LRSAM1	KLHL20	FAM13A1	MTF1	UBE1L2	ZMYND17	RANBP10	SETX	ADCY9	C20orf74	GTF3C3	DPY19L3	FLJ12716	CCDC38	PCMTD1	CAMK2D	YY1	TBL1Y	LOC440348	DST	BTBD7	MANEA	CCAR1	KIAA0319L	FLJ10815	EIF2AK2	TGFBRAP1	HEL308	CDAN1	PYGO1	ATXN2L	ZBTB2	WDR75	PCDHGC4	CBWD5	PDXDC2	MAP4K5	SF1	TBL1X	C6orf204	IBTK	JAK1	C10orf68
GeneSet148	ZG16	TFR2	KRT15	GATA1	NENF	PRSS22	FST	DCT	MGC34796	C15orf26	COMMD1	KRT4	TMPRSS3	PSD4	SLC5A10	CCDC21	SAA4	OTC	WFDC10B	DPPA4	CHCHD2	KRTAP5-9	MAL	TUSC2	ITGB7	MGC157906	LOC150223	RHAG	SILV	MRPL35	SSTR3	MAGEA5	GLYCTK	C9orf117	DNMT3L	B3GNT3	HOXB9	ORM2	KRT5	PRODH2	C1orf172	KRTAP19-1	UGT2B10	KLRG2	SLC17A3	PRSS21	C17orf65	SAC3D1	ASPSCR1
GeneSet149	DERL2	F5	JDP2	COL1A2	ITGA11	IL13RA1	RAB11FIP1	SLC39A8	RBMS1	OSTF1	THG1L	MAN2A1	ZNF33A	BRI3	ARPC3	MGC7036	PCTP
GeneSet150	PRODH	RALGPS1	EEF1A2	DCAKD	SPTAN1	AOF2	GABBR1	ATP6V1G2	ASB3	GDAP1L1	EPN2	PURG	SACS
GeneSet151	ZMAT5	MYCN	NUDT12	SEC24B	RFXAP	HORMAD2	SUHW3	ENOPH1	LRRC37B	BACH2	DHX40	KCNT2	PGBD1	USPL1
GeneSet152	PSD4	FAM83H	ITGB1BP3	CLCA2	ANGPT4	KIAA1462	ARRDC1	KIAA1545	HIATL2	CLCA1	MGC10981	EDG7	C22orf15	TSHR	MAGEB1	TYRP1	JRK	SLC28A1	FBXL8	TRIM29	CILP2	AP1M2
GeneSet153	MAN2A1
GeneSet154	AIFM1	IFT74	FAM38A	SMG5
GeneSet155	CGRRF1	PCNP	PSMD10	BRMS1L	GMPR2	PDE6D	PSMC6	LEMD3	CNIH	UBE2Q2	C18orf32	PLDN	LOC402176	ANAPC13	FLJ13611	TSC22D1	ARPP-19	PIGH	AK3	AP4S1	CDK8	VPS4B	Gcom1	ASB8	CDC123	SPAST	VPS29	RNASEH2B	C1orf43	TOMM20	UBE2E3	OCIAD1	EBAG9	ZNF519	VBP1	C15orf29	PUS7L	PEX3	PTP4A1	TATDN1	CNOT8
GeneSet156	FASTKD3	UBE2A	OR10A7	RPS3A
GeneSet157	AP2A2	UBC	FKBP2	HD	RANBP3	AP3D1
GeneSet158	MIER1	C4orf18	AGL	FLJ21062	CACNA1E	ZSCAN10	PLA2G4A	FLJ38723	HEYL	RUNDC2B	STXBP3	FKHL18	EVX1	KIAA0913	KLF16	CORO1B	PPY2	C6orf72	OPA3	DTWD2	TRIM6-TRIM34	MGC45922	C6orf192	FLJ45717	LOC389199	TMEM134	CTSW	TDRD10	VRK3	EVI5	NDOR1	TMEM71	LOC339809	GPR78	C9orf139	HLA-DQA1	GIMAP4	FBXL8	RBM43	RUNDC2A	B4GALNT2	B4GALT7	LOC347273	LCE1D
GeneSet159	TBX10	CENPJ	DCT	C1orf161	MASP2	YY1AP1	B3GNT3	SPACA4	C3orf57	MKRN3	TSSK1B	C1orf172	CAPN6	RHOV	VSIG2	LY6G6C	RNASEN	DDC	MED22	LY6K	SPINK5	GPX2	EIF4ENIF1	CFDP1	NXF5	C19orf21	PASK	C11orf47	TLR9	TIGD5	ACSM2B	FRAS1	NARF	C16orf59	RNF168	SMCR7L	KRT27	MRGPRX3	PLAC4	CYP24A1	DHRS2	CYP1A1	MAGEA8	KRT80	PIWIL2	ADH4	CRB3	POU5F1P4	MGC10981
GeneSet160	CDT1	RFC4	FIGNL1	MSH2	TCF19	PASK	NCAPD3	HSD11B2	ORC1L	CDK2	RAD54L
GeneSet161	EPAS1
GeneSet162	PDE4C
GeneSet163	INTS7	CCNB2	FANCD2	TMPO	RFC4	MKRN3	FAM54A	CDC25C	NUSAP1	DBF4	BUB1	GINS2	NCAPH	CENPA	CENPN	ESCO2	RAD51	NDC80	PTTG3	PTTG2
GeneSet164	PLEC1	CCS
GeneSet165	C9orf11	GNA11	SLC6A8	ZNF17	DPY19L3	EXTL3	P117	CAMK2D	CRK	ZNF507	NAT14	TEX264	TBCB	HMG20B	LONP1	HABP2	FAM108C1	MED16	FAM125A	BMPR1B
GeneSet166	TDRD9	SPTBN2	MIPOL1	CLCA2	NPFFR2	DACT2	KIAA2022	CPAMD8	SAR1A	ZNF33B	RAB3C	CPEB3	SLC7A14	PVRL1	GPR44	VIPR2	ZNF488	TMEM46	C11orf17	FOXP2	OR7E24	SH3GL3	HOXD1	MACROD2	OR10R2	KCNK2	SORCS1
GeneSet167	DAP	CD97
GeneSet168	ATRNL1	C7orf16	SH3GL3
GeneSet169	RXFP3	UTS2R	GALR3	HCN4	KLK3	CACNA1E	ZSCAN10	C19orf19	CAMK2N2	NLF2	BBC3	GPR153	BCAM	MGC34800	FKHL18	EVX1	KLF16	LOC201175	GP1BB	psiTPTE22	DRD4	PRR17	BHLHB4	MGC45922	FOXB1	FLJ45717	RHBDL1	DLGAP3	FOXD3	TSPAN10	PARP10	ZNF205	LOC389199	GIPR	SCRT2	ZNF467	COG3	NDOR1	DUSP15	LOC339809	LRFN1	NLF1	FBXL8	ZNF784	ACBD4	MAFA	MYOD1	ARRDC5	BAALC
GeneSet170	KIAA0947
GeneSet171	Gcom1
GeneSet172	ZNF341	PVRL4	OR10T2	TJP3	JRK	TTC31
GeneSet173	ATPBD4	TEKT3
GeneSet174	CHD8	LOC440350	DPY19L2	GGTL3	KIAA1614	LRRC37A2
GeneSet175	MAN1A1	NPFFR2	FAM26A	DNAJA2	LOC728131
GeneSet176	IL2RG	ITIH3	ART4	AQP10	ADAD1	TMEM83	SERPINB10	UNQ9438	APOA5	TMPRSS13
GeneSet177	FARS2	IL22	HFE	FKBP9L	LRRC18	TMPRSS13	CD80
GeneSet178	DUSP8	LPHN1	DZIP3	DPYSL2	BRWD1	TTMA
GeneSet179	TMEM125	MOBP	CNDP1	SLC5A11	TCBA1	CNTNAP4	SPOCK3	MOG
GeneSet180	MPN2	DPPA5	C1orf210	SCNN1D	GPR149	CNGA4	VISA	KCNK7	SOX15	MYH14	KCTD19	RNF151	C1orf178	GALR2	UPK3B	C15orf2	KIR3DL3	ASB16	PRSS8	DEFT1P	OR5C1
GeneSet181	HIST1H4L	LRRIQ2	KLHL20	KIF22	ZNF17	ZFP37	SLC30A4	POLR3E	C10orf18	PLEKHK1	MYCN	SBK1	C16orf80	ICK	LRP6	RANBP17	C6orf170	HRASLS	AQP7P2	FANCL	PCDHGC4	SHPRH	C10orf30	C6orf204	CMTM2	KLRC3	POGZ	SCN3A	USP49	C1orf176	ZNF281	ZFP30	IFIT5	SMOC1	THUMPD2	TKTL2	C10orf25	PABPC5	KLRC2	KIAA1345	EFHB	COMMD3	PHF20L1	LHFPL3	MIB1	SOX10	GPR23	ZNF781	C2orf33
GeneSet182	GDPD5	OR9G1	TFR2	SDC2	DDIT4L	NDRG1	TMPRSS3	PSD4	WFDC10B	SSX2	LOC150223	RCAN3	PCSK5	ACOX2	ARP11	ROPN1	ARFGEF2	TULP2	MIPEP	ACOT6	ANGPTL4	PICK1	AZU1	CMBL	NAGPA	PACSIN3	SLC25A30	NUDT8	LRRC43	C1orf113	OPLAH	CD59	EGF	ANKRD53	PMP22	MTL5	TMEM26	ART5	TRIM55	LOC644186	ARNTL	SLMAP	FTMT	PDCD6	NXNL1	SSH3	C1orf170	C22orf15	LIPH
GeneSet183	PGR	B3GNT3	UNC93A	PAGE1	OR51B4	GSTA5	CD1C	RBP5	MEOX1	CPA6	DDC	ECAT8	GPR87	ARL5B	TFAP2C	C1orf100	CCDC63	KRT12	AADAC	ODAM	SH2D3A	DSG3	CYP24A1	FLJ21986	SEMG1	NLRP7	XG	USP44	SLC25A21	BMP5	PDILT	PLA2G12B	FAM46C	G6PC	PAX9	ESX1
GeneSet184	MAPK10	CASC1	BHLHB9	ABCA9	RFTN2	PURG
GeneSet185	UBE2Q2	GNAI3	C20orf111	KRTAP7-1	TGIF1	ZNF569
GeneSet186	RUNDC2B	MFN2	BLCAP	STARD8
GeneSet187	INTS7	CCNB2	CDT1	FANCD2	MEX3B	TMPO	FBXO5	RFC4	RACGAP1	PLEKHK1	FAM54A	CDC25C	MCM3	PRC1	AOF2	BUB1	MND1	CDCA8	UBE2T	GINS2	TROAP	NCAPH	C18orf54	MAD2L1	CENPA	ORC1L	ESCO2	ASPM	RAD51	MCM10	NDC80	PTTG3	CDC45L	PTTG2	KIF2C	SGOL2
GeneSet188	MAST4	ANKRD42	MGC7036
GeneSet189	SCYL3	MYH6	S100A12
GeneSet190	SPATA5L1	OR1L4	MBD3L1	LOC161247
GeneSet191	LTBP2	HFE	BNC2	STRA6	PLA2R1	KCNE1	CD27	DUSP23
GeneSet192	DUSP8	GABBR1
GeneSet193	SLC44A4	UGT2B15	RHAG	UTS2	GSTA5	AGXT	NUP210L	SULT2A1	UGT2B11	KLK11	TMPRSS4	SERPINA11	TYR	LOC441601	SLC2A2	NANOGP1	KRT6B	CYP8B1	NAT8	CLDN4	OSTalpha	APOB	ACSM3	IL23R	CTSG	ISX	RORC	AHSG	SLC17A2
GeneSet194	MPG	OR52D1	BNIP1	NDUFA13	NDUFB7	MRPL27	LOC389199	NTHL1	RAD51L3	BPNT1	RNF151	T
GeneSet195	KTN1	CAB39	RAB3GAP1	MTR	EPAS1	RANBP2
GeneSet196	RAB40B
GeneSet197	CDC26	KRT37	ZFP42	LOC200261	A2ML1	AADAC	SSB	PTGFR	F11	PDILT	EPGN	AKR1D1	G6PC
GeneSet198	STK25	CHMP7	DRG2	MRPL4	DEDD	VPS52	TRPC4AP	PRPF8	PRCC	MCRS1	LOC197322	VAC14	KIAA1967	ARHGEF2	BAD	ADRM1	YIPF3	MRPL28	USP21	MDN1	EIF2B5	LYK5	PPIL2	LRRC41	C19orf43	COX10	STX5	TADA3L	CFL1	KLC4
GeneSet199	BNIP1	FAM44C	TRSPAP1	FAM44B	RPS3A	hCG_1995786	RPL26L1	NDUFA11	DR1
GeneSet200	WNK1	UBC	CD99L2	FKBP2	AP3D1	DDX54
GeneSet201	ANKRD36	EXOC3L2	POU2F1	CTGLF5	RAXL1	C4orf30	SFRS18	C20orf117	NR2C2	NKTR	ZNF621	GUSBL1	RAB40A	LOC440295
GeneSet202	SNX24	C20orf74	TPCN1	ZNF44	DPP3	IDUA	MYO15B	MAN2C1	TGFBRAP1	ATXN2L	MYO1C	C6orf204	SMG1	ZGPAT	FAM38A	NS3BP	SMARCA4	VPS11	PLD2	GOLGA2LY1	ARFGAP1	ZBTB40	URG4	TRPM7	TNRC6A
GeneSet203	CLEC4M	EIF4E	OR4C3	FCHSD1	POLE3	TP73	ACE	LMX1A	C22orf15	ST8SIA2	IL1RL2	CYP2A7	CLDN17
GeneSet204	PDGFRL	DDIT3
GeneSet205	SLC44A4	RHAG	CLDN19	PRSS21	ITIH3	BNIPL	KRT6C	CEACAM1	UGT2B11	KLK11	TMPRSS4	SERPINA11	TYR	MUC16	SH2D3A	CYP24A1	PRDM7	NANOGP1	NLRP7	UGT1A6	C1orf116	FGFR4	NAT8	CLDN4	OSTalpha	FGF23	TMEM184A	ACSM3	BAIAP2L1	MS4A1	CTSG	GYPB	VIL1	CALML5	ISX	RORC	AHSG	MAGEA4	SLC17A2	PTK6
GeneSet206	UGT2B15	APOF	OR51B4	AGXT	SULT2A1	GPR174	LOC441601	ADH6	MBL2	NANOGP1	MYL1	IRF4	USP44	IL23R	POTE15	CTCFL	GRHL2	GYPB	ISX	MAGEA4	SLC17A2
GeneSet207	LRSAM1	SPTAN1	SUPT6H	ERAL1	VAC14	ZNF346	MRPL28	ARHGEF11	USP21	MDN1	AP1M1
GeneSet208	DOK1	CHST14	TXNDC15	ARSJ	ADAM10
GeneSet209	KIR2DL2	C1orf178	MAST1	CAMKV
GeneSet210	OR1G1	SURF1	MPG	GPR19	BNIP1	WDR53	GEMIN8	C9orf23	STX8	NDUFB7	TMEM101	MRPS12	NFAM1	ADM2	CETN2	ATOH1	LINGO4	FCN2	FLAD1	CIB3	MANBAL	LOC342897	SNRPD2
GeneSet211	KTN1	WDFY1	ZNF654	RCOR1	NFAT5	CLASP1	MTR	PDPK1	RANBP2	ARHGEF12	PHF21A
GeneSet212	DNASE2
GeneSet213	FRS3	LRCH3
GeneSet214	CEP350	CDT1	MEX3B	CTPS	FBXO5	C10orf18	SH3BP4	KPNA2	RACGAP1	TEX10	PLEKHK1	MYCN	MKI67	CDC25C	DKFZp762E1312	LRP6	BPTF	LOC401127	CEP152	SRPK1	LMNB2	CCAR1	HRASLS	PRC1	TGFBRAP1	TCERG1	TGS1	RNF144A	DBN1	WNK3	E2F3	CDCA8	SMC3	POGZ	WDR62	KIAA1967	RALGPS2	EIF2C2	USP49	ZNF281	NCAPH	ZC3H11A	MYST2	C18orf54	DCLRE1C	BRCA1	CKS2	RP11-78J21.1	POLE
GeneSet215	EIF1	DDIT4L	GRAMD1C	MAN1A1	RFX2	BAG2	FAH	PCSK5	KCTD12	ALDH6A1	TULP2	P117	PPAP2A	PPARG	RGL3	SPR	USP53	TXNDC14	PMP22	ARL1	NR1H3	CHCHD7	BAD	ARNTL	WNT7A	ABHD11	NPY2R	FTMT	CHPT1	BCAP31	SMPD1	SLC24A6	KIF13B	RNF141	SDC4	CD7	2011-03-02	COL4A5	ASAHL	PTPMT1	PLEKHF1	FBXO6	HSD17B14	ANKRD35	SUNC1	SERPINA13	MLZE	PGCP	ARPC3
GeneSet216	SCD5	SOX21	OPHN1	ZMAT1	C10orf30	SLC16A9	SMOC1	PHLPP	UST	KLRC2	KIAA1345	LHFPL3	MED13L	ANKRD44	CASC3	T
GeneSet217	MT1JP	NDRG1	PELO	LOC150223	H2AFJ	ARP11	CHST2	ACOT6	ANGPTL4	WFDC2	PICK1	ACADS	MT1G	FABP5	UBXD3	TMEM26	LGALS3	ATXN7L1	OCIAD2	LPO	FEM1B	ADSSL1	NPPC	ZAR1	MT1E	HDHD3	HRASLS3	PTPN14	EPS8L2	FGFRL1
GeneSet218	IFRD2	BIN3
GeneSet219	GPR137C	FASTKD1
GeneSet220	ANKRD36	EXOC3L2	KCNJ14	POU3F2	NKTR	KIAA0892	ZNF621
GeneSet221	SDHB	NDUFAB1
GeneSet222	SHFM3P1
GeneSet223	IPO7
GeneSet224	UGT2B15	UTS2	KRT6C	SULT2A1	BSND	RAB25	SH2D3A	MIXL1	APOB	TMEM184A	MAGEA4
GeneSet225	TMEM176B	FCGR3A	FGL2	SLAMF8	RPGRIP1	GIMAP4	AOAH	VNN2
GeneSet226	RIBC1
GeneSet227	POLG	CCNB2	FANCD2	TMPO	BIRC5	MYBL2	NUSAP1	MXD3	NY-SAR-48	NCAPH	E2F2	ESCO2	FANCI
GeneSet228	STK25	AP2B1
GeneSet229	SH3GL3
GeneSet230	SCUBE1	RDH16	GLYCTK	C19orf19	SLC36A3	WNT11	VSIG2	MPFL	IL1F7	OXER1	MUC5B	WNT9A	NR0B2	REN	DAZ2	GPR173	KIR2DS4	CLDN15	SH2D3A	MYL4	ANKRD41	UPK3A	FKSG43	TMPRSS6	CSH1	C19orf23	SLC5A4	PTK6
GeneSet231	RAB5A	ZNF638	EID2
GeneSet232	RXFP3	CACNA1E	ZSCAN10	C21orf56	BCAM	FKHL18	KLF16	GLTSCR1	B3GNT7	GP1BB	PRR17	FLJ45717	LOC389199	NDOR1	FBXL8	SPATA2L	LCE1D
GeneSet233	MED24
GeneSet234	SLC25A46	TMEM30A	COQ10B	VAMP4	SPTY2D1	ACBD3	BLZF1	CISD2
GeneSet235	SLC10A5
GeneSet236	LPA	SLC5A9	C20orf200	LRRC10	RGPD1	JMJD5	PDE4C
GeneSet237	PHF20L1	PRKD3	FAM119B
GeneSet238	ZNF341	CENTB1
GeneSet239	MYOM2	RPS6KL1	UBAC1	CRTAC1	CAMKV
GeneSet240	CSHL1	SLC14A2	PROKR1	RTN4RL2	GPR97	LMX1A	OR2Z1	OR2T11	MAP3K9	GPR42	KLK4
GeneSet241	HIST1H4L	GRIK3
GeneSet242	CCKAR
GeneSet243	DMPK	POLR3E	SCRIB	TAF1C	RAXL1	ZNF621	RAB40A
GeneSet244	DRG2	AP1M1	TADA3L
GeneSet245	SLC44A4	RHAG	MAGEA5	ASGR2	PRSS21	ITIH3	AGXT	S100A14	HSH2D	KLK11	SERPINA11	TYR	BFSP2	RAB25	NR0B2	SH2D3A	NANOGP1	MIXL1	C1orf116	FGFR4	CLDN4	TM4SF5	TMEM184A	ACSM3	POU5F1P3	VIL1	AHSG	PTK6
GeneSet246	C18orf54	CASP8AP2
GeneSet247	RG9MTD1	KIAA1586	DEPDC7	CTAG2	C12orf4	FANCB
GeneSet248	C14orf79	DRG2	FASTK	ZNF18	POR	KCND1	KIF1C	SCRN1	MOBKL2A	C9orf98	DOLK	GAPDH	HAO1
GeneSet249	TMEM139	TMEM63A
GeneSet250	GINS2
GeneSet251	DTWD2
GeneSet252	MAGEA5	BNIPL	ARHGEF19	GNB3	DAZ2	SH2D3A	CYP24A1	MAGEA12	KRT7	AP1M2	PTK6
GeneSet253	SAR1A	PLD1
GeneSet254	DGKQ
GeneSet255	ENG	POLD4
GeneSet256	HIC2
GeneSet257	UGT2B15	UTS2	TRPA1	APOF	MS4A3	SULT2A1	FAM9B	FGB	PASD1	BSND	LOC441601	ATAD4	ADH6	CGA	ZNF750	DPPA2	SLC2A2	DNTT	MBL2	NANOGP1	MAGEB2	CPB2	SERPINA7	HEMGN	IL23R	POTE15	CTCFL	RBM35B	AGR2	GRHL2	GYPB	ISX	INSL4
GeneSet258	FOXA2
GeneSet259	DRG2	MRPL4	DRAP1	TRPC4AP	ATPBD3	NHN1	PMPCA	SLC25A11	ZNF771	ZFR	RAB4B	YWHAE	C19orf20	U2AF1L4	RNGTT
GeneSet260	VKORC1L1
GeneSet261	CSHL1	KLK4
GeneSet262	MGAT4C	PCP4	PPP2R2C
GeneSet263	CHST7	S100A16
GeneSet264	EP300	PLAGL2
GeneSet265	IL2RG	MAGEA5	GNB3	TLR9	RAB25	TMC4	MIXL1	FGFR4	CLDN4	KRT7	ALS2CL	AP1M2	PTK6
GeneSet266	C1orf90	LZTR1
GeneSet267	C14orf108	KIAA1586	CSNK1G3	TMEM30A	VPS4B	KIAA0423
GeneSet268	PRSS21
GeneSet269	CAMK2D
GeneSet270	PRC1	BUB1	RC3H2	MGC16291
GeneSet271	MAST4
GeneSet272	GYPA
GeneSet273	CSTF2
GeneSet274	WDR38	C1orf192	TCTEX1D1	CCDC135	RSHL3	YSK4	ZMYND10	CCDC37
GeneSet275	RNASEL	IMPACT	GAN
GeneSet276	PRPF8
GeneSet277	SLC44A4	RHAG	KRT6C	LAD1	NUP210L	AQP10	TMPRSS4	TMEM83	LOC441601	BFSP2	SH2D3A	CYP24A1	PRDM7	CPN1	TMEM184A	CTSG	KRT7
GeneSet278	MAP3K8	C5AR1	AIF1	SLCO2B1	RGS18	RNF149	CASP5	SLA	C1orf38	IRAK3	OLFML2B
GeneSet279	ZNF430
GeneSet280	NEK9	TRAF7	AKT1	RNPEP
GeneSet281	TUBGCP3	SUHW4
GeneSet282	ZNF43	ZNF479	ZNF141
GeneSet283	ANKRD13B	RPL23AP13	USP49	MLLT4	SFRS18	JMJD2B	REC8
GeneSet284	POP4	C12orf59
GeneSet285	DLGAP4
GeneSet286	LRP6	EPC1	KLF12	PCBP4	CCNJ	DLL1	TCF7L2
GeneSet287	POP4	CBR1	C1GALT1	ASL	DLD	CHPT1	ADSSL1	FLJ11286	VKORC1L1	VASN	GJA1	SWAP70
GeneSet288	SLCO2B1	WDFY4	SLA
GeneSet289	CYLC2	COMMD10	TPT1	FLJ44635	FKSG2	RPS14
GeneSet290	A2BP1	SLC32A1	RAB11FIP4	PAK7	INA	SGSM1	BRUNOL4
GeneSet291	COL1A2
GeneSet292	NSUN4
GeneSet293	ICAM1	BCL3	TNFAIP3	NFKBIA	ACTN1
GeneSet294	SSBP2	SEMA6D	CAMK2D	FAM84A
GeneSet295	SNTG2
GeneSet296	POLG	KIF4A	BIRC5	MYBL2	MXD3	NY-SAR-48	C16orf59	E2F2	FANCI	KIF2C
GeneSet297	SLC18A1
GeneSet298	PROKR1	OR1L6	DCST2	KIR3DL1	OR6V1	OR2Z1	BHLHB8	MAP3K9	KLK4	DAB1	LTB4R2
GeneSet299	SAMHD1	TMC7	ATP8B4	LYVE1
GeneSet300	C19orf19	SLC36A3	BNIPL	RAD9A	LYPD3	MUC5B	MGC35295	FGFR4	CLDN4	TM4SF5	TMPRSS6	KRT7	CD3E
GeneSet301	FLJ12716
GeneSet302	OR51B4
GeneSet303	SLC25A24	FPRL1	DSE
GeneSet304	LTBP4	ANKDD1A	ZBTB7C	BRDT	FAM109A	PLEC1	HYOU1	F5	CBLB	C19orf29	PRDM15	SUPT6H	NCOR2	ZNF574	WDR75	REG1B	CCL25	MAP3K3	CUTL1	PELP1	ITGA2B	AVPR2	TOP1MT	CCL22	MTA1	LENG8	IGF1R	TCF7L2	STK11	CDC42EP1	PAPLN
GeneSet305	PSMD10	PTRH2	TMEM14B	C9orf82	C16orf80	HBXIP	NLRP14	ANAPC13	SPCS1	MGC50559	TM2D2	POLR2C	ORC5L	UFC1	EEF1E1	DSC1	PDCD6	VPS4B	ACP1	RARRES1	C20orf43	C15orf33	CASP8AP2	RAD51C	OCIAD1	C7orf44	MRPL1	ADAT1	MRPL18	NIPSNAP3A	LSM3	ME1	DNAJA1	PDCD2
GeneSet306	FAM100A
GeneSet307	ABCG8	PGR	APOF	HSPC105	FLJ35880	F13B	CCDC36	ABCA12	IL20
GeneSet308	TGFBR2	GRN	ARPC1B	DSE	WIPF1	CTSS	C1orf38
GeneSet309	NDUFA3
GeneSet310	LTBP2	IQGAP1	TGFBR2	HSPB1	CHST7	GPR132	MAN2A1	STEAP3	SMARCD2
GeneSet311	ZCCHC17	HLTF	KLHL23	PIK3R3
GeneSet312	CD276
GeneSet313	ACCN2
GeneSet314	LTBP2
GeneSet315	SEPHS1	INTS7	KIAA1586	CEP76	SUV39H2	PPIL5	NR2C1	CDC25C	ANAPC7	CENPK	CSTF3	UBE2T	CKS2	XRCC2	CENPA	CENPN	NUP88	RAD51	SIP1	DEPDC1B	TFAM	RAD51AP1	BRIP1	DLG7	POLE2	ADSL
GeneSet316	SEC14L2	UBC	BBS1	SSPN	BCAP31	PRKCH	LOC387911
[truncated: 206 more columns]

## Sheet: Network (Ref Can)
Connected gene sets		Type
GeneSet1	GeneSet188	Cancer-generic
GeneSet1	GeneSet234	Cancer-generic
GeneSet1	GeneSet46	Cancer-generic
GeneSet10	GeneSet139	Cancer-generic
GeneSet10	GeneSet272	Cancer-generic
GeneSet101	GeneSet119	Cancer-generic
GeneSet102	GeneSet282	Stomach
GeneSet102	GeneSet306	Stomach
GeneSet102	GeneSet337	Cancer-generic
GeneSet103	GeneSet122	Melanoma
GeneSet103	GeneSet296	Melanoma
GeneSet103	GeneSet303	Melanoma
GeneSet104	GeneSet188	Cancer-generic
GeneSet104	GeneSet234	Cancer-generic
GeneSet104	GeneSet299	Cancer-generic
GeneSet105	GeneSet280	Cancer-generic
GeneSet105	GeneSet300	Cancer-generic
GeneSet108	GeneSet109	Smooth muscle from uterus
GeneSet109	GeneSet223	Smooth muscle from uterus
GeneSet11	GeneSet134	Cancer-generic
GeneSet11	GeneSet323	Cancer-generic
GeneSet11	GeneSet39	Cancer-generic
GeneSet112	GeneSet113	Cancer-generic
GeneSet114	GeneSet255	Cancer-generic
GeneSet114	GeneSet333	Cancer-generic
GeneSet115	GeneSet328	Cancer-generic
GeneSet116	GeneSet202	Cancer-generic
GeneSet116	GeneSet305	Cancer-generic
GeneSet117	GeneSet131	Gall bladder
GeneSet119	GeneSet279	Cancer-generic
GeneSet119	GeneSet308	Cancer-generic
GeneSet12	GeneSet45	Cancer-generic
GeneSet121	GeneSet122	Melanoma
GeneSet122	GeneSet223	Melanoma
GeneSet122	GeneSet303	Melanoma
GeneSet126	GeneSet199	Esophagus
GeneSet127	GeneSet151	Cancer-generic
GeneSet13	GeneSet133	Cancer-generic
GeneSet130	GeneSet191	Ovary
GeneSet131	GeneSet132	Gall bladder
GeneSet131	GeneSet221	Gall bladder
GeneSet131	GeneSet232	Gall bladder
GeneSet132	GeneSet185	Cancer-generic
GeneSet133	GeneSet211	Cancer-generic
GeneSet134	GeneSet313	Cancer-generic
GeneSet136	GeneSet279	Cancer-generic
GeneSet138	GeneSet268	Pancreas
GeneSet138	GeneSet337	Cancer-generic
GeneSet139	GeneSet235	Cancer-generic
GeneSet139	GeneSet272	Cancer-generic
GeneSet139	GeneSet329	Cancer-generic
GeneSet14	GeneSet47	Cancer-generic
GeneSet140	GeneSet173	Cancer-generic
GeneSet142	GeneSet297	Cancer-generic
GeneSet144	GeneSet161	Cancer-generic
GeneSet144	GeneSet241	Cancer-generic
GeneSet145	GeneSet165	Cancer-generic
GeneSet146	GeneSet166	Cancer-generic
GeneSet146	GeneSet236	Cancer-generic
GeneSet149	GeneSet164	Cancer-generic
GeneSet15	GeneSet151	Cancer-generic
GeneSet15	GeneSet221	Cancer-generic
GeneSet150	GeneSet151	Breast
GeneSet150	GeneSet245	Breast
GeneSet152	GeneSet153	Cancer-generic
GeneSet156	GeneSet157	Brain
GeneSet157	GeneSet239	Brain
GeneSet159	GeneSet237	Pancreas
GeneSet159	GeneSet268	Cancer-generic
GeneSet16	GeneSet165	Cancer-generic
GeneSet161	GeneSet216	Cancer-generic
GeneSet162	GeneSet204	Cancer-generic
GeneSet163	GeneSet273	Cancer-generic
GeneSet165	GeneSet322	Cancer-generic
GeneSet168	GeneSet169	Gall bladder
GeneSet17	GeneSet105	Cancer-generic
GeneSet17	GeneSet165	Cancer-generic
GeneSet17	GeneSet91	Breast
GeneSet170	GeneSet187	Cancer-generic
GeneSet172	GeneSet226	Cancer-generic
GeneSet176	GeneSet208	Cancer-generic
GeneSet177	GeneSet178	Adrenal
GeneSet177	GeneSet247	Adrenal
GeneSet178	GeneSet247	Adrenal
GeneSet18	GeneSet117	Cancer-generic
GeneSet18	GeneSet269	Cancer-generic
GeneSet18	GeneSet315	Cancer-generic
GeneSet182	GeneSet304	Cancer-generic
GeneSet183	GeneSet184	Cancer-generic
GeneSet183	GeneSet269	Cancer-generic
GeneSet185	GeneSet186	Cancer-generic
GeneSet186	GeneSet214	Cancer-generic
GeneSet188	GeneSet234	Cancer-generic
GeneSet188	GeneSet299	Cancer-generic
GeneSet189	GeneSet280	Cancer-generic
GeneSet19	GeneSet118	Glioma
GeneSet19	GeneSet157	Brain
GeneSet19	GeneSet90	Cancer-generic
GeneSet190	GeneSet319	Cancer-generic
GeneSet192	GeneSet207	Cancer-generic
GeneSet194	GeneSet285	Adipose tissue
GeneSet195	GeneSet280	Cancer-generic
GeneSet195	GeneSet328	Cancer-generic
GeneSet196	GeneSet262	Salivary Gland
GeneSet197	GeneSet325	Cancer-generic
GeneSet198	GeneSet199	Pancreas
GeneSet199	GeneSet210	Pancreas
GeneSet2	GeneSet14	Cancer-generic
GeneSet2	GeneSet3	Cancer-generic
GeneSet2	GeneSet4	Cancer-generic
GeneSet20	GeneSet68	Cancer-generic
GeneSet20	GeneSet83	Cancer-generic
GeneSet20	GeneSet84	Cancer-generic
GeneSet205	GeneSet246	Adrenal
GeneSet205	GeneSet287	Cancer-generic
GeneSet206	GeneSet222	Cancer-generic
GeneSet206	GeneSet307	Cancer-generic
GeneSet207	GeneSet220	Cancer-generic
GeneSet21	GeneSet111	Cancer-generic
GeneSet214	GeneSet290	Cancer-generic
GeneSet214	GeneSet325	Cancer-generic
GeneSet215	GeneSet255	Cancer-generic
GeneSet22	GeneSet23	Cancer-generic
GeneSet22	GeneSet32	Cancer-generic
GeneSet22	GeneSet33	Cancer-generic
GeneSet220	GeneSet311	Cancer-generic
GeneSet220	GeneSet319	Cancer-generic
GeneSet223	GeneSet303	Melanoma
GeneSet227	GeneSet273	Cancer-generic
GeneSet228	GeneSet229	Cancer-generic
GeneSet228	GeneSet301	Cancer-generic
GeneSet23	GeneSet32	Cancer-generic
GeneSet23	GeneSet33	Cancer-generic
GeneSet230	GeneSet290	Cancer-generic
GeneSet233	GeneSet319	Cancer-generic
GeneSet234	GeneSet299	Cancer-generic
GeneSet235	GeneSet272	Cancer-generic
GeneSet235	GeneSet329	Cancer-generic
GeneSet236	GeneSet278	Cancer-generic
GeneSet239	GeneSet240	Cancer-generic
GeneSet24	GeneSet171	Cancer-generic
GeneSet240	GeneSet281	Cancer-generic
GeneSet245	GeneSet316	Breast
GeneSet246	GeneSet247	Cancer-generic
GeneSet25	GeneSet158	Cancer-generic
GeneSet251	GeneSet252	Tcell lymphoma
GeneSet253	GeneSet254	Cancer-generic
GeneSet26	GeneSet236	Cancer-generic
GeneSet261	GeneSet268	Pancreas
GeneSet262	GeneSet263	Salivary Gland
GeneSet263	GeneSet270	Cancer-generic
GeneSet264	GeneSet297	Cancer-generic
GeneSet269	GeneSet315	Cancer-generic
GeneSet272	GeneSet329	Cancer-generic
GeneSet276	GeneSet277	Cancer-generic
GeneSet28	GeneSet48	Cancer-generic
GeneSet282	GeneSet285	Stomach
GeneSet282	GeneSet306	Stomach
GeneSet283	GeneSet309	Cancer-generic
GeneSet283	GeneSet321	Cancer-generic
GeneSet283	GeneSet337	Cancer-generic
GeneSet285	GeneSet306	Stomach
GeneSet286	GeneSet287	Cancer-generic
GeneSet286	GeneSet304	Cancer-generic
GeneSet289	GeneSet328	Cancer-generic
GeneSet290	GeneSet291	Cancer-generic
GeneSet292	GeneSet326	Cancer-generic
GeneSet293	GeneSet294	Cancer-generic
GeneSet295	GeneSet336	Cancer-generic
GeneSet296	GeneSet303	Melanoma
GeneSet297	GeneSet338	Cancer-generic
GeneSet3	GeneSet53	Cancer-generic
GeneSet3	GeneSet88	Cancer-generic
GeneSet30	GeneSet31	Cancer-generic
GeneSet309	GeneSet321	Cancer-generic
GeneSet309	GeneSet337	Cancer-generic
GeneSet31	GeneSet301	Testicular
GeneSet31	GeneSet322	Testicular
GeneSet310	GeneSet324	Cancer-generic
GeneSet32	GeneSet33	Cancer-generic
GeneSet321	GeneSet337	Cancer-generic
GeneSet323	GeneSet330	Cancer-generic
GeneSet327	GeneSet330	Kidney
GeneSet35	GeneSet105	Ovary
GeneSet35	GeneSet162	Ovary
GeneSet35	GeneSet170	Ovary
GeneSet35	GeneSet224	Ovary
GeneSet35	GeneSet261	Ovary
GeneSet35	GeneSet82	Cancer-generic
GeneSet36	GeneSet81	Chondrosarcoma
GeneSet38	GeneSet216	Testicular
GeneSet39	GeneSet161	Cancer-generic
GeneSet4	GeneSet14	Cancer-generic
GeneSet4	GeneSet324	Cancer-generic
GeneSet40	GeneSet87	Colon
GeneSet40	GeneSet88	Adrenal
GeneSet41	GeneSet42	Stomach
GeneSet42	GeneSet95	Cancer-generic
GeneSet43	GeneSet295	Cancer-generic
GeneSet43	GeneSet44	Kidney
GeneSet44	GeneSet128	Kidney
GeneSet44	GeneSet186	Kidney
GeneSet44	GeneSet219	Kidney
GeneSet44	GeneSet223	Kidney
GeneSet45	GeneSet47	Cancer-generic
GeneSet45	GeneSet61	Skin
GeneSet47	GeneSet140	Melanoma
GeneSet48	GeneSet255	Pancreas
GeneSet5	GeneSet237	Cancer-generic
GeneSet5	GeneSet268	Pancreas
GeneSet50	GeneSet142	Brain
GeneSet50	GeneSet54	Cancer-generic
GeneSet51	GeneSet143	Cancer-generic
GeneSet51	GeneSet70	Cancer-generic
GeneSet52	GeneSet102	Stomach
GeneSet52	GeneSet282	Stomach
GeneSet52	GeneSet285	Stomach
GeneSet52	GeneSet306	Stomach
GeneSet54	GeneSet142	Cancer-generic
GeneSet55	GeneSet143	Cancer-generic
GeneSet55	GeneSet227	Cancer-generic
GeneSet55	GeneSet265	Cancer-generic
GeneSet56	GeneSet108	Cancer-generic
GeneSet56	GeneSet148	Cancer-generic
GeneSet56	GeneSet57	Cancer-generic
GeneSet56	GeneSet59	Cancer-generic
GeneSet56	GeneSet60	Cancer-generic
GeneSet57	GeneSet108	Pancreas
GeneSet57	GeneSet59	Cancer-generic
GeneSet57	GeneSet60	Pancreas
GeneSet58	GeneSet141	Cancer-generic
GeneSet58	GeneSet179	Cancer-generic
GeneSet59	GeneSet208	Cancer-generic
GeneSet59	GeneSet240	Cancer-generic
GeneSet59	GeneSet60	Cancer-generic
GeneSet6	GeneSet18	Cancer-generic
GeneSet6	GeneSet184	Cancer-generic
GeneSet6	GeneSet7	Cancer-generic
GeneSet60	GeneSet108	Pancreas
GeneSet61	GeneSet62	Skin
GeneSet63	GeneSet194	Adipose tissue
GeneSet63	GeneSet285	Adipose tissue
GeneSet64	GeneSet160	Cancer-generic
GeneSet65	GeneSet266	Gall bladder
GeneSet65	GeneSet66	Gall bladder
GeneSet66	GeneSet252	Cancer-generic
GeneSet69	GeneSet264	Cancer-generic
GeneSet69	GeneSet338	Cancer-generic
GeneSet70	GeneSet218	Cancer-generic
GeneSet71	GeneSet287	Chondrosarcoma
GeneSet71	GeneSet287	Testicular
GeneSet71	GeneSet72	Cancer-generic
GeneSet72	GeneSet164	Cancer-generic
GeneSet72	GeneSet305	Cancer-generic
GeneSet73	GeneSet181	Cancer-generic
GeneSet74	GeneSet86	Esophagus
GeneSet75	GeneSet177	Adrenal
GeneSet75	GeneSet178	Adrenal
GeneSet76	GeneSet177	Adrenal
GeneSet76	GeneSet178	Adrenal
GeneSet77	GeneSet78	Cancer-generic
GeneSet79	GeneSet80	Cancer-generic
GeneSet8	GeneSet12	Cancer-generic
GeneSet8	GeneSet9	Cancer-generic
GeneSet82	GeneSet101	Ovary
GeneSet82	GeneSet187	Ovary
GeneSet83	GeneSet217	Cancer-generic
GeneSet85	GeneSet86	Cancer-generic
GeneSet86	GeneSet199	Cancer-generic
GeneSet87	GeneSet147	Cancer-generic
GeneSet87	GeneSet88	Cancer-generic
GeneSet89	GeneSet313	Cancer-generic
GeneSet93	GeneSet232	Cancer-generic
GeneSet93	GeneSet249	Cancer-generic
GeneSet93	GeneSet279	Cancer-generic
GeneSet94	GeneSet95	Cancer-generic
GeneSet95	GeneSet228	Cancer-generic
GeneSet95	GeneSet313	Stomach
GeneSet96	GeneSet263	Cancer-generic
GeneSet96	GeneSet270	Cancer-generic
GeneSet97	GeneSet270	Cancer-generic
GeneSet98	GeneSet141	Cancer-generic
GeneSet98	GeneSet209	Cancer-generic
GeneSet98	GeneSet212	Cancer-generic
GeneSet98	GeneSet279	Cancer-generic

## Sheet: Network (TCGA-GBM)
Connected gene sets		Type	EGFR-mutation specific	MGMT methylation specific	Age < 40 specific
GeneSet1	GeneSet152	GBM-generic	No	No	No
GeneSet1	GeneSet172	GBM-generic	No	No	No
GeneSet1	GeneSet54	GBM-generic	No	No	No
GeneSet1	GeneSet66	GBM-generic	No	No	No
GeneSet10	GeneSet100	GBM-generic	No	No	No
GeneSet100	GeneSet136	Mesenchymal	No	No	No
GeneSet102	GeneSet198	GBM-generic	No	No	No
GeneSet103	GeneSet166	Classical	No	No	No
GeneSet103	GeneSet179	GBM-generic	No	No	No
GeneSet103	GeneSet249	GBM-generic	No	No	No
GeneSet103	GeneSet288	GBM-generic	No	No	No
GeneSet104	GeneSet205	GBM-generic	No	No	No
GeneSet104	GeneSet252	GBM-generic	No	No	No
GeneSet105	GeneSet228	GBM-generic	No	No	No
GeneSet105	GeneSet231	GBM-generic	No	No	No
GeneSet106	GeneSet151	GBM-generic	No	No	No
GeneSet106	GeneSet227	GBM-generic	No	No	No
GeneSet106	GeneSet282	GBM-generic	No	No	No
GeneSet106	GeneSet315	GBM-generic	No	No	No
GeneSet11	GeneSet133	Mesenchymal	No	No	No
GeneSet11	GeneSet88	Mesenchymal	No	No	No
GeneSet110	GeneSet193	GBM-generic	No	No	No
GeneSet110	GeneSet224	Classical	No	No	No
GeneSet110	GeneSet257	GBM-generic	No	No	No
GeneSet111	GeneSet174	GBM-generic	No	No	No
GeneSet111	GeneSet220	GBM-generic	No	No	No
GeneSet113	GeneSet114	GBM-generic	No	No	No
GeneSet114	GeneSet127	GBM-generic	No	No	No
GeneSet115	GeneSet151	GBM-generic	No	No	No
GeneSet116	GeneSet298	GBM-generic	No	No	No
GeneSet117	GeneSet208	GBM-generic	No	No	No
GeneSet117	GeneSet308	GBM-generic	No	No	No
GeneSet117	GeneSet310	GBM-generic	No	No	No
GeneSet12	GeneSet117	GBM-generic	No	No	No
GeneSet12	GeneSet149	GBM-generic	No	No	No
GeneSet12	GeneSet288	Mesenchymal	No	No	No
GeneSet120	GeneSet311	Classical	No	No	No
GeneSet122	GeneSet217	GBM-generic	No	No	No
GeneSet126	GeneSet188	Proneural	No	No	No
GeneSet126	GeneSet287	GBM-generic	No	No	No
GeneSet127	GeneSet165	Classical	No	No	No
GeneSet128	GeneSet166	Classical	No	No	No
GeneSet128	GeneSet168	GBM-generic	No	No	No
GeneSet128	GeneSet179	GBM-generic	No	No	No
GeneSet128	GeneSet185	GBM-generic	No	No	No
GeneSet129	GeneSet141	Proneural	No	No	No
GeneSet129	GeneSet215	Proneural	No	No	No
GeneSet13	GeneSet158	GBM-generic	No	No	No
GeneSet13	GeneSet159	Classical	No	No	No
GeneSet13	GeneSet31	Classical	No	No	No
GeneSet13	GeneSet32	GBM-generic	No	No	No
GeneSet130	GeneSet141	Proneural	No	No	No
GeneSet133	GeneSet149	Mesenchymal	No	No	No
GeneSet133	GeneSet150	Mesenchymal	No	No	No
GeneSet133	GeneSet191	Mesenchymal	No	No	No
GeneSet135	GeneSet136	GBM-generic	No	No	No
GeneSet135	GeneSet149	Mesenchymal	No	No	No
GeneSet136	GeneSet150	GBM-generic	No	No	No
GeneSet138	GeneSet145	GBM-generic	No	No	No
GeneSet138	GeneSet221	Neural	No	No	No
GeneSet138	GeneSet246	GBM-generic	No	No	No
GeneSet138	GeneSet249	GBM-generic	No	No	No
GeneSet138	GeneSet286	GBM-generic	No	No	No
GeneSet139	GeneSet140	Proneural	No	No	No
GeneSet14	GeneSet15	Neural	No	No	No
GeneSet14	GeneSet59	GBM-generic	No	No	No
GeneSet14	GeneSet81	GBM-generic	No	No	No
GeneSet140	GeneSet286	Proneural	No	No	No
GeneSet141	GeneSet160	Proneural	No	No	No
GeneSet143	GeneSet144	GBM-generic	No	No	No
GeneSet145	GeneSet255	GBM-generic	No	No	No
GeneSet146	GeneSet164	GBM-generic	No	No	No
GeneSet146	GeneSet213	GBM-generic	No	No	No
GeneSet146	GeneSet263	GBM-generic	No	No	No
GeneSet149	GeneSet278	GBM-generic	No	No	No
GeneSet151	GeneSet282	Classical	No	No	No
GeneSet154	GeneSet155	GBM-generic	No	No	No
GeneSet155	GeneSet267	GBM-generic	No	No	No
GeneSet156	GeneSet199	GBM-generic	No	No	No
GeneSet156	GeneSet200	GBM-generic	No	No	No
GeneSet156	GeneSet289	GBM-generic	No	No	No
GeneSet157	GeneSet200	GBM-generic	No	No	No
GeneSet158	GeneSet232	GBM-generic	No	No	No
GeneSet16	GeneSet17	Proneural	No	No	No
GeneSet16	GeneSet41	Proneural	No	No	No
GeneSet160	GeneSet296	GBM-generic	No	Yes	No
GeneSet163	GeneSet187	GBM-generic	No	No	No
GeneSet163	GeneSet227	GBM-generic	No	No	No
GeneSet163	GeneSet293	GBM-generic	No	No	No
GeneSet164	GeneSet238	Proneural	No	No	No
GeneSet164	GeneSet266	GBM-generic	No	No	No
GeneSet165	GeneSet166	GBM-generic	No	No	No
GeneSet166	GeneSet168	Classical	No	No	No
GeneSet166	GeneSet294	GBM-generic	No	No	No
GeneSet167	GeneSet218	GBM-generic	No	No	No
GeneSet167	GeneSet263	GBM-generic	No	No	No
GeneSet168	GeneSet290	Classical	No	No	No
GeneSet169	GeneSet232	GBM-generic	No	No	No
GeneSet17	GeneSet43	Proneural	No	No	No
GeneSet17	GeneSet44	Proneural	No	No	No
GeneSet172	GeneSet236	GBM-generic	No	No	No
GeneSet174	GeneSet220	GBM-generic	No	No	No
GeneSet18	GeneSet180	GBM-generic	No	No	No
GeneSet18	GeneSet24	GBM-generic	No	No	No
GeneSet182	GeneSet215	Proneural	No	No	No
GeneSet182	GeneSet311	Proneural	No	No	No
GeneSet183	GeneSet206	GBM-generic	No	No	No
GeneSet183	GeneSet307	GBM-generic	No	No	No
GeneSet185	GeneSet186	Classical	No	No	No
GeneSet187	GeneSet227	GBM-generic	No	No	No
GeneSet187	GeneSet315	GBM-generic	No	No	No
GeneSet188	GeneSet214	Proneural	No	No	No
GeneSet189	GeneSet190	GBM-generic	No	No	No
GeneSet189	GeneSet280	GBM-generic	No	No	No
GeneSet189	GeneSet281	GBM-generic	No	No	No
GeneSet19	GeneSet25	GBM-generic	No	No	No
GeneSet19	GeneSet267	GBM-generic	No	No	No
GeneSet190	GeneSet220	GBM-generic	No	No	No
GeneSet192	GeneSet219	GBM-generic	No	No	No
GeneSet192	GeneSet290	GBM-generic	No	No	No
GeneSet195	GeneSet211	GBM-generic	No	No	No
GeneSet197	GeneSet198	GBM-generic	No	No	No
GeneSet197	GeneSet257	Classical	No	No	No
GeneSet198	GeneSet207	GBM-generic	No	No	No
GeneSet198	GeneSet244	GBM-generic	No	No	No
GeneSet2	GeneSet230	GBM-generic	No	No	No
GeneSet2	GeneSet300	GBM-generic	No	No	No
GeneSet2	GeneSet55	GBM-generic	No	No	No
GeneSet2	GeneSet67	GBM-generic	No	No	No
GeneSet20	GeneSet154	Classical	No	No	No
GeneSet201	GeneSet220	GBM-generic	No	No	No
GeneSet201	GeneSet243	GBM-generic	No	No	No
GeneSet201	GeneSet283	GBM-generic	No	No	No
GeneSet203	GeneSet240	GBM-generic	No	No	No
GeneSet203	GeneSet298	GBM-generic	No	No	No
GeneSet204	GeneSet213	GBM-generic	No	No	No
GeneSet204	GeneSet275	GBM-generic	No	No	No
GeneSet204	GeneSet284	GBM-generic	No	No	No
GeneSet205	GeneSet224	GBM-generic	No	No	No
GeneSet205	GeneSet245	GBM-generic	No	No	No
GeneSet205	GeneSet277	GBM-generic	No	No	No
GeneSet206	GeneSet257	GBM-generic	No	No	No
GeneSet208	GeneSet209	Classical	No	No	No
GeneSet21	GeneSet71	GBM-generic	No	No	No
GeneSet21	GeneSet72	GBM-generic	No	No	No
GeneSet213	GeneSet232	GBM-generic	No	No	No
GeneSet213	GeneSet287	GBM-generic	No	No	No
GeneSet218	GeneSet255	GBM-generic	No	No	No
GeneSet218	GeneSet263	GBM-generic	No	No	No
GeneSet219	GeneSet281	GBM-generic	No	No	No
GeneSet22	GeneSet259	GBM-generic	No	No	No
GeneSet22	GeneSet51	GBM-generic	No	No	No
GeneSet221	GeneSet238	GBM-generic	No	No	No
GeneSet225	GeneSet278	GBM-generic	No	No	No
GeneSet225	GeneSet288	GBM-generic	No	No	No
GeneSet227	GeneSet296	GBM-generic	No	No	No
GeneSet228	GeneSet238	GBM-generic	No	No	No
GeneSet228	GeneSet241	GBM-generic	No	No	No
GeneSet230	GeneSet300	GBM-generic	No	No	No
GeneSet234	GeneSet303	GBM-generic	No	No	No
GeneSet236	GeneSet238	GBM-generic	No	No	No
GeneSet237	GeneSet282	Classical	No	No	No
GeneSet239	GeneSet290	GBM-generic	No	No	No
GeneSet24	GeneSet111	GBM-generic	No	No	No
GeneSet24	GeneSet180	GBM-generic	No	No	No
GeneSet24	GeneSet243	GBM-generic	No	No	No
GeneSet24	GeneSet96	GBM-generic	No	No	No
GeneSet240	GeneSet261	GBM-generic	No	No	No
GeneSet240	GeneSet298	GBM-generic	No	No	No
GeneSet241	GeneSet293	GBM-generic	No	No	No
GeneSet245	GeneSet265	GBM-generic	No	No	No
GeneSet245	GeneSet277	GBM-generic	No	No	No
GeneSet252	GeneSet265	GBM-generic	No	No	No
GeneSet253	GeneSet284	GBM-generic	No	No	No
GeneSet26	GeneSet158	Classical	No	No	No
GeneSet26	GeneSet169	GBM-generic	No	No	No
GeneSet26	GeneSet232	GBM-generic	No	No	No
GeneSet261	GeneSet284	Classical	No	No	Yes
GeneSet262	GeneSet290	GBM-generic	No	No	No
GeneSet264	GeneSet281	GBM-generic	No	No	No
GeneSet265	GeneSet300	GBM-generic	No	No	No
GeneSet27	GeneSet208	GBM-generic	No	No	No
GeneSet27	GeneSet310	Classical	No	No	No
GeneSet270	GeneSet296	GBM-generic	No	No	No
GeneSet274	GeneSet284	GBM-generic	No	No	No
GeneSet278	GeneSet288	GBM-generic	No	No	No
GeneSet278	GeneSet303	GBM-generic	No	No	No
GeneSet278	GeneSet308	GBM-generic	No	No	No
GeneSet28	GeneSet134	Mesenchymal	No	No	No
GeneSet28	GeneSet239	GBM-generic	No	No	No
GeneSet28	GeneSet70	Mesenchymal	No	No	No
GeneSet284	GeneSet299	GBM-generic	No	No	No
GeneSet288	GeneSet308	GBM-generic	No	No	No
GeneSet29	GeneSet139	Proneural	No	No	No
GeneSet29	GeneSet181	Proneural	No	No	No
GeneSet29	GeneSet95	GBM-generic	No	No	No
GeneSet3	GeneSet68	GBM-generic	No	No	No
GeneSet30	GeneSet122	GBM-generic	No	No	No
GeneSet30	GeneSet126	GBM-generic	No	No	Yes
GeneSet30	GeneSet140	Proneural	No	No	No
GeneSet303	GeneSet308	GBM-generic	No	No	No
GeneSet304	GeneSet305	GBM-generic	No	No	No
GeneSet308	GeneSet310	GBM-generic	No	No	No
GeneSet32	GeneSet245	GBM-generic	No	No	No
GeneSet32	GeneSet66	GBM-generic	No	No	No
GeneSet33	GeneSet34	Proneural	Yes	No	No
GeneSet33	GeneSet58	Neural	No	No	No
GeneSet35	GeneSet132	GBM-generic	No	No	No
GeneSet35	GeneSet214	Proneural	No	No	No
GeneSet35	GeneSet52	GBM-generic	No	No	No
GeneSet36	GeneSet135	Mesenchymal	No	No	No
GeneSet36	GeneSet214	Proneural	No	No	No
GeneSet37	GeneSet133	GBM-generic	No	No	No
GeneSet37	GeneSet69	Mesenchymal	No	No	No
GeneSet38	GeneSet134	Mesenchymal	No	No	No
GeneSet38	GeneSet150	Mesenchymal	No	No	No
GeneSet38	GeneSet290	Mesenchymal	No	No	No
GeneSet38	GeneSet70	Mesenchymal	No	No	No
GeneSet39	GeneSet147	Classical	No	No	Yes
GeneSet39	GeneSet316	GBM-generic	No	No	Yes
GeneSet4	GeneSet5	Neural	No	No	No
GeneSet41	GeneSet124	GBM-generic	No	No	No
GeneSet41	GeneSet274	GBM-generic	No	No	No
GeneSet43	GeneSet44	Proneural	No	No	No
GeneSet45	GeneSet307	GBM-generic	No	No	No
GeneSet45	GeneSet46	GBM-generic	No	No	No
GeneSet45	GeneSet49	GBM-generic	No	No	No
GeneSet47	GeneSet145	GBM-generic	No	No	No
GeneSet47	GeneSet267	GBM-generic	No	No	No
GeneSet47	GeneSet48	GBM-generic	No	No	No
GeneSet48	GeneSet185	GBM-generic	No	No	No
GeneSet48	GeneSet236	GBM-generic	No	No	No
GeneSet48	GeneSet267	GBM-generic	No	No	No
GeneSet49	GeneSet50	Mesenchymal	No	No	No
GeneSet5	GeneSet46	Neural	No	No	No
GeneSet5	GeneSet90	Neural	Yes	No	No
GeneSet50	GeneSet307	GBM-generic	No	No	No
GeneSet51	GeneSet129	GBM-generic	No	No	No
GeneSet51	GeneSet160	GBM-generic	No	No	No
GeneSet51	GeneSet187	GBM-generic	No	No	No
GeneSet51	GeneSet214	GBM-generic	No	No	No
GeneSet53	GeneSet120	GBM-generic	No	No	No
GeneSet53	GeneSet147	GBM-generic	No	No	No
GeneSet53	GeneSet202	GBM-generic	No	No	No
GeneSet54	GeneSet66	GBM-generic	No	No	No
GeneSet55	GeneSet230	GBM-generic	No	No	No
GeneSet55	GeneSet67	GBM-generic	No	No	No
GeneSet56	GeneSet68	GBM-generic	No	No	No
GeneSet57	GeneSet166	GBM-generic	No	No	No
GeneSet57	GeneSet208	GBM-generic	No	No	No
GeneSet57	GeneSet58	Classical	No	No	No
GeneSet59	GeneSet210	GBM-generic	No	No	No
GeneSet6	GeneSet275	GBM-generic	No	No	No
GeneSet6	GeneSet7	GBM-generic	No	No	No
GeneSet60	GeneSet74	GBM-generic	No	No	No
GeneSet61	GeneSet62	GBM-generic	No	No	No
GeneSet62	GeneSet174	GBM-generic	No	No	No
GeneSet65	GeneSet202	GBM-generic	No	No	No
GeneSet65	GeneSet220	Classical	No	No	No
GeneSet66	GeneSet159	GBM-generic	No	No	No
GeneSet69	GeneSet150	GBM-generic	No	No	No
GeneSet71	GeneSet72	GBM-generic	No	No	No
GeneSet73	GeneSet81	GBM-generic	No	No	No
GeneSet74	GeneSet82	GBM-generic	No	No	No
GeneSet75	GeneSet244	Classical	No	No	No
GeneSet77	GeneSet308	Mesenchymal	No	No	No
GeneSet78	GeneSet310	Mesenchymal	No	No	No
GeneSet79	GeneSet202	GBM-generic	No	No	No
GeneSet79	GeneSet80	GBM-generic	No	No	No
GeneSet8	GeneSet14	GBM-generic	No	No	No
GeneSet8	GeneSet220	GBM-generic	No	No	No
GeneSet8	GeneSet81	GBM-generic	No	No	No
GeneSet80	GeneSet144	GBM-generic	No	No	No
GeneSet80	GeneSet158	GBM-generic	No	No	No
GeneSet80	GeneSet204	GBM-generic	No	No	No
GeneSet81	GeneSet84	GBM-generic	No	No	No
GeneSet85	GeneSet180	GBM-generic	No	No	No
GeneSet86	GeneSet267	GBM-generic	No	No	No
GeneSet87	GeneSet99	GBM-generic	No	No	No
GeneSet88	GeneSet100	Mesenchymal	No	No	No
GeneSet89	GeneSet289	Neural	No	No	No
GeneSet9	GeneSet15	GBM-generic	No	No	No
GeneSet9	GeneSet166	Classical	No	No	No
GeneSet9	GeneSet89	Neural	No	No	No
GeneSet91	GeneSet148	GBM-generic	No	No	No
GeneSet93	GeneSet240	GBM-generic	No	No	No
GeneSet93	GeneSet94	GBM-generic	No	No	No
GeneSet94	GeneSet147	GBM-generic	No	No	No
GeneSet95	GeneSet96	Classical	No	No	No
GeneSet96	GeneSet152	GBM-generic	No	No	No
GeneSet96	GeneSet175	GBM-generic	No	No	No
GeneSet97	GeneSet266	Proneural	No	No	Yes
GeneSet97	GeneSet98	Proneural	No	No	Yes
GeneSet98	GeneSet122	GBM-generic	No	No	No
GeneSet98	GeneSet174	GBM-generic	No	No	No
GeneSet98	GeneSet244	GBM-generic	No	No	Yes

## Sheet: Gene Set Annotation (Ref Can)
GeneSet1
-----------------------------------------------
Source	Category	P-Value	Description
-----------------------------------------------
GATHER	GENE_ONTOLOGY	0.00161245	GO:0007166 [5]: cell surface receptor linked signal transduction	ASE-1 GABRA3 GNAZ GPR10 GPR152 GPR17 GPR3 HIPK2 OR2T8 OR8J3 PTPRJ
GATHER	GENE_ONTOLOGY	0.00302755	GO:0007165 [4]: signal transduction	ASB16 ASE-1 GABRA3 GNAZ GPR10 GPR152 GPR17 GPR3 HIPK2 KCNH4 OR2T8 OR8J3 PTPRJ RASD2 RIT2 TRIF
GATHER	GENE_ONTOLOGY	0.00388746	GO:0030511 [6]: positive regulation of transforming growth factor beta receptor signaling pathway	HIPK2
GATHER	GENE_ONTOLOGY	0.00388746	GO:0046325 [7]: negative regulation of glucose import	PEA15
GATHER	GENE_ONTOLOGY	0.00421123	GO:0007154 [3]: cell communication	ASB16 ASE-1 CACNA1B GABRA3 GNAZ GPR10 GPR152 GPR17 GPR3 HIPK2 KCNH4 OR2T8 OR8J3 PTPRJ RASD2 RIT2 SELPLG TRIF
GATHER	GENE_ONTOLOGY	0.00708341	GO:0007186 [6]: G-protein coupled receptor protein signaling pathway	GABRA3 GNAZ GPR10 GPR152 GPR17 GPR3 OR2T8 OR8J3
GATHER	KEGG	0.00388746	path:hsa04080: Neuroactive ligand-receptor interaction	GABRA3 GPR10 UCN3
GeneSet2
-----------------------------------------------
Source	Category	P-Value	Description
-----------------------------------------------
GATHER	GENE_ONTOLOGY	1.40906e-05	GO:0006396 [6]: RNA processing	BCAS2 EXOSC3 HCA66 PLRG1 QTRTD1 RBM6 SFRS1 SFRS10 SFRS7
GATHER	GENE_ONTOLOGY	1.40906e-05	GO:0016070 [5]: RNA metabolism	BCAS2 EXOSC3 HCA66 PLRG1 QTRTD1 RBM6 SFRS1 SFRS10 SFRS7
GATHER	GENE_ONTOLOGY	4.23306e-05	GO:0006139 [5]: nucleobase, nucleoside, nucleotide and nucleic acid metabolism	BCAS2 BTAF1 CLOCK CNOT8 COPS2 CRSP9 EXOSC3 GTF2E1 HCA66 MED4 NR2F2 PHF11 PLRG1 QTRTD1 RBM6 RUVBL1 SFRS1 SFRS10 SFRS7 ZNF23
GATHER	GENE_ONTOLOGY	0.000127168	GO:0006367 [9]: transcription initiation from Pol II promoter	CRSP9 GTF2E1 MED4
GATHER	GENE_ONTOLOGY	0.000184106	GO:0006366 [8]: transcription from Pol II promoter	CLOCK COPS2 CRSP9 GTF2E1 MED4 NR2F2 RUVBL1
GATHER	GENE_ONTOLOGY	0.000297529	GO:0006352 [8]: transcription initiation	CRSP9 GTF2E1 MED4
GATHER	GENE_ONTOLOGY	0.0012684	GO:0000375 [8]: RNA splicing, via transesterification reactions	PLRG1 SFRS1 SFRS10 SFRS7
GATHER	GENE_ONTOLOGY	0.0012684	GO:0000377 [9]: RNA splicing, via transesterification reactions with bulged adenosine as nucleophile	PLRG1 SFRS1 SFRS10 SFRS7
GATHER	GENE_ONTOLOGY	0.0012684	GO:0000398 [8]: nuclear mRNA splicing, via spliceosome	PLRG1 SFRS1 SFRS10 SFRS7
GATHER	GENE_ONTOLOGY	0.00257991	GO:0008380 [7]: RNA splicing	PLRG1 SFRS1 SFRS10 SFRS7
GATHER	GENE_ONTOLOGY	0.00358858	GO:0009648 [8]: response to photoperiod	CLOCK
GATHER	GENE_ONTOLOGY	0.00358858	GO:0015853 [8]: adenine transport	VDAC3
GATHER	GENE_ONTOLOGY	0.00489275	GO:0006357 [8]: regulation of transcription from Pol II promoter	CLOCK CRSP9 NR2F2 RUVBL1
GATHER	GENE_ONTOLOGY	0.00540733	GO:0006397 [7]: mRNA processing	PLRG1 SFRS1 SFRS10 SFRS7
GATHER	GENE_ONTOLOGY	0.00673795	GO:0016071 [6]: mRNA metabolism	PLRG1 SFRS1 SFRS10 SFRS7
GATHER	GENE_ONTOLOGY	0.00798652	GO:0015851 [6]: nucleobase transport	VDAC3
GATHER	GENE_ONTOLOGY	0.00798652	GO:0042451 [7]: purine nucleoside biosynthesis	QTRTD1
GATHER	GENE_ONTOLOGY	0.00798652	GO:0042455 [7]: ribonucleoside biosynthesis	QTRTD1
GATHER	GENE_ONTOLOGY	0.00798652	GO:0046114 [9]: guanosine biosynthesis	QTRTD1
GATHER	GENE_ONTOLOGY	0.00798652	GO:0046116 [11]: queuosine metabolism	QTRTD1
GATHER	GENE_ONTOLOGY	0.00798652	GO:0046118 [10]: 7-methylguanosine biosynthesis	QTRTD1
GATHER	GENE_ONTOLOGY	0.00798652	GO:0046129 [8]: purine ribonucleoside biosynthesis	QTRTD1
GATHER	GENE_ONTOLOGY	0.00798652	GO:0006863 [7]: purine transport	VDAC3
GATHER	GENE_ONTOLOGY	0.00798652	GO:0008616 [8]: queuosine biosynthesis	QTRTD1
GATHER	GENE_ONTOLOGY	0.00798652	GO:0008618 [10]: 7-methylguanosine metabolism	QTRTD1
GATHER	GENE_ONTOLOGY	0.00798652	GO:0009163 [6]: nucleoside biosynthesis	QTRTD1
GATHER	KEGG	0.00148848	path:hsa05060: Prion disease	PRNP
GATHER	KEGG	0.00158052	path:hsa04310: Wnt signaling pathway	CUL1 RUVBL1
GATHER	KEGG	0.00196945	path:hsa04710: Circadian rhythm	CLOCK
GATHER	KEGG	0.00628242	path:hsa04120: Ubiquitin mediated proteolysis	CUL1
GeneSet3
-----------------------------------------------
Source	Category	P-Value	Description
-----------------------------------------------
GATHER	GENE_ONTOLOGY	0.000197455	GO:0007010 [6]: cytoskeleton organization and biogenesis	FLJ32752 SFRP5
GATHER	GENE_ONTOLOGY	0.000367055	GO:0007163 [5]: establishment and/or maintenance of cell polarity	SFRP5
GATHER	GENE_ONTOLOGY	0.00105946	GO:0006996 [5]: organelle organization and biogenesis	FLJ32752 SFRP5
GATHER	GENE_ONTOLOGY	0.00161245	GO:0016043 [4]: cell organization and biogenesis	FLJ32752 SFRP5
GATHER	GENE_ONTOLOGY	0.00285124	GO:0030705 [6]: cytoskeleton-dependent intracellular transport	FLJ32752
GATHER	GENE_ONTOLOGY	0.00285124	GO:0007018 [7]: microtubule-based movement	FLJ32752
GATHER	GENE_ONTOLOGY	0.00285124	GO:0016055 [6]: Wnt receptor signaling pathway	SFRP5
GATHER	GENE_ONTOLOGY	0.00388746	GO:0006486 [8]: protein amino acid glycosylation	B3GNT7
GATHER	GENE_ONTOLOGY	0.00421123	GO:0009101 [7]: glycoprotein biosynthesis	B3GNT7
GATHER	GENE_ONTOLOGY	0.00489275	GO:0009100 [7]: glycoprotein metabolism	B3GNT7
GATHER	GENE_ONTOLOGY	0.00514361	GO:0007017 [7]: microtubule-based process	FLJ32752
GATHER	GENE_ONTOLOGY	0.00568457	GO:0000902 [4]: cellular morphogenesis	SFRP5
GATHER	GENE_ONTOLOGY	0.00634556	GO:0050879 [4]: organismal movement	SFRP5
GATHER	GENE_ONTOLOGY	0.00634556	GO:0050881 [5]: musculoskeletal movement	SFRP5
GATHER	GENE_ONTOLOGY	0.00634556	GO:0050885 [6]: regulation of balance	SFRP5
GATHER	GENE_ONTOLOGY	0.00634556	GO:0050953 [6]: sensory perception of light	SFRP5
GATHER	GENE_ONTOLOGY	0.00634556	GO:0050957 [6]: equilibrioception	SFRP5
GATHER	GENE_ONTOLOGY	0.00634556	GO:0007601 [7]: visual perception	SFRP5
GATHER	KEGG	0.0012684	path:hsa04310: Wnt signaling pathway	SFRP5
GeneSet4
-----------------------------------------------
Source	Category	P-Value	Description
-----------------------------------------------
MSigDB	CanonicalPathway	0.00340888	The estrogen receptor regulates proliferation in mammary epithelia via MTA3 activation; loss of either protein is implicated in breast cancer.	ALDOA GREB1 MTA3 ESR1 MTA1 GAPD TUBA8 TUBA2 HSPB2 CTSD HSPB1 TUBA3 TUBA1 TUBA6 PDZK1 TUBA4 ALDOA CTSD ESR1 GAPD GREB1 HSPB1 HSPB2 MTA1 MTA3 PDZK1 TUBA1 TUBA2 TUBA3 TUBA4 TUBA6 TUBA8
MSigDB	ChemicalGeneticPerturbations	0.00318135	Regulated by UV-B light in normal human epidermal keratinocytes, cluster 2	ANKRD15 CCNG1 CTDSP2 CTPS CUL3 CXADR DUSP4 EMP1 F3 FAT FNTA GCLC HNRPK HNRPU IFNGR2 JAG1 KIF5B MYST3 NRIP1 OAS1 PCMT1 PSMD14 PSME4 PTPN12 RAD21 RAF1 SFRS4 SRPK2 STXBP3 TFAP2A TIAL1 TRIP10 TSTA3 UBE2H UGCG USP11 WIRE XPO1 YY1 ZNF146
MSigDB	GOMolecularFunction	0.00464973	Genes annotated by the GO term GO:0031202. An activity which binds RNA and functions to assist splicing of substrate RNA(s) by facilitating the formation and stabilization of a catalytic conformation in which the splice junctions of the RNA(s) to be spliced are positioned for a transesterification reaction that occurs between two sites within the RNA(s) to be spliced.	BCAS2 DDX23 FUSIP1 KHSRP LSM1 PRPF3 PRPF8 SF3A3 SF3B3 SF3B4 SFRS10 SFRS2IP SFRS4 SIP1 SLU7 SMNDC1 SRRM1 TXNL4A
GATHER	GENE_ONTOLOGY	1.40906e-05	GO:0006396 [6]: RNA processing	EXOSC3 FNBP3 G3BP HCA66 HNRPU MKI67IP RBM6 SFRS1 SFRS10 SFRS2 SFRS3 SFRS7 SFRS9 SMNDC1
GATHER	GENE_ONTOLOGY	1.40906e-05	GO:0000375 [8]: RNA splicing, via transesterification reactions	FNBP3 G3BP MKI67IP SFRS1 SFRS10 SFRS2 SFRS3 SFRS7 SFRS9 SMNDC1
GATHER	GENE_ONTOLOGY	1.40906e-05	GO:0000377 [9]: RNA splicing, via transesterification reactions with bulged adenosine as nucleophile	FNBP3 G3BP MKI67IP SFRS1 SFRS10 SFRS2 SFRS3 SFRS7 SFRS9 SMNDC1
GATHER	GENE_ONTOLOGY	1.40906e-05	GO:0000398 [8]: nuclear mRNA splicing, via spliceosome	FNBP3 G3BP MKI67IP SFRS1 SFRS10 SFRS2 SFRS3 SFRS7 SFRS9 SMNDC1
GATHER	GENE_ONTOLOGY	1.40906e-05	GO:0008380 [7]: RNA splicing	FNBP3 G3BP MKI67IP SFRS1 SFRS10 SFRS2 SFRS3 SFRS7 SFRS9 SMNDC1
GATHER	GENE_ONTOLOGY	1.40906e-05	GO:0016070 [5]: RNA metabolism	EXOSC3 FNBP3 G3BP HCA66 HNRPU MKI67IP RBM6 SFRS1 SFRS10 SFRS2 SFRS3 SFRS7 SFRS9 SMNDC1
GATHER	GENE_ONTOLOGY	1.40906e-05	GO:0043283 [4]: biopolymer metabolism	ARID1A CDK2AP1 EXOSC3 FNBP3 G3BP HCA66 HNRPU MCM3 MKI67IP MORF4L1 NAP1L1 NPEPPS POLE3 PSMB3 RBM6 RRM2B RUVBL1 SFRS1 SFRS10 SFRS2 SFRS3 SFRS7 SFRS9 SMNDC1 SUZ12 UNG
GATHER	GENE_ONTOLOGY	1.40906e-05	GO:0006397 [7]: mRNA processing	FNBP3 G3BP MKI67IP SFRS1 SFRS10 SFRS2 SFRS3 SFRS7 SFRS9 SMNDC1
GATHER	GENE_ONTOLOGY	1.40906e-05	GO:0006139 [5]: nucleobase, nucleoside, nucleotide and nucleic acid metabolism	ADSS ARID1A ATP6V1C1 BACH1 BTAF1 C10orf117 CDK2AP1 CNOT8 EXOSC3 FNBP3 G3BP HCA66 HCFC1 HNRPU MCM3 MKI67IP MORF4L1 NAP1L1 NR3C1 NRIP1 POLE3 PRKAR1A RAI17 RBM6 RRM2B RUVBL1 SFRS1 SFRS10 SFRS2 SFRS3 SFRS7 SFRS9 SMNDC1 SUZ12 TAF1C UNG
GATHER	GENE_ONTOLOGY	1.40906e-05	GO:0016071 [6]: mRNA metabolism	FNBP3 G3BP MKI67IP SFRS1 SFRS10 SFRS2 SFRS3 SFRS7 SFRS9 SMNDC1
GATHER	GENE_ONTOLOGY	2.83751e-05	GO:0044238 [4]: primary metabolism	ACBD3 ACVR1 ADSS ARID1A ARL6IP ATP6V1C1 BACH1 BTAF1 BZW1 C10orf117 CAPZA2 CDK2AP1 CNOT8 CUL1 DNAJB6 EIF4G2 EXOSC3 FLJ13855 FNBP3 G3BP GAPD GNG10 HCA66 HCFC1 HNRPU LOC51136 MCM3 MKI67IP MORF4L1 MTMR2 NAP1L1 NPEPPS NR3C1 NRIP1 POLE3 PRKAR1A PSMB3 RAI17 RBM6 RRM2B RUVBL1 SFRS1 SFRS10 SFRS2 SFRS3 SFRS7 SFRS9 SMNDC1 SPTLC1 SUZ12 TAF1C TFG TUBA1 TUBA6 UNG
GATHER	GENE_ONTOLOGY	0.000112788	GO:0044237 [4]: cellular metabolism	ACBD3 ACVR1 ADSS ARID1A ARL6IP ATP6V1C1 BACH1 BTAF1 BZW1 C10orf117 CAPZA2 CDK2AP1 CNOT8 CUL1 DNAJB6 EIF4G2 EXOSC3 FLJ13855 FNBP3 G3BP GAPD GNG10 HCA66 HCFC1 HNRPU LOC51136 MCM3 MKI67IP MORF4L1 MTMR2 NAP1L1 NPEPPS NR3C1 NRIP1 POLE3 PRKAR1A PSMB3 RAI17 RBM6 RRM2B RUVBL1 SFRS1 SFRS10 SFRS2 SFRS3 SFRS7 SFRS9 SMNDC1 SPTLC1 SUZ12 TAF1C TFG TUBA1 TUBA6 UNG
GATHER	GENE_ONTOLOGY	0.000197455	GO:0008152 [3]: metabolism	ACBD3 ACVR1 ADSS ARID1A ARL6IP ATP6V1C1 BACH1 BTAF1 BZW1 C10orf117 CAPZA2 CDK2AP1 CNOT8 CUL1 DNAJB6 EIF4G2 EXOSC3 FLJ13855 FNBP3 G3BP GAPD GNG10 HCA66 HCFC1 HNRPU LOC51136 MCM3 MKI67IP MORF4L1 MTMR2 NAP1L1 NPEPPS NR3C1 NRIP1 POLE3 PRKAR1A PRNP PSMB3 RAI17 RBM6 RRM2B RUVBL1 SFRS1 SFRS10 SFRS2 SFRS3 SFRS7 SFRS9 SMNDC1 SPTLC1 SUZ12 TAF1C TFG TUBA1 TUBA6 UNG
GATHER	GENE_ONTOLOGY	0.000197455	GO:0050874 [3]: organismal physiological process	NR3C1
GATHER	GENE_ONTOLOGY	0.000224867	GO:0000245 [8]: spliceosome assembly	SFRS1 SFRS9 SMNDC1
GATHER	GENE_ONTOLOGY	0.00200924	GO:0006259 [5]: DNA metabolism	ARID1A CDK2AP1 MCM3 MORF4L1 NAP1L1 POLE3 RRM2B RUVBL1 SUZ12 UNG
GATHER	GENE_ONTOLOGY	0.00200924	GO:0006461 [7]: protein complex assembly	CAPZA2 MKI67IP NAP1L1 SFRS1 SFRS9 SMNDC1
GATHER	GENE_ONTOLOGY	0.00211225	GO:0006376 [9]: mRNA splice site selection	SFRS1 SFRS9
GATHER	GENE_ONTOLOGY	0.0026852	GO:0050875 [3]: cellular physiological process	ACBD3 ACVR1 ADSS ARID1A ARL6IP ATP6V1C1 BACH1 BTAF1 BZW1 C10orf117 CAPZA2 CDK2AP1 CNOT8 CUL1 DNAJB6 EIF4G2 ERBB2IP EXOSC3 FLJ13855 FNBP3 G3BP GAPD GNG10 GOLGA4 HCA66 HCFC1 HNRPU JAG1 LOC51136 MCM3 MKI67IP MORF4L1 MTMR2 NAP1L1 NPEPPS NR3C1 NRIP1 POLE3 PRKAR1A PSMB3 RAC1 RAI17 RBM6 RRM2B RUVBL1 SEPT7 SFRS1 SFRS10 SFRS2 SFRS3 SFRS7 SFRS9 SLC25A24 SMNDC1 SON SPTLC1 SUZ12 TAF1C TFG TUBA1 TUBA6 UNG VDA…
GATHER	GENE_ONTOLOGY	0.00358858	GO:0006260 [6]: DNA replication	CDK2AP1 MCM3 NAP1L1 POLE3 RRM2B
GATHER	GENE_ONTOLOGY	0.00673795	GO:0016568 [8]: chromatin modification	ARID1A MORF4L1 RUVBL1 SUZ12
GeneSet5
-----------------------------------------------
Source	Category	P-Value	Description
-----------------------------------------------
GATHER	GENE_ONTOLOGY	0.000297529	GO:0007039 [7]: vacuolar protein catabolism	CPA2
GATHER	GENE_ONTOLOGY	0.000649051	GO:0006816 [8]: calcium ion transport	CACNA1D CACNB1
GATHER	GENE_ONTOLOGY	0.000761668	GO:0030157 [4]: pancreatic juice secretion	CEL
GATHER	GENE_ONTOLOGY	0.000761668	GO:0030299 [6]: cholesterol absorption	CEL
GATHER	GENE_ONTOLOGY	0.000761668	GO:0044241 [5]: lipid digestion	CEL
GATHER	GENE_ONTOLOGY	0.000761668	GO:0050892 [5]: intestinal absorption	CEL
GATHER	GENE_ONTOLOGY	0.00114769	GO:0016042 [5]: lipid catabolism	CEL PNLIPRP1
GATHER	GENE_ONTOLOGY	0.00119453	GO:0016127 [7]: sterol catabolism	CEL
GATHER	GENE_ONTOLOGY	0.00119453	GO:0006707 [8]: cholesterol catabolism	CEL
GATHER	GENE_ONTOLOGY	0.00119453	GO:0007320 [3]: insemination	TAC1
GATHER	GENE_ONTOLOGY	0.00161245	GO:0050874 [3]: organismal physiological process	CEL CTLA4 GP6 PPEF2 SFRP5 TAC1
GATHER	GENE_ONTOLOGY	0.00185476	GO:0015674 [7]: di-, tri-valent inorganic cation transport	CACNA1D CACNB1
GATHER	GENE_ONTOLOGY	0.00257991	GO:0007217 [7]: tachykinin signaling pathway	TAC1
GATHER	GENE_ONTOLOGY	0.00302755	GO:0007281 [6]: germ cell development	ASZ1
GATHER	GENE_ONTOLOGY	0.00358858	GO:0006641 [7]: triacylglycerol metabolism	CEL
GATHER	GENE_ONTOLOGY	0.00388746	GO:0009056 [4]: catabolism	CEL CPA2 ELA2B PNLIPRP1
GATHER	GENE_ONTOLOGY	0.00421123	GO:0006706 [7]: steroid catabolism	CEL
GATHER	GENE_ONTOLOGY	0.00460782	GO:0046486 [6]: glycerolipid metabolism	CEL
GATHER	GENE_ONTOLOGY	0.00460782	GO:0006638 [6]: neutral lipid metabolism	CEL
GATHER	GENE_ONTOLOGY	0.00460782	GO:0006639 [6]: acylglycerol metabolism	CEL
GATHER	GENE_ONTOLOGY	0.00460782	GO:0006662 [5]: glycerol ether metabolism	CEL
GATHER	GENE_ONTOLOGY	0.00609675	GO:0050879 [4]: organismal movement	PPEF2 SFRP5
GATHER	GENE_ONTOLOGY	0.00609675	GO:0050881 [5]: musculoskeletal movement	PPEF2 SFRP5
GATHER	GENE_ONTOLOGY	0.00609675	GO:0050885 [6]: regulation of balance	PPEF2 SFRP5
GATHER	GENE_ONTOLOGY	0.00609675	GO:0050953 [6]: sensory perception of light	PPEF2 SFRP5
GATHER	GENE_ONTOLOGY	0.00609675	GO:0050957 [6]: equilibrioception	PPEF2 SFRP5
GATHER	GENE_ONTOLOGY	0.00609675	GO:0007601 [7]: visual perception	PPEF2 SFRP5
GATHER	GENE_ONTOLOGY	0.00798652	GO:0009581 [5]: detection of external stimulus	PPEF2 SFRP5 TAC1
GATHER	GENE_ONTOLOGY	0.008396	GO:0030168 [5]: platelet activation	GP6
GATHER	GENE_ONTOLOGY	0.008396	GO:0007163 [5]: establishment and/or maintenance of cell polarity	SFRP5
GATHER	KEGG	0.000724521	path:hsa00561: Glycerolipid metabolism	CEL PNLIPRP1
GeneSet6
-----------------------------------------------
Source	Category	P-Value	Description
-----------------------------------------------
MSigDB	CanonicalPathway	0.00760185	The tricarboxylate transfer pathway shuttles acetyl groups of acetyl-CoA between mitochondria and the cytoplasm.	ME1 SLC25A11 CS SLC25A1 ACLY PDHA1 PC MDH1 ACLY CS MDH1 ME1 PC PDHA1 SLC25A1 SLC25A11
GATHER	GENE_ONTOLOGY	1.40906e-05	GO:0006396 [6]: RNA processing	C14orf156 C1orf19 CPSF3 LSM8 POP5 RBM8A RTCD1 SNRPA1 SNRPG
GATHER	GENE_ONTOLOGY	4.23306e-05	GO:0006397 [7]: mRNA processing	C14orf156 C1orf19 CPSF3 LSM8 RBM8A RTCD1 SNRPG
GATHER	GENE_ONTOLOGY	5.65718e-05	GO:0016070 [5]: RNA metabolism	C14orf156 C1orf19 CPSF3 LSM8 POP5 RBM8A RTCD1 SNRPA1 SNRPG
GATHER	GENE_ONTOLOGY	8.43952e-05	GO:0016071 [6]: mRNA metabolism	C14orf156 C1orf19 CPSF3 LSM8 RBM8A RTCD1 SNRPG
GATHER	GENE_ONTOLOGY	0.000127168	GO:0008380 [7]: RNA splicing	C14orf156 LSM8 RBM8A RTCD1 SNRPA1 SNRPG
GATHER	GENE_ONTOLOGY	0.000297529	GO:0044237 [4]: cellular metabolism	ALG8 BIRC2 Bit1 C14orf156 C1orf19 CCT2 CCT5 CCT8 CEBPG CPSF3 FLJ10006 H2AFV HSPE1 LSM8 MDH1 MRPL13 MRPL47 MTIF2 MTRF1 NDUFA1 NDUFB3 NUDT5 PDHA1 POP5 PSMD14 RBM8A RPA3 RTCD1 SNRPA1 SNRPG SRP72 SSBP1 TBCE TXNL5 UBQLN1 ZNF443
GATHER	GENE_ONTOLOGY	0.000422213	GO:0000375 [8]: RNA splicing, via transesterification reactions	C14orf156 LSM8 RBM8A RTCD1 SNRPG
GATHER	GENE_ONTOLOGY	0.000422213	GO:0000377 [9]: RNA splicing, via transesterification reactions with bulged adenosine as nucleophile	C14orf156 LSM8 RBM8A RTCD1 SNRPG
GATHER	GENE_ONTOLOGY	0.000422213	GO:0000398 [8]: nuclear mRNA splicing, via spliceosome	C14orf156 LSM8 RBM8A RTCD1 SNRPG
GATHER	GENE_ONTOLOGY	0.00119453	GO:0007154 [3]: cell communication	BIRC2 SNX5 SRP72 XAB1
GATHER	GENE_ONTOLOGY	0.00161245	GO:0006457 [7]: protein folding	CCT2 CCT5 CCT8 HSPE1 TBCE
GATHER	GENE_ONTOLOGY	0.00200924	GO:0008152 [3]: metabolism	ALG8 BIRC2 Bit1 C14orf156 C1orf19 CCT2 CCT5 CCT8 CEBPG CPSF3 FLJ10006 H2AFV HSPE1 LSM8 MDH1 MRPL13 MRPL47 MTIF2 MTRF1 NDUFA1 NDUFB3 NUDT5 PDHA1 POP5 PSMD14 RBM8A RPA3 RTCD1 SNRPA1 SNRPG SRP72 SSBP1 TBCE TXNL5 UBQLN1 ZNF443
GATHER	GENE_ONTOLOGY	0.00285124	GO:0046164 [6]: alcohol catabolism	MDH1 NUDT5 PDHA1
GATHER	GENE_ONTOLOGY	0.00285124	GO:0046365 [7]: monosaccharide catabolism	MDH1 NUDT5 PDHA1
GATHER	GENE_ONTOLOGY	0.00388746	GO:0044238 [4]: primary metabolism	ALG8 BIRC2 Bit1 C14orf156 C1orf19 CCT2 CCT5 CCT8 CEBPG CPSF3 FLJ10006 H2AFV HSPE1 LSM8 MDH1 MRPL13 MRPL47 MTIF2 MTRF1 NUDT5 PDHA1 POP5 PSMD14 RBM8A RPA3 RTCD1 SNRPA1 SNRPG SRP72 SSBP1 TBCE UBQLN1 ZNF443
GATHER	GENE_ONTOLOGY	0.00568457	GO:0043283 [4]: biopolymer metabolism	C14orf156 C1orf19 CPSF3 H2AFV LSM8 POP5 PSMD14 RBM8A RPA3 RTCD1 SNRPA1 SNRPG SSBP1
GATHER	GENE_ONTOLOGY	0.00673795	GO:0019303 [9]: D-ribose catabolism	NUDT5
GATHER	GENE_ONTOLOGY	0.00673795	GO:0019323 [8]: pentose catabolism	NUDT5
GATHER	GENE_ONTOLOGY	0.00673795	GO:0016052 [6]: carbohydrate catabolism	MDH1 NUDT5 PDHA1
GATHER	GENE_ONTOLOGY	0.00673795	GO:0044275 [7]: cellular carbohydrate catabolism	MDH1 NUDT5 PDHA1
GATHER	GENE_ONTOLOGY	0.00798652	GO:0006915 [6]: apoptosis	BIRC2 Bit1 DAP3 FLJ13149 PDCD5 ZNF443
GATHER	GENE_ONTOLOGY	0.008396	GO:0012501 [5]: programmed cell death	BIRC2 Bit1 DAP3 FLJ13149 PDCD5 ZNF443
GATHER	GENE_ONTOLOGY	0.008396	GO:0044260 [5]: cellular macromolecule metabolism	ALG8 BIRC2 CCT2 CCT5 CCT8 H2AFV HSPE1 MDH1 MRPL13 MRPL47 MTIF2 MTRF1 NUDT5 PDHA1 PSMD14 SNRPG SRP72 TBCE UBQLN1
GATHER	GENE_ONTOLOGY	0.0095616	GO:0007275 [2]: development	FLJ10292
GATHER	KEGG	0.000405658	path:hsa00620: Pyruvate metabolism	MDH1 PDHA1
GATHER	KEGG	0.00235786	path:hsa00720: Reductive carboxylate cycle (CO2 fixation)	MDH1
GATHER	KEGG	0.00265848	path:hsa00290: Valine, leucine and isoleucine biosynthesis	PDHA1
GATHER	KEGG	0.00279479	path:hsa00630: Glyoxylate and dicarboxylate metabolism	MDH1
GATHER	KEGG	0.00351752	path:hsa00190: Oxidative phosphorylation	NDUFA1 NDUFB3
GATHER	KEGG	0.00597602	path:hsa00710: Carbon fixation	MDH1
GATHER	KEGG	0.00660453	path:hsa00020: Citrate cycle (TCA cycle)	MDH1
GeneSet7
-----------------------------------------------
Source	Category	P-Value	Description
-----------------------------------------------
GATHER	GENE_ONTOLOGY	0.00918669	GO:0007242 [5]: intracellular signaling cascade	FLJ12875 GADD45B MAP3K3 RANBP3 RHOB RHOT2 RIN3 SSB3 WNK2
GATHER	KEGG	0.00433948	path:hsa04010: MAPK signaling pathway	GADD45B MAP3K3
GATHER	KEGG	0.00737249	path:hsa00051: Fructose and mannose metabolism	PMM1
GeneSet8
-----------------------------------------------
Source	Category	P-Value	Description
-----------------------------------------------
GATHER	GENE_ONTOLOGY	0.00133343	GO:0050789 [2]: regulation of biological process	ASXL1 C16orf34 CASP3 CDK7 CUL5 DNMT3A HOMER1 IGFBP7 NAP1L1 PPARBP RAPGEF6 RUVBL1 SOX4 STAF65(gamma) TIF1
GATHER	GENE_ONTOLOGY	0.0026852	GO:0015871 [6]: choline transport	CDW92
GATHER	GENE_ONTOLOGY	0.00324708	GO:0006367 [9]: transcription initiation from Pol II promoter	CDK7 PPARBP
GATHER	GENE_ONTOLOGY	0.00514361	GO:0050791 [3]: regulation of physiological process	ASXL1 C16orf34 CASP3 CDK7 CUL5 HOMER1 IGFBP7 NAP1L1 PPARBP RUVBL1 SOX4 STAF65(gamma) TIF1
GATHER	GENE_ONTOLOGY	0.008396	GO:0006352 [8]: transcription initiation	CDK7 PPARBP
GATHER	KEGG	0.00628242	path:hsa05050: Dentatorubropallidoluysian atrophy (DRPLA)	CASP3
GATHER	KEGG	0.00694315	path:hsa00271: Methionine metabolism	DNMT3A
GATHER	KEGG	0.00975476	path:hsa05010: Alzheimer's disease	CASP3
GeneSet9
-----------------------------------------------
Source	Category	P-Value	Description
-----------------------------------------------
GATHER	GENE_ONTOLOGY	0.000197455	GO:0019048 [3]: virus-host interaction	CLEC4M HIPK2
GATHER	GENE_ONTOLOGY	0.000197455	GO:0030383 [4]: host-pathogen interaction	CLEC4M HIPK2
GATHER	GENE_ONTOLOGY	0.00119453	GO:0030262 [8]: apoptotic nuclear changes	DEDD2 DFFA
GATHER	GENE_ONTOLOGY	0.00489275	GO:0050877 [4]: neurophysiological process	CPNE6 DLGAP1 GPR8 GRK1 KCNQ1 OR1L8 PCLO PRB1 PRB3 PRR4
GATHER	GENE_ONTOLOGY	0.0095616	GO:0016057 [10]: changes in polarization state of photoreceptor cell membrane	GRK1
GATHER	GENE_ONTOLOGY	0.0095616	GO:0016058 [10]: maintenance of rhodopsin mediated signaling	GRK1
GATHER	GENE_ONTOLOGY	0.0095616	GO:0016075 [7]: rRNA catabolism	DEDD2
GATHER	GENE_ONTOLOGY	0.0095616	GO:0016269 [11]: O-glycan processing, core 3	B3Gn-T6
GATHER	GENE_ONTOLOGY	0.0095616	GO:0030511 [6]: positive regulation of transforming growth factor beta receptor signaling pathway	HIPK2
GATHER	GENE_ONTOLOGY	0.0095616	GO:0008633 [8]: activation of pro-apoptotic gene products	DEDD2
GATHER	KEGG	0.00814786	path:hsa00628: Fluorene degradation	CYP46A1
GeneSet10
-----------------------------------------------
Source	Category	P-Value	Description
-----------------------------------------------
GATHER	GENE_ONTOLOGY	0.000127168	GO:0009653 [3]: morphogenesis	APEG1 ARSE C4orf6 CASP14 CASQ1 CD4 CHST8 CRIM1 CRMP1 DAB1 DLG4 DLX2 DLX5 EFNB3 ELAVL3 EYA2 FGD1 FOXN1 GDF10 GRIN1 IGF1 KAZALD1 KLF1 MARK4 NEUROG1 NOTCH3 P8 PAX4 PCDHB12 PCDHB13 PES1 PPP2R1A PTHR1 PTN RAB3D SOX11 SPRR2B TSPYL2 UTRN ZIC1
GATHER	GENE_ONTOLOGY	0.000184106	GO:0009887 [4]: organogenesis	APEG1 ARSE C4orf6 CASP14 CASQ1 CD4 CHST8 CRIM1 CRMP1 DAB1 DLG4 DLX2 DLX5 EFNB3 ELAVL3 EYA2 FGD1 FOXN1 GDF10 GRIN1 IGF1 KLF1 MARK4 NEUROG1 PAX4 PCDHB12 PCDHB13 PTHR1 PTN RAB3D SOX11 SPRR2B UTRN ZIC1
GATHER	GENE_ONTOLOGY	0.000184106	GO:0048513 [3]: organ development	APEG1 ARSE C4orf6 CASP14 CASQ1 CD4 CHST8 CRIM1 CRMP1 DAB1 DLG4 DLX2 DLX5 EFNB3 ELAVL3 EYA2 FGD1 FOXN1 GDF10 GRIN1 IGF1 KLF1 MARK4 NEUROG1 PAX4 PCDHB12 PCDHB13 PTHR1 PTN RAB3D SOX11 SPRR2B UTRN ZIC1
GATHER	GENE_ONTOLOGY	0.00151855	GO:0007399 [5]: neurogenesis	C4orf6 CHST8 CRIM1 CRMP1 DAB1 DLG4 DLX2 DLX5 EFNB3 ELAVL3 GRIN1 MARK4 NEUROG1 PCDHB12 PCDHB13 PTN SOX11 ZIC1
GATHER	GENE_ONTOLOGY	0.00211225	GO:0007275 [2]: development	APEG1 ARSE C4orf6 CASP14 CASQ1 CD4 CHST8 CRIM1 CRMP1 DAB1 DLG4 DLX2 DLX5 EFNB3 ELAVL3 EYA2 FGD1 FOXN1 GDF10 GDF2 GNRH2 GRIN1 GSC HOXC6 IGF1 KAZALD1 KLF1 MARK4 MNT NEUROG1 NODAL NOTCH3 P8 PAX4 PCDHB12 PCDHB13 PES1 PIAS4 PPP2R1A PRM2 PTHR1 PTN RAB3D RARG SOX11 SPRR2B TLX1 TSPYL2 UTRN ZIC1
GATHER	GENE_ONTOLOGY	0.00568457	GO:0009966 [4]: regulation of signal transduction	CTL2 FLJ20241 KIAA0720 MAPK8IP2 PPP2R1A RGS12 RGS6 SMURF2 TSPYL2 ZIC1
GATHER	KEGG	0.000224867	path:hsa00550: Peptidoglycan biosynthesis	GLUL PGLYRP2
GeneSet11
-----------------------------------------------
Source	Category	P-Value	Description
-----------------------------------------------
MSigDB	GOBiologicalProcess	0.000500725	Genes annotated by the GO term GO:0000075. A point in the eukaryotic cell cycle where progress through the cycle can be halted until conditions are suitable for the cell to proceed to the next stage.	ATM ATR BIRC5 BRSK1 BUB1 BUB1B CCNA2 CCNE2 CCNG2 CDC45L CDC6 CDKN2A CDKN2B CDT1 CHEK1 CHEK2 CHFR DDB1 ERCC2 ERCC3 FANCG GML HUS1 KNTC1 MAD2L1 MAD2L2 NEK11 PCBP4 PML RAD1 RAD17 RAD9A RB1 RBBP8 TGFB1 TTK XPC ZAK ZW10 ZWINT
MSigDB	GOBiologicalProcess	0.00863323	Genes annotated by the GO term GO:0007059. The process by which genetic material, in the form of chromosomes, is organized and then physically separated and apportioned to two or more sets.	BRCA1 CDC23 CDCA5 CENPE CENPF DDX11 ESPL1 INCENP KIF25 LATS1 MIS12 NEK6 NUSAP1 PAM PMF1 POLS PSEN1 PSEN2 RIOK3 SRPK1 TOP2A ZW10 ZWINT
MSigDB	ChemicalGeneticPerturbations	0.00326064	Strongly upregulated at 24 hours during differentiation of 3T3-L1 fibroblasts into adipocytes (cluster 5)	AGT ANLN AQP1 AURKB BUB1 C9ORF16 CAD CCNA2 CCNB1 CDC2 CDC20 CDC25C ELAVL1 EXOSC5 GALK1 H2AFX HMMR ISYNA1 KIF20A KIF22 LCN2 MELK NUSAP1 PRC1 PTTG1 RACGAP1 RANBP5 RANGAP1 RRM1 S100A8 SFRS1 SLPI STMN1 TK1 UBE2C WFDC12 XTP3TPA
MSigDB	ChemicalGeneticPerturbations	0.000100567	Upregulated by expression of cytomegalovirus IE86 protein in primary human fibroblasts	BARD1 BLM BTG3 CASP3 CCNE1 CDC2 CDT1 CSPG5 DCK DDX23 DHFR DLEU1 DNAJC9 EZH2 FOXM1 H2AFX HMGB2 KIAA0101 KIF11 MAD2L1 MCM2 MCM3 MCM5 MCM6 MCM7 MSH2 MYBL2 NASP NP NUP214 PCNA PPIH PTTG1 RAB27A RAD51C RFC2 RFC3 RPA1 RRM1 SLC29A1 TFAM TOPBP1 TPX2 TYMS UMPS UNG
MSigDB	ChemicalGeneticPerturbations	0.00770175	Genes dowmregulated in multiple myeloma cells exposed to the pro-proliferative cytokine IL-6 versus those with N-ras-activating mutations.	BUB1B CCNB1 CCNB2 CDC2 CDC20 CDC25C CDC6 CDKN3 CENPA EXO1 FOXM1 GALE KIF22 KIF2C MCM3 MKI67 MYBL2 OIP5 POLD1 UBE2C WEE1
MSigDB	GOBiologicalProcess	0.00468892	Genes annotated by the GO term GO:0051053. Any process that stops, prevents or reduces the frequency, rate or extent of the chemical reactions and pathways involving DNA.	ATR CDC45L CDC6 CDT1 ENPP7 ERCC1 ERCC4 GMNN GTPBP4 NF2 RAD17 RAD9A S100A11 SET TERF2 TERF2IP TSPYL2
MSigDB	ChemicalGeneticPerturbations	4.35018e-05	Upregulated in gastric cancer cell lines reistant to doxorubicin, compared to parent chemosensitive lines	ABCC1 ASF1B ATAD2 BARD1 BUB1 CDC2 CDC20 CDC6 CDCA8 CDKN3 CENPA DCC1 DKFZP762E1312 DTYMK FOSB FOXM1 HMGB2 HMMR KIAA0101 KIAA0286 KIF4A LMNB1 MAD2L1 MCM4 MKI67 NPIP NQO1 OIP5 PBK PLK1 PLK4 POLA2 PRC1 RFC4 RRM1 RRM2 TOP2A TPX2 TYMS
MSigDB	GOBiologicalProcess	0.00279988	Genes annotated by the GO term GO:0006270. The process by which DNA replication is started; this involves the separation of a stretch of the DNA double helix, the recruitment of DNA polymerases and the initiation of polymerase action.	CDC45L CDC6 CDT1 MCM3 ORC1L ORC2L ORC4L ORC5L PURA RAD17 RAD9A RPA4 WRNIP1
MSigDB	GOBiologicalProcess	0.00468892	Genes annotated by the GO term GO:0031570. Any cell cycle checkpoint that delays or arrests cell cycle progression in response to changes in DNA structure.	ATR BRSK1 CCNA2 CDC45L CDC6 CDT1 CHEK1 CHEK2 GML HUS1 NEK11 PCBP4 PML RAD1 RAD17 RAD9A ZAK
MSigDB	GOBiologicalProcess	0.00265185	Genes annotated by the GO term GO:0008156. Any process that stops, prevents or reduces the frequency, rate or extent of DNA replication.	ATR CDC45L CDC6 CDT1 ENPP7 GMNN GTPBP4 NF2 RAD17 RAD9A S100A11 TSPYL2
MSigDB	ChemicalGeneticPerturbations	0.000199122	pRB pathway target genes CLUSTER 1 The listed genes were found regulated by pRB and p16 and one of the E2Fs (E2F1, E2F2, or E2F3) Cluster 1 genes are up-regulated by E2F and down-regulated by pRB and p16	ANKRD25 ASF1B ATAD2 BARD1 BLM BTG3 C10ORF119 C14ORF130 CCDC5 CCNE1 CDC25A CDCA4 CDCA5 CDKN1A CHAF1A CNOT6L DCK DEK DONSON E2F2 EED EGR1 EPS8 EZH2 FANCA FANCL FBXO5 FST HMGB2 HUNK JPH1 KCNK1 KLHDC5 MCM4 MCM7 MCM8 MELK NPAT PBX3 PCNA PTX3 RAB27A RAD51AP1 RECQL4 RFC3 RFC4 RRM1 RRM2 SKP2 SLBP SNTB2 SUZ12 TFDP1 TMPO VRK1 ZNF367
MSigDB	ChemicalGeneticPerturbations	0.00265367	Genes upregulated in diffuse B-cell lymphomas (DLBCL) and downregulated in follicular lymphoma (FL) (fold change of at least 3)	ALDOA ATIC BCL2A1 CCNB1 CCT3 CCT5 CDKN3 CENPA CLTA CTSD DLG7 EXOSC7 GM2A HSPD1 IDH2 IFI30 KPNA2 LDHA MCM7 MELK MTHFD2 NME1 P4HB PFKP PGAM1 PKM2 PLOD1 PRDX1 PSMC1 PSME2 SLC1A5 SLC29A1 TFRC TRAP1
MSigDB	GOBiologicalProcess	0.00468892	Genes annotated by the GO term GO:0006275. Any process that modulates the frequency, rate or extent of DNA replication.	ATR CDC45L CDC6 CDK2 CDT1 ENPP7 EREG GLI1 GLI2 GMNN GTPBP4 NF2 RAD17 RAD9A S100A11 TSPYL2 WRNIP1
MSigDB	ChemicalGeneticPerturbations	0.00213025	Down-regulated at any timepoint (4-24 hrs) follwing ectopic expression of p21 (CDKN1A) in OvCa cells	ACTB BUB3 C15ORF23 CDC20 CDC6 CDKN3 CENPF CHAF1B CKS1B CROP CRYAB CYR61 F9 G3BP KIAA0101 KIF20A MYBL2 PBK PCNA PLK1 PLK2 PPP1R9B PTPRC RFC3 RPA3 SCYE1 SPAG5 TRIP13 UBE2S UHRF1 ZNF629
MSigDB	ChemicalGeneticPerturbations	0.000217197	Genes upregulated in multiple myeloma cells exposed to the pro-proliferative cytokine IL-6 versus those that were IL-6-starved.	BUB1 BUB1B CCNB1 CCNB2 CDC20 CDC45L CDC6 CDKN3 CENPA CENPE CHEK1 CSNK1G1 DHFR FOXM1 KIF11 KIF22 KIF2C KIFC1 LIG1 MAD2L1 MYBL2 OIP5 PLK4 POLD1 PTTG1 RRM2 SPP1 TK1 TOP2A UBE2C WEE1 ZWINT
MSigDB	ChemicalGeneticPerturbations	1.3432e-06	Transcripts enriched in both ITTP and DP more than 3-fold, with average signal value differences of at least 100 between less mature (ITTP, DP) and more mature (SP4, CB4, and AB4) cells	ADA AEBP1 ARPP-21 ASPM ATAD2 BIRC5 BUB1 BUB1B C18ORF1 CCNB1 CCNB2 CD1A CD1B CD1E CD99 CDC2 CDC25A CDCA1 CDCA2 CDCA3 CDKN3 CENPA CEP70 CKS2 CPVL CXXC5 DCC1 DIAPH3 DLG7 DNTT DSCR1 E2F2 E2F7 FAIM GALNT7 GFI1 GGH GNA15 HELLS HMGB3 HMMR KIAA0101 KIAA0182 KIF11 KIF14 KIF20A KIF2C KNTC2 LETM1 MCM10 MCM2 MCM4 MELK MKI67 MLF1IP MPP1 MYB NEIL3 NEK2 NUSAP1 OIP5 PACAP PBK PON1 PPIL5 PRC1 PTTG1 RAD51AP1 RAG1 …
GATHER	GENE_ONTOLOGY	1.40906e-05	GO:0000075 [7]: cell cycle checkpoint	BRCA1 CDC45L CDC6 CDT1 TTK
GATHER	GENE_ONTOLOGY	1.40906e-05	GO:0000076 [8]: DNA replication checkpoint	CDC45L CDC6 CDT1
GATHER	GENE_ONTOLOGY	1.40906e-05	GO:0008283 [4]: cell proliferation	AMID BRCA1 CDC2 CDC45L CDC6 CDCA5 CDKN3 CDT1 FGFR1OP FOSL1 MAPK1 PIK3CB PKMYT1 PTTG1 RUNX3 SUV39H1 TTK UHRF1
GATHER	GENE_ONTOLOGY	0.000155324	GO:0007049 [5]: cell cycle	AMID BRCA1 CDC2 CDC45L CDC6 CDKN3 CDT1 MAPK1 PIK3CB PKMYT1 PTTG1 SUV39H1 TTK
GATHER	GENE_ONTOLOGY	0.000224867	GO:0051244 [4]: regulation of cellular physiological process	AMID BCL2A1 BNIP1 BRCA1 CDC6 CDKN3 FGFR1OP FOSL1 G3BP2 MAPK1 TTK
GATHER	GENE_ONTOLOGY	0.000224867	GO:0045859 [4]: regulation of protein kinase activity	ADORA2B CDC6 CDKN3 PIK3CB PKMYT1
GATHER	GENE_ONTOLOGY	0.000297529	GO:0000074 [6]: regulation of cell cycle	BRCA1 CDC2 CDC45L CDC6 CDKN3 CDT1 PIK3CB PKMYT1 TTK
GATHER	GENE_ONTOLOGY	0.000422213	GO:0000279 [6]: M phase	BRCA1 CDC2 CDC6 PKMYT1 PTTG1 TTK
GATHER	GENE_ONTOLOGY	0.000581442	GO:0007582 [2]: physiological process	ADORA2B AMID ASL BARD1 BCL2A1 BNIP1 BRCA1 C20orf129 CBR4 CDC2 CDC45L CDC6 CDCA5 CDKN3 CDT1 CEPT1 CTSL2 DKFZP564J0863 FBXO5 FGFR1OP FLJ20481 FLVCR FOSL1 G3BP2 GCLM GMPR2 HERC3 HMMR KCNAB2 KLRF1 KPNA4 MANEA MAPK1 MCCC2 MELK MGC23280 MRPS10 MST4 MTCH2 MYEF2 NCB5OR NP PBK PHF6 PHLDA2 PIK3CB PKMYT1 PSMB3 PTTG1 RABL3 RUNX3 SFXN1 SLC25A16 SPCS3 SUV39H1 SUZ12 TBP TFRC TRIF TRPM8 TTK UBE2D2 UHRF1 ZBTB24
GATHER	GENE_ONTOLOGY	0.000649051	GO:0051052 [6]: regulation of DNA metabolism	BRCA1 CDC6 CDT1
GATHER	GENE_ONTOLOGY	0.000761668	GO:0000067 [6]: DNA replication and chromosome cycle	AMID CDC45L CDC6 CDT1 PTTG1 SUV39H1
GATHER	GENE_ONTOLOGY	0.000792752	GO:0007089 [7]: traversing start control point of mitotic cell cycle	CDC2 CDC6
GATHER	GENE_ONTOLOGY	0.000978001	GO:0000278 [6]: mitotic cell cycle	CDC2 CDC6 CDKN3 PKMYT1 PTTG1 TTK
GATHER	GENE_ONTOLOGY	0.00105946	GO:0007067 [8]: mitosis	CDC2 CDC6 PKMYT1 PTTG1 TTK
GATHER	GENE_ONTOLOGY	0.00114769	GO:0000087 [7]: M phase of mitotic cell cycle	CDC2 CDC6 PKMYT1 PTTG1 TTK
GATHER	GENE_ONTOLOGY	0.00119453	GO:0050794 [3]: regulation of cellular process	AMID BCL2A1 BNIP1 BRCA1 CDC6 CDKN3 FGFR1OP FOSL1 G3BP2 MAPK1 TRIF TTK
GATHER	GENE_ONTOLOGY	0.00238156	GO:0000079 [5]: regulation of cyclin dependent protein kinase activity	CDC6 CDKN3 PKMYT1
GATHER	GENE_ONTOLOGY	0.00257991	GO:0007154 [3]: cell communication	ADORA2B G3BP2 KLRF1 MAPK1 PIK3CB RAB27A RABL3 TRIF
GATHER	GENE_ONTOLOGY	0.0026852	GO:0006275 [7]: regulation of DNA replication	CDC6 CDT1
GATHER	GENE_ONTOLOGY	0.00388746	GO:0000280 [7]: nuclear division	CDC2 CDC6 PKMYT1 PTTG1 TTK
GATHER	GENE_ONTOLOGY	0.00421123	GO:0000086 [7]: G2/M transition of mitotic cell cycle	CDC6 CDKN3 PKMYT1
GATHER	GENE_ONTOLOGY	0.00514361	GO:0042127 [5]: regulation of cell proliferation	BRCA1 CDC6 CDKN3 FGFR1OP FOSL1 TTK
GATHER	GENE_ONTOLOGY	0.00568457	GO:0050790 [3]: regulation of enzyme activity	ADORA2B CDC6 CDKN3 PIK3CB PKMYT1
GATHER	GENE_ONTOLOGY	0.00798652	GO:0000080 [7]: G1 phase of mitotic cell cycle	CDC2 CDC6
GATHER	GENE_ONTOLOGY	0.00798652	GO:0000082 [7]: G1/S transition of mitotic cell cycle	CDC6 CDKN3 PKMYT1
GATHER	GENE_ONTOLOGY	0.00918669	GO:0008152 [3]: metabolism	AMID ASL BARD1 BRCA1 C20orf129 CBR4 CDC2 CDC45L CDC6 CDKN3 CDT1 CEPT1 CTSL2 FBXO5 FLJ20481 FOSL1 G3BP2 GCLM GMPR2 HERC3 MANEA MAPK1 MCCC2 MELK MGC23280 MRPS10 MST4 MYEF2 NCB5OR NP PBK PHF6 PHLDA2 PKMYT1 PSMB3 PTTG1 RABL3 RUNX3 SPCS3 SUV39H1 SUZ12 TBP TFRC TTK UBE2D2 UHRF1 ZBTB24
GATHER	GENE_ONTOLOGY	0.00918669	GO:0050875 [3]: cellular physiological process	ADORA2B AMID ASL BARD1 BCL2A1 BNIP1 BRCA1 C20orf129 CDC2 CDC45L CDC6 CDCA5 CDKN3 CDT1 CEPT1 CTSL2 FBXO5 FGFR1OP FLVCR FOSL1 G3BP2 GCLM GMPR2 HERC3 HMMR KCNAB2 KPNA4 MAPK1 MCCC2 MELK MRPS10 MST4 MTCH2 MYEF2 NCB5OR NP PBK PHF6 PHLDA2 PIK3CB PKMYT1 PSMB3 PTTG1 RABL3 RUNX3 SFXN1 SLC25A16 SPCS3 SUV39H1 SUZ12 TBP TFRC TRPM8 TTK UBE2D2 UHRF1 ZBTB24
GATHER	KEGG	0.000152248	path:hsa04110: Cell cycle	CDC2 CDC45L CDC6 PKMYT1 PTTG1
GeneSet12
-----------------------------------------------
Source	Category	P-Value	Description
-----------------------------------------------
MSigDB	ChemicalGeneticPerturbations	8.08507e-06	Upregulated in VHL-rescued renal carcinoma vs. normal renal cells (Fig. 2d+e)	AARS ABCC3 ABHD2 ABI2 ABLIM1 ACAA1 ACP1 ACTR1B ADAM33 ADCY3 ADD3 ADSL AHCYL1 AKR1B1 ALDH1A1 AMACR ANKRD10 ANXA1 APOL1 APP ARCN1 ARHGAP21 ARL2BP ASCC3L1 ASF1A ASXL1 ATF7IP ATP1B3 ATXN10 B3GNT1 BANF1 BCDO2 BECN1 BLMH BMP1 BRD2 BTBD1 BTN3A2 BUB3 C14ORF100 C14ORF132 C14ORF149 C16ORF48 C16ORF5 C1ORF48 C9ORF3 C9ORF78 C9ORF86 CALD1 CALU CAMK2G CANT1 CAPZA2 CAV1 CAV2 CBX1 CBX3 CD1B CD97 CDC20 CDC42 CDCA8…
MSigDB	GOCellularComponent	0.000127955	Genes annotated by the GO term GO:0019866. The inner, i.e. lumen-facing, lipid bilayer of an organelle envelope; usually highly selective to most ions and metabolites.	ABCB7 ALAS2 ATP5A1 ATP5B ATP5C1 ATP5D ATP5E ATP5G1 ATP5G2 ATP5G3 ATP5J ATP5O BCS1L COX15 COX6B2 HCCS HSD3B1 HSD3B2 IMMT LBR LEMD3 LMNB1 MPV17 MRPL32 NARF NDUFA1 NDUFA2 NDUFA6 NDUFA9 NDUFAB1 NDUFB6 NDUFS1 NDUFS2 NDUFS3 NDUFS4 NDUFS7 NDUFS8 NDUFV1 NEU4 NNT OPA1 OXA1L PHB PMPCA PPOX PSEN1 PSEN2 SDHA SDHD SLC25A1 SLC25A11 SLC25A15 SLC25A22 SLC25A3 SLC25A6 SURF1 TIMM10 TIMM13 TIMM17A TIMM17B TIMM23 TI…
MSigDB	ChemicalGeneticPerturbations	1.22678e-07	Down-regulated in human glioma cells (T98) at 48 hours following treatment with interferon-beta	ANXA2 BAG1 C14ORF156 CAPN1 CD6 CD63 CDKN1C COX4I1 COX6A1 COX6C GAS6 GSTO1 GSTP1 HINT1 IGFBP6 IL5RA MAPK6 MMP2 NDUFB3 NFKBIA NR1H4 PIN1 PPP2CA PRDX1 PRDX6 RPLP1 RPS2 S100A2 SEC61B SHC1 SKP1A SOD1 TMSB10 TNFRSF25 TNFSF7 TP53I3 TPM2 TRAF3 TSHR TXN VDR XRCC5 YWHAQ
MSigDB	GOCellularComponent	3.13073e-08	Genes annotated by the GO term GO:0044446. A constituent part of an intracellular organelle, an organized structure of distinctive morphology and function, occurring within the cell. Includes constituent parts of the nucleus, mitochondria, plastids, vacuoles, vesicles, ribosomes and the cytoskeleton but excludes the plasma membrane.	A2BP1 AAAS AADAC ABCA2 ABCB6 ABCB7 ABCB8 ABCC4 ABCD3 ABCF2 ABL1 ACADM ACD ACN9 ACR ACTA1 ACTB ACTL6A ACTL6B ACTN2 ACTN3 ACTR1A ACTR1B ACTR2 ACTR3 ADAM10 AKAP9 ALAS2 ALDH4A1 ALG3 ALMS1 ALS2 AMFR AMOT ANAPC11 ANAPC4 ANAPC5 ANG ANKFY1 ANLN AP1G2 AP1GBP1 AP1S1 AP2S1 AP3B2 AP4B1 AP4M1 APC API5 APOBEC3F APOBEC3G APPBP2 APTX ARCN1 ARFGEF2 ARFIP1 ARHGEF2 ARID1A ARID1B ARID4A ARNTL ARPC1B ARPC2 ARPC3 ARPC…
MSigDB	ChemicalGeneticPerturbations	0.000846828	Up-regulated at 48-96 hours during differentiation of 3T3-L1 fibroblasts into adipocytes with IDX (insulin, dexamethasone and isobutylxanthine), vs. fibroblasts treated with IDX + TSA to prevent differentiation (cluster 5)	ABHD5 ACADM ACO2 ACSL1 ADAM12 AK2 ALDOA ARL6IP2 ATP5G1 BCAP31 BCL2L13 C18ORF8 C20ORF45 C22ORF13 C2ORF7 C3 C6ORF72 CBR3 CHP COX17 COX6A1 CRAT CYC1 DBI DNAJB9 ECHS1 ESRRA FDX1 G6PD GK GNPAT GPHN GPI GRPEL1 GYS1 HBLD1 IFNGR1 IVD JAGN1 LMAN2 LPIN1 MAPK6 MGST3 MKNK2 MRPL12 MRPL15 MRPL18 MRPL34 MRPS2 MRPS26 MRPS34 MTX2 NDUFA8 NDUFAB1 NDUFB10 NRIP1 ORMDL3 PC PDCD8 PEX11A PEX14 PHB PIM3 PLA2G12A POR PPAR…
MSigDB	ChemicalGeneticPerturbations	8.42359e-05	Genes which comprise the top 1% of highly interconnected genes (major hubs) that account for most of the interactions in the reconstructed regulatory networks from expression profiles in human B cells.	AFG3L2 AHNAK AHSA1 ANXA6 ARVCF ASNS BIN1 BLMH BYSL C6ORF32 CASP4 CCNA2 CCNB1 CCND2 CD44 CDC2 CG018 CRIP1 CSE1L CTNNA1 CTPS CTSH CYC1 CYCS CYLD DDB2 EBNA1BP2 EEF1E1 EIF2S1 EIF4G1 ENO1 EPOR ETHE1 FEN1 GABARAP GARS HHEX HIST2H2AA HLA-E HNRPAB HPRT1 HSPA9B HSPC111 HSPE1 IFITM1 IL27RA ITM2A ITPR1 ITPR2 JTV1 KIAA0256 LAPTM5 LGALS1 LGALS9 LITAF LOC283537 LOR LSM3 MAD2L1 MGEA5 MRCL3 MRPL12 MRPL3 MRPS12 M…
MSigDB	GOBiologicalProcess	0.000253623	Genes annotated by the GO term GO:0016070. The chemical reactions and pathways involving RNA, ribonucleic acid, one of the two main type of nucleic acid, consisting of a long, unbranched macromolecule formed from ribonucleotides joined in 3',5'-phosphodiester linkage.	AARS ABCA2 ABCE1 ABL1 ABT1 ADAR ADAT1 ADRM1 AGGF1 AHR ANG APEX1 APOBEC3F APOBEC3G ARHGEF11 ARID1A ARID4A ARID5A ARID5B ARNTL ASCC3L1 ASH1L ASH2L ATF4 ATF5 ATF6 ATF7 ATF7IP ATOH1 ATRX AUH BAT1 BCAS2 BCL10 BCL6 BCOR BICD1 BLZF1 BMP2 BMP6 BRCA1 BRD7 BRD8 BRF1 BRIP1 BTF3 C19ORF2 CALR CBFB CCNH CCNK CCNT1 CCNT2 CCRN4L CDC2L1 CDC40 CDK7 CDK9 CDX2 CEBPA CEBPB CEBPD CEBPG CEBPZ CHD1 CHD2 CHD3 CHD4 CIR CI…
MSigDB	ChemicalGeneticPerturbations	9.19068e-07	Downregulated in the atria of failing hearts (DCM and ICM) compared to healthy controls	ABCB6 ACOX2 ACTN1 ACVR1B ADRM1 AMD1 ATP6V0E BLVRB C14ORF147 C6ORF1 CDC16 CLIC4 CNIH CNN3 COL15A1 COX6A1 CTNNA1 DAAM1 DGUOK DOM3Z EI24 EIF3S2 FKBP9 G3BP2 GLUD1 GPC4 GRB2 GTF3A HDGF HINT1 HNRPL IFITM1 IFITM3 IGSF3 ITM2B KIAA0152 KIAA0182 LAPTM4A LGMN LRBA LSM7 LYPLA1 MAD2L1BP MAP2K1 MCM3 MPP1 MYH10 OPTN OSMR PAFAH1B1 PAPOLA PARVB PGK1 PGM1 PIGH PIR PLEKHB2 PLP1 PMP22 PODXL PPM1A PPP1CC PRDX1 PSMA3 …
MSigDB	GOCellularComponent	1.18588e-08	Genes annotated by the GO term GO:0005737. All of the contents of a cell excluding the plasma membrane and nucleus, but including other subcellular structures.	A2BP1 AADAC AARS AASS ABAT ABCA1 ABCA2 ABCA3 ABCB6 ABCB7 ABCB8 ABCC4 ABCD2 ABCD3 ABCE1 ABCF2 ABCG1 ABI1 ABI2 ACADM ACADS ACADSB ACADVL ACAT1 ACAT2 ACHE ACLY ACN9 ACO1 ACO2 ACOX3 ACP6 ACR ACTA1 ACTB ACTN4 ACVR2B ACY1 ADAM10 ADAR ADFP ADRA2C ADRB2 ADRBK1 ADSL AFG3L2 AGGF1 AGPAT1 AGPAT2 AGPAT3 AGPAT5 AGPS AGXT AHSA1 AICDA AIP AIPL1 AK5 AKAP12 AKAP6 AKAP7 AKAP9 AKR1C1 AKR1C4 AKR1D1 AKR7A3 AKT1 AKT1S1…
MSigDB	GOCellularComponent	2.31377e-05	Genes annotated by the GO term GO:0043234. Any protein group composed of two or more subunits, which may or may not be identical. Protein complexes may have other associated non-protein prosthetic groups, such as nucleic acids, metal ions or carbohydrate groups.	AAAS ABAT ABCA7 ABCB8 ABCD2 ABCD4 ABCF2 ACD ACLY ACR ACTB ACTL6A ACTL6B ACTN4 ACTR1A ACTR1B ACTR2 ACTR3 ACVR1 ACVR1C ADRB2 ADRB3 ADRM1 AGL ALB ALS2 ANAPC11 ANAPC4 ANAPC5 ANG AP1G2 AP1GBP1 AP1S1 AP2S1 AP3S1 APC APC2 APOBEC3F APOBEC3G APPBP2 ARID1A ARID1B ARID4A ARIH1 ARNTL ARPC1B ARPC2 ARPC3 ARPC4 ARPC5 ASF1A ASH2L ATP12A ATP1A1 ATP1A4 ATP1B1 ATP1B3 ATP5A1 ATP5B ATP5C1 ATP5D ATP5E ATP5G1 ATP5G2 AT…
MSigDB	ChemicalGeneticPerturbations	6.13331e-05	Genes highly expressed in non-tumor liver with hepatitis virus infection vs. liver without hepatitis virus infection.	ARPC2 CD74 COX4I1 CST3 CTNNA1 CTSD CYBA HLA-A HLA-DPB1 KARS NIFUN PLTP PRCP RHOA RPS19 SSR4 VDAC3
MSigDB	ChemicalGeneticPerturbations	1.23756e-05	Upregulated in the ventricles of healthy hearts, compared to atria	ABLIM1 ACAA1 ACAA2 ACTN2 ADAM23 AFG3L2 ALAS1 ALDH1L1 ALDOC ALPK3 AMD1 APOA1 APOD ARIH2 ATP1B1 ATP5A1 ATP5C1 AUH BCAT2 BNIP3 C21ORF33 CAP2 CAPN2 CAPNS1 CCND2 CD36 CDH13 CDH2 CDKN1C CHN1 CHN2 CKMT2 CLCN1 COPS3 COX5A COX7A2 COX8A CRADD CSRP2 CXADR CXX1 DIO2 DLK1 DPYSL4 DSCR1 DSCR1L1 ECHS1 ELAC2 EYA1 FABP3 FEM1C FGF18 FH FHL2 GAB1 GABRE GADD45A GBE1 GNAS GOT2 GPC1 GRM1 GYS1 HADHA HEBP2 HIPK3 HIST1H2B…
MSigDB	ChemicalGeneticPerturbations	5.38187e-05	Trans-regulated hematopoietic stem cell (HSC) transcripts detected in bone marrow tissue (high likelihood ratio statistic (LRS) value and genome-wide linkage P < 0.005)	ABCB10 ABCB8 ABCC8 ABCF1 ABHD8 ACE ACOX1 ACP6 ACRBP ACVRL1 ADARB1 ADCY6 ADIPOQ ADIPOR1 ADPRHL2 ADSL ADSS AHCY AK2 ALAS1 ALDH1A2 ALDH3A2 ALK AMAC1 AMOTL2 ANGPT1 ANKRD17 ANKRD2 ANPEP AOF2 APBB1IP APOA1BP APOBEC2 APRT ARF3 ARID1A ARIH2 ARL6IP4 ARPC5 ARPP-19 ASB3 ASCL1 ASNS ATAD3A ATF2 ATP1A1 ATP2A1 ATP5D ATP6V1B2 ATP6V1D ATP6V1E1 ATP6V1H AXIN1 AXIN2 B3GAT3 BCL7B BET1 BID BLZF1 BMPR1A BOK BPHL BRAF B…
MSigDB	GOBiologicalProcess	0.000847787	Genes annotated by the GO term GO:0000375. Splicing of RNA via a series of two transesterification reactions.	BAT1 CRNKL1 CUGBP1 DBR1 DDX20 DDX39 DHX38 FUSIP1 GEMIN5 GEMIN6 GEMIN7 PHF5A PRPF31 SF1 SF3A1 SF3A2 SF3A3 SFRS1 SFRS10 SFRS2IP SFRS5 SFRS6 SFRS8 SFRS9 SIP1 SLU7 SNRPD1 SNRPD2 SRPK2 SRRP35 TRA2A TXNL4A USP39
MSigDB	GOMolecularFunction	0.00162581	Genes annotated by the GO term GO:0003723. Interacting selectively with an RNA molecule or a portion thereof.	AARS ACO1 ADARB2 ADAT1 AKAP1 ANG APOBEC1 APOBEC2 APOBEC3F APOBEC3G APTX ATXN1 AUH BARD1 BCAS2 BRUNOL4 CARS CIRBP CPSF1 CPSF6 CSTF1 CSTF2 CSTF3 CUGBP1 CUGBP2 DAZ2 DAZAP1 DAZL DDX17 DDX23 DDX43 DICER1 DKC1 DUSP11 DZIP3 EIF2A EIF2AK2 EIF2S2 EIF4A1 EIF4B EIF4E EIF4E2 EIF4G3 EIF5A ELAVL2 ELAVL4 ETF1 EWSR1 EXOSC2 EXOSC7 FARS2 FAU FBL FMR1 FUS FUSIP1 FXR1 FXR2 GEMIN5 GRSF1 HNRPA3 HNRPAB HNRPDL HNRPF HNR…
MSigDB	ChemicalGeneticPerturbations	0.00267378	Genes up-regulated by MYC in P493-6 (B-cell)	ABCE1 ACSL1 AEBP1 AHCY AKAP1 ATP1B3 AUH BOP1 CTPS CTSC CYP51A1 DDX10 DHODH EBNA1BP2 FABP5 FKBP4 FXN GRSF1 HSPE1 IARS JTV1 KIAA0020 LDHA LRP8 MEST MRPL3 MTHFD1 NEFH NME1 NOLC1 PAICS PBEF1 POLD2 POLR2H PRDX4 PRPS2 PYCR1 RANBP1 RRS1 SLC16A1 SLC20A1 SLC39A14 SLC39A6 SORD TARBP1 TFRC UCHL3 UCK2 VRK1 ZNF239
MSigDB	GOCellularComponent	5.10869e-06	Genes annotated by the GO term GO:0031975. A multilayered structure surrounding all or part of a cell; encompasses one or more lipid bilayers, and may include a cell wall layer, also includes the space between layers.	AAAS ABCB6 ABCB7 ABCB8 ABCF2 ACN9 ALAS2 ATF6 ATP5A1 ATP5B ATP5C1 ATP5D ATP5E ATP5G1 ATP5G2 ATP5G3 ATP5J ATP5O BAX BCL2 BCS1L BNIP1 BNIP2 BNIP3 BNIP3L CASP7 CBX5 CENPF CENTA2 COX15 COX6B2 CYCS DHCR7 DULLARD EIF5A EMD EPC1 GATM GNAZ GRINL1A GUCY2D GUCY2F HADHB HCCS HRB HSD3B1 HSD3B2 HTATIP2 IMMT IPO7 KPNA1 KPNA3 KPNB1 LBR LEMD3 LMNB1 MAOB MCL1 MFN2 MPV17 MRPL19 MRPL32 MTX2 MYO6 NARF NDUFA1 NDUFA2 N…
MSigDB	GOBiologicalProcess	0.00132061	Genes annotated by the GO term GO:0022613. The cellular process by which a complex containing RNA and proteins, is synthesized, aggregates, and bonds together.	ATXN2 BOLL CRNKL1 CUGBP1 DAZL DDX20 DICER1 DKC1 EIF1AX EIF2A EIF2AK3 EIF2B1 EIF2B2 EIF2B3 EIF2B4 EIF2B5 EIF2C1 EIF2S3 EIF4A2 EIF4B EIF4G2 EIF4G3 EIF5 EIF5A EXOSC2 EXOSC3 EXOSC7 FBL FUSIP1 GEMIN4 GEMIN5 GEMIN6 GEMIN7 HSPB1 MTIF2 MTIF3 NOL5A NOLA2 NOLC1 NOP5/NOP58 NPM1 PAIP1 PAIP2 POP4 PRPF31 RPS14 RPS3A SDAD1 SF1 SF3A1 SF3A2 SF3A3 SFRS1 SFRS2IP SFRS5 SFRS6 SFRS8 SFRS9 SIP1 SLU7 SNRPD1 SNRPD2 SRPK2…
MSigDB	ChemicalGeneticPerturbations	2.40986e-05	Genes down-regulated by interferon-gamma in colon,derm,iliac,aortic,lung endothelial cells	ANGPTL2 ANTXR1 ANXA2 APEX1 APLN ARHGDIB ATP5F1 CABLES1 CCNB1IP1 CCT3 CCT4 CCT5 CD34 CIRH1A COTL1 CSE1L CTNNAL1 DAB2 DKK1 EI24 EIF4G2 ESM1 FABP5 FGFR1 GADD45A GJA1 H2AFZ HDAC2 HDGF HHIP HMGCL HSPD1 ILF2 INHBA KCNH2 KDELR2 KRT7 LGALS1 MGST3 MICAL2 MMP10 MORF4L2 NDUFA4 NQO1 OAT ODC1 PA2G4 PEA15 PGAM2 PIM3 POLD2 PON2 PRCP PRDX1 PRSS23 RAN RGS4 RHOC RPL10A RPL6 RPLP0 RPS3A RTN4 SLC25A3 SMS SMYD2 SNRPD…
MSigDB	ChemicalGeneticPerturbations	3.1268e-05	Genes upreglated in peripheral blood lymphocytes (PBLs) of stable, immunosuppressed patients with a well functioning kidney transplant relative to PBLs of normal healthy blood donors (Delta values were chosen to minimize the minimize the median FDR at a level < 1 false discovery per gene list)	AASDHPPT ACO2 ACTB AGL AHNAK ALOX5AP ANP32B ARHGAP1 ARID5A ATP5A1 ATP5G1 BICD2 BMS1L BPHL BTN3A2 C19ORF2 CAD CAMKK2 CAPZB CCT7 CD58 CHD3 CLEC11A CLTC CLU COBRA1 CPNE1 CTSD CTSK CUL4B CYC1 DAP3 DCTD DEDD DHX9 EEF1B2 EIF3S5 FLT3LG FTH1 GNB2L1 GSPT1 HAX1 HBEGF HBXIP HIPK1 HIST1H2BK HIST1H4C HYOU1 IK IKBKE IL2RG IMMT ITGB1 JUND KLF6 KLHL21 LAMP2 LENG4 LGALS9 LMO1 LRP10 LSM2 LST1 M6PRBP1 MAGED1 MAN2A2…
MSigDB	ChemicalGeneticPerturbations	0.000330808	Fifty genes most strongly expressed in human platlets from three healthy donors	ACTB B2M CCL5 CD99 CFL1 CLU F13A1 FLNA GNAS GPX1 H3F3A HBB HIST1H2AC HLA-E ITGA2B ITM2B MLH3 MRCL3 NCOA4 OAZ1 PF4 PGRMC1 PPBP RGS10 SLC7A8 SPARC TLN1 TMSB4X TOP3B UBC
MSigDB	ChemicalGeneticPerturbations	1.80232e-05	Top 50 human platelet-expressed genes	ACTB B2M CCL5 CD99 CFL1 CLU F13A1 FLNA FTH1 GNAS GPX1 H3F3A HBA1 HBB HIST1H2AC HIST1H2BM HIST2H2BE HLA-B HLA-E ITGA2B ITM2B MLH3 MRCL3 MYL6 NCOA4 NRGN OAZ1 PF4 PGRMC1 PKM2 PPBP PTMA RGS10 RPL41 SPARC TAGLN2 TLN1 TMSB4X TOP3B TUBA1 UBC YWHAH
MSigDB	GOMolecularFunction	0.000895178	Genes annotated by the GO term GO:0031202. An activity which binds RNA and functions to assist splicing of substrate RNA(s) by facilitating the formation and stabilization of a catalytic conformation in which the splice junctions of the RNA(s) to be spliced are positioned for a transesterification reaction that occurs between two sites within the RNA(s) to be spliced.	BCAS2 DDX23 FUSIP1 KHSRP LSM1 PRPF3 PRPF8 SF3A3 SF3B3 SF3B4 SFRS10 SFRS2IP SFRS4 SIP1 SLU7 SMNDC1 SRRM1 TXNL4A
MSigDB	ChemicalGeneticPerturbations	6.24107e-05	CSR (Serum Response) signature for activated genes (Stanford)	ADAMTS1 BCCIP BRCA2 BRIP1 C11ORF24 C13ORF1 C1ORF33 C6ORF55 CBX1 CCT5 CDCA4 CDK2 CENPJ CHEK1 CKLF COPS6 CORO1C COTL1 COX17 DCK DCLRE1B DHFR DLEU1 DLEU2 DUT EBNA1BP2 EEF1E1 EIF4EBP1 EIF4G1 EMP2 ENO1 EPHB1 F3 FLJ10292 FLNC GGH GNG11 GPLD1 H2AFZ HAS2 HMGB1 HMGN2 HNRPA2B1 HNRPR HSPC111 ID2 ID3 IFRD2 IL7R IMP4 IPO4 ITGA6 JTV1 KIAA0090 LMNB2 LOXL2 LSM3 LSM4 LYAR MAP3K8 MAPRE1 MCM3 MCM7 MET MKKS MNAT1 MR…
MSigDB	GOCellularComponent	5.10869e-06	Genes annotated by the GO term GO:0031967. A double membrane structure enclosing an organelle, including two lipid bilayers and the region between them. In some cases, an organelle envelope may have more than two membranes.	AAAS ABCB6 ABCB7 ABCB8 ABCF2 ACN9 ALAS2 ATF6 ATP5A1 ATP5B ATP5C1 ATP5D ATP5E ATP5G1 ATP5G2 ATP5G3 ATP5J ATP5O BAX BCL2 BCS1L BNIP1 BNIP2 BNIP3 BNIP3L CASP7 CBX5 CENPF CENTA2 COX15 COX6B2 CYCS DHCR7 DULLARD EIF5A EMD EPC1 GATM GNAZ GRINL1A GUCY2D GUCY2F HADHB HCCS HRB HSD3B1 HSD3B2 HTATIP2 IMMT IPO7 KPNA1 KPNA3 KPNB1 LBR LEMD3 LMNB1 MAOB MCL1 MFN2 MPV17 MRPL19 MRPL32 MTX2 MYO6 NARF NDUFA1 NDUFA2 N…
MSigDB	ChemicalGeneticPerturbations	8.78543e-05	Genes downregulated in response to glutamine starvation	ABCF1 ACAT2 ACLY ADAM19 ADCY3 ADRM1 AF1Q AHSA1 AK2 ALDOA ALG3 ALG8 AMD1 ARMET ARS2 ATP1B3 ATP2A2 ATP5G3 ATR BAZ1A BCAP31 BMS1L BOP1 BTK BYSL BZW1 C10ORF7 C11ORF9 C16ORF34 C1QBP C2F CAD CALR CCNB1 CCND1 CCT2 CCT5 CCT6A CDC20 CDC25A CELSR2 CHD4 CLIC1 COG2 COPS3 CSE1L CTPS CTSC CYC1 CYCS DDX1 DDX18 DDX19 DDX48 DHCR24 DHCR7 DHX15 DHX9 DKC1 DLEU1 DNAJA1 DNAJB1 DNAJB6 DOK4 DPH2L2 DYRK1A EBNA1BP2 EBP EE…
MSigDB	GOMolecularFunction	0.00592509	Genes annotated by the GO term GO:0016776. Catalysis of the transfer of a phosphorus-containing group from one compound (donor) to a phosphate group (acceptor).	AK1 AK2 AK5 CASK DLG1 DLG2 DTYMK GUK1 MPP1 MPP2 MPP3 NME1 NME2 NME4 NME5 NME6 PMVK TJP2
MSigDB	ChemicalGeneticPerturbations	0.00304987	Upregulated in VHL-null renal carcinoma cells vs. VHL-rescued (Fig. 1a+b)	ABCB8 ALPL BCL7B BCOR C12ORF10 C14ORF151 C18ORF10 C1D C1ORF41 C21ORF59 CANX CAPN1 CDK2 CKAP4 COTL1 CYBASC3 DGCR6L DIP13B DNAJC1 DNAPTP6 EBPL EIF3S4 ELA2 ENO2 EWSR1 FAM53C FBXL5 FBXO18 GMFB GTF2A2 HDAC6 HIRIP3 HMGN2 IKBKE IRF1 LAMP1 LRP1 LSM3 MKI67 MPHOSPH6 MRPL15 MRPL41 MRPL53 MTHFD1 NFE2L1 NIPSNAP1 OXA1L PAQR3 PAQR4 PCCB PCNA PDGFRA PECR PES1 PGAM1 PHF17 PITRM1 POLD1 PPP2R5D PRKCH PTBP1 RAB11A R…
MSigDB	GenMAPP	0.000441952	CIRCADIAN_EXERCISE	BTG1 C10ORF110 C1ORF1 CBX3 CEBPB CLDN5 CLOCK CRY1 CRY2 DAZAP2 DNAJA1 EIF4G2 ETV6 G0S2 GFRA1 GSTM3 GSTP1 HERPUD1 HSPA8 KLF9 MAP3K7IP2 MYF6 NCKAP1 NCOA4 NR1D2 OAZIN PER1 PER2 PIGF PPP1R3C PPP2CB PSMA4 PURA SF3A3 SUMO3 TOB1 TUBB3 UCP3 UGP2 VAPA ZFR VAPA CLDN5 CBX3 DAZAP2 MAP3K7IP2 SUMO3 PPP1R3C GSTM3 CRY2 PIGF NR1D2 PPP2CB PER2 DNAJA1 PER1 CRY1 ETV6 HSPA8 TUBB3 MYF6 HERPUD1 CEBPB KLF9 OAZIN ARNTL ZF…
MSigDB	ChemicalGeneticPerturbations	0.00727056	Down-regulated in the cerebral cortex of aged (22 months) BALB/c mice, compared to young (2 months) controls	ACO2 AP2M1 APOE ARPP-19 ATP1A1 ATP2A2 ATP6AP1 ATP6V1E1 CPLX1 CS CSNK1A1 DAD1 DCTN1 DDX3X DNAJB11 DNM1 EEF1G EEF2 EIF4G3 GABRA1 GORASP2 KCNMA1 MAG MGLL NSF OAZ2 PCTK1 PFN1 PGK1 PLD3 PPM1A PPP1CB PPP2CA PRKACB PTGDS RAB14 RAB2 SEPT7 SFRS5 SKP1A TIA1 TUBB3
MSigDB	ChemicalGeneticPerturbations	0.000171059	Down-regulated at any timepoint following treatment of XPB/CS fibroblasts with 3 J/m^2 UVC	ABCE1 ACVR1 ADAM10 ADARB1 ADCY9 AFAP AKAP10 AKAP9 ANKMY2 ANKRD17 APPBP2 APRIN ARFGEF1 ARHGAP12 ARHGEF10 ARHGEF7 ARIH1 ASCC3 ASXL1 ATF2 ATP11B ATP2B1 ATP2C1 ATP8B1 ATR ATRN ATRX ATXN2 AUH BARD1 BAT2D1 BAZ1A BAZ2B BCAR3 BICD1 BLM BMPR1A BTRC C19ORF7 C21ORF25 C4ORF8 C5ORF13 C6ORF111 CASK CBLB CD2AP CDC27 CDC2L5 CDC42BPA CDH2 CDK8 CDS2 CDYL CENPA CENPC1 CENPE CENPF CENTB2 CENTD1 CENTG2 CHD1 CHSY1 CLA…
MSigDB	ChemicalGeneticPerturbations	0.000285341	Downregulated in the vastus lateralis muscle of middle-aged rhesus monkeys subjected to caloric restriction since young adulthood vs. age-matched controls	ABCC2 ACAA2 ACR ACTN1 ADCY2 AXIN1 BAK1 BMP6 CGREF1 CKMT2 COMMD1 COPB2 COX4I1 CREM CRYAA CYP2D6 DDO DDX17 DSCR1 ELL FBP2 GLI3 GNAQ GOLGA3 GOT2 HADHB HTATIP MBTPS1 MDH1 MNAT1 MPI MRPL23 MYOC NDUFV2 NNT PEX19 PIAS1 POU2F2 PRPS1L1 PSG9 RAB2 RANBP1 RRS1 RUNX2 RY1 SLC23A2 SMOX TAZ TNP1 TSNAX UQCRC2 VDAC2
MSigDB	ChemicalGeneticPerturbations	0.00647267	Transcripts enriched in more mature cells (SP4, CB4, and AB4) more than 3-fold, with average signal value differences of at least 100 between less mature (ITTP, DP) and more mature (SP4, CB4, and AB4) cells	ABP1 ACTN1 AMIGO2 ANK3 ATM BTLA CCR7 CD44 COTL1 CYLD EBI2 EDG1 EMP3 FOXO1A GBP2 GIMAP4 GIMAP7 GPR171 HLA-A HLA-A HLA-B HLA-C HLA-E HLA-F ID2 IFITM1 IFITM2 IL27RA IL4R KLF2 LOC129293 LRRN3 MAN1C1 MAP3K1 MGC17330 NELL2 NOD27 PDE4DIP PSCDBP RNASET2 SCML1 SEMA4C SLC2A3 STK17A TBC1D4 TNFRSF25 TNFRSF25 TNFRSF7 TNFSF10 TUBA1
MSigDB	ChemicalGeneticPerturbations	1.93184e-08	Genes downreglated in acute rejection transplanted kidney biopsies relative to well functioning transplanted kidney biopsies from stable, immunosuppressed recipients. (median FDR < 0.14% per comparison).	ABAT ABCB1 ABCC2 ABCC4 ABCC6 ABCD3 ABP1 ACAA1 ACAA2 ACADM ACADSB ACAT1 ACO1 ACO2 ACOX1 ACPP ACVR1B ACY1 ADD3 ADH5 ADH6 AFM AGL AHCY AHCYL1 AK3L1 AKAP11 AKR1A1 AKR1C1 AKR1C3 AKR7A2 AKR7A3 ALB ALDH2 ALDH3A2 ALDH4A1 ALDH5A1 ALDH6A1 ALDH9A1 ALDOB ANK2 ANK3 ANKRD15 ANPEP ANXA7 AP3D1 APITD1 APLP2 APOH APOM AQP1 AQP3 ARMCX2 ASPA ATF2 ATP2A2 ATP5A1 ATP5J ATP5O ATP6V0E ATP6V1A AUH AUTS2 AZGP1 BAMBI BBOX1 …
MSigDB	GenMAPP	5.58872e-06	PROTEASOME	PSMA2 PSMA3 PSMA4 PSMA5 PSMA6 PSMA7 PSMB1 PSMB10 PSMB2 PSMB3 PSMB4 PSMB5 PSMB6 PSMB7 PSMB8 PSMB9 PSMB10 PSMA7 PSMB8 PSMB9 PSMB5 PSMA2 PSMB4 PSMA1 PSMB7 PSMB6 PSMB1 PSMA6 PSMA5 PSMA4 PSMB3 PSMA3 PSMB2
MSigDB	GOBiologicalProcess	0.00132061	Genes annotated by the GO term GO:0006397. Any process involved in the conversion of a primary mRNA transcript into one or more mature mRNA(s) prior to translation into polypeptide.	BAT1 CDC2L1 CPSF1 CPSF3 CPSF6 CRNKL1 CSTF1 CSTF2 CSTF3 CUGBP1 DDX20 DDX39 DHX15 DHX38 ELAVL4 FUSIP1 GEMIN5 GEMIN6 GEMIN7 GRSF1 KHDRBS1 KHSRP KIN LSM1 LSM3 LSM5 NCBP1 NONO PABPC1 PHF5A PPARGC1A PRPF18 PRPF31 PTBP1 RNGTT RNMT SF1 SF3A1 SF3A2 SF3A3 SF3B3 SFPQ SFRS1 SFRS10 SFRS11 SFRS2 SFRS2IP SFRS4 SFRS5 SFRS6 SFRS7 SFRS8 SFRS9 SIP1 SLBP SLU7 SMNDC1 SNRPD1 SNRPD2 SPOP SRPK1 SRPK2 SRRP35 TRA2A TXNL4A…
MSigDB	ChemicalGeneticPerturbations	1.27926e-08	Genes upreglated in well functioning transplanted kidney biopsies from stable, immunosuppressed recipients relative to normal healthy donor kidney biopsies (median FDR < 0.16% per comparison)	ABAT ABI1 ABP1 ACADSB ACBD3 ACSL4 ACTA2 ACTG1 ACTN1 ACTR2 ADD3 ADH1A ADH5 AGL AHCYL1 AHR AK3L1 AKR1C1 AKR1C3 ALG8 AMD1 ANK2 ANK3 ANXA4 ANXA5 ANXA7 AP3D1 AP3S1 APLP2 ARF4 ARF6 ARFGEF1 ARHGEF18 ARID5B ARMCX2 ARPC5 ASF1A ATF2 ATP2A2 ATP6V0E ATP6V1A ATP6V1B2 AUH AUTS2 BAMBI BBOX1 BCAP31 BEXL1 BIRC3 BMP2K BNIP3 BRD8 BTBD3 BZW1 C14ORF147 C14ORF32 C1D C1ORF41 C1ORF48 C1S C5ORF13 C6ORF111 C7 CA12 CALU CA…
MSigDB	ChemicalGeneticPerturbations	5.8335e-07	Downregulated in the glomeruli of cadaver kidneys from patients with diabetic nephropathy, compared to normal controls	AASDHPPT AASS ABI1 ACBD3 ACTG1 ADD3 ADM ADORA1 AIF1 AKAP10 AKAP11 ALDH3B1 ANKRD15 ANXA1 AP3B1 APOD APOL1 AQP3 ARF6 ARHGAP5 ARID5B ARL1 ARMCX2 ATP2A2 ATP6AP2 ATXN1 ATXN10 AXL B3GNT1 BCAR3 BIRC2 BIRC3 BMP2 BMP7 BST2 C17ORF25 C1S CACNB2 CALD1 CALM2 CALU CANX CAPN2 CASP1 CAST CBLB CCDC6 CD164 CD2AP CD47 CDC14A CDC42EP3 CDKN1C CDS1 CEBPD CG018 CHD3 CHST2 CITED2 CLIC5 CLIPR-59 CMAH COL3A1 COL4A3 COL4A4…
MSigDB	ChemicalGeneticPerturbations	2.82873e-08	Regulated by UV-B light in normal human epidermal keratinocytes	AARS ABCC1 ABCD3 ABLIM1 ACO2 ACSL1 ACY1 ADK ADM AKR1A1 ALCAM ALDH1A3 ALDH9A1 ANKRD15 ANXA1 APP ARL4A ASNS ATF3 ATF4 ATIC ATP1B1 ATP1B3 ATP5O ATP6V0C ATP6V0D1 ATP6V1B2 BAG1 BAMBI BLVRA BNIP3 BPGM BRD2 BRD3 CALB2 CBFB CBR1 CCND2 CCNG1 CD9 CD99 CDC20 CDC25B CDC37 CDK5 CDK7 CDKN1A CDKN3 CEBPD CELSR2 CIRBP CITED2 CKAP4 CKS1B CLTA CNN3 COL17A1 COL5A2 COMMD1 COPS2 COPS8 CRYAB CSNK2A1 CSNK2A2 CST6 CTDSP2…
MSigDB	ChemicalGeneticPerturbations	0.00139646	Genes upregulated in response to glutamine starvation	AARS ABCB9 ACADVL ACP1 ACTA1 ADA ADD3 AIM1 AKR7A2 ALDH2 ALDH6A1 APBB3 APS ARRB2 ASMTL ASNS ASS ASXL1 ATF4 ATF5 ATP5S ATP6V0A1 ATPAF2 ATRX BACH1 BAI2 BARD1 BC-2 BCAT2 BCKDHA BCKDHB BCL7A BCL9 BIRC5 BLK BMP7 BNIP3L BRD8 BTG1 BTG2 C14ORF11 C20ORF18 C21ORF33 C6ORF130 C6ORF80 CABIN1 CAMK1 CAP350 CARS CBFA2T3 CBLB CCNG1 CCNG2 CDC25C CDKN1B CDKN1C CDS2 CEBPB CHRNA5 CIRBP CLASP2 CLIC4 CLN3 CNIH COL9A2 CP…
MSigDB	ChemicalGeneticPerturbations	0.0018995	The 672 significantly changing genes	ABCC3 ABCG1 ACAA2 ACADVL ACAT1 ACO1 ACP5 ACPP ADAM12 ADAM19 ADAM28 ADAM8 ADAMDEC1 ADFP ADRBK2 AIF1 AKR1B1 AKR1C1 AKT3 ALAS1 ALDH3A2 ALOX5 AMPD2 ANXA2 ANXA5 AOAH APLP2 APOC1 APOE AQP9 ARFGAP3 ARHGAP22 ARHGEF6 ARL6IP5 ASAH1 ASMTL ATP1B3 ATP6V0A1 ATP6V0E ATP6V1C1 ATP6V1H ATP9B ATRX B4GALT5 BCAP31 BCAT1 BCOR BET1 BHLHB3 BIRC3 BTG1 BTN3A3 C12ORF4 C13ORF18 C14ORF106 C14ORF109 C14ORF124 C15ORF24 C1ORF24…
MSigDB	ChemicalGeneticPerturbations	0	Downregulated in correlation with overt Alzheimer's Disease, in the CA1 region of the hippocampus	AASDHPPT ABAT ABCB1 ABCC4 ABCE1 ABHD6 ACAD8 ACAT1 ACCN1 ACHE ACO2 ACP1 ACTL6B ACTN1 ACTR10 ACTR1A ACTR1B ACTR2 ADAM17 ADAM23 ADCY2 ADCY9 ADH5 ADIPOR1 ADK ADORA2B AES AHSA1 AK5 AKAP11 AKAP12 ALDOC ALG8 ALOX5AP AMFR ANK3 AP2B1 AP2M1 AP2S1 AP3B2 AP3S1 AP4S1 APBA2 APEX1 APLP2 APP APPBP1 APRIN ARCN1 ARF1 ARF4 ARF5 ARHGEF3 ARHGEF4 ARHGEF9 ARIH2 ARL1 ARMCX1 ARNT2 ARPC1A ARPC2 ARPC3 ARPC5 ARPC5L ARPP-19 …
MSigDB	ChemicalGeneticPerturbations	1.61709e-08	Enriched in mouse neural stem cells, compared to differentiated brain and bone marrow cells	76P A2M AAAS AAK1 ABCA1 ABCE1 ABCF2 ABHD5 ACAA2 ACAD9 ACADL ACADM ACADS ACIN1 ACLY ACO1 ACP1 ACP2 ACSL4 ACSL5 ACTB ACTL6A ACTR2 ACTR3 ACTR6 ACYP2 ADAM10 ADAM12 ADAM19 ADAM28 ADAM9 ADAMDEC1 ADCY8 ADFP ADH5 ADK ADM ADSL ADSS AFG3L1 AGL AHCY AK1 AK2 AKAP12 AKAP7 AKT1 ALDH7A1 ALG5 AMOT ANAPC2 ANAPC4 ANGPT2 ANGPTL4 ANKIB1 ANKRD17 ANP32B ANP32E ANXA3 AP1G1 AP1M1 AP3M1 AP3S1 AP3S2 APAF1 APC APEX1 API5 A…
MSigDB	ChemicalGeneticPerturbations	0.00344324	Progressively down-regulated from 8-96 hours during differentiation of 3T3-L1 fibroblasts into adipocytes with IDX (insulin, dexamethasone and isobutylxanthine), vs. fibroblasts treated with IDX + TSA to prevent differentiation (cluster 2)	ACTA2 ANXA3 ANXA5 ASAH1 BAX BDNF CAP1 CAPG CD99 COL4A5 DSTN EMP3 EPPB9 F2R FGF7 FXYD5 GBA GNB1 ITGAV LAMP2 LEPROT LOX MAP1LC3B MSN MYH9 NQO2 OGN PDLIM7 PGCP PHLDB2 PLA2G7 PLD3 PLTP PLXNB2 PPGB PRAF2 PRDX4 PRSS23 PTGIS RAB31 RPS6KA4 SCPEP1 SERPINF1 SERTAD1 SKI SLC1A4 SLC38A4 SLC7A5 SMAD6 TES TINP1 TMSB10 TWIST2 USP22 VCAM1 VCL WBP5 ZFP36L2
MSigDB	ChemicalGeneticPerturbations	0.000224634	Down-regulated at 8 hours following treatment of XPB/CS fibroblasts with 3 J/m^2 UVC	ABCE1 ADAM10 ADARB1 ADCY9 AFAP ANKMY2 ANKRD17 APPBP2 ARFGEF1 ARHGEF10 ARHGEF7 ARIH1 ASCC3 ASXL1 ATF2 ATP11B ATP2B1 ATP2C1 ATP8B1 ATR ATRN ATRX ATXN2 AUH BARD1 BAT2D1 BCAR3 C19ORF7 C21ORF25 C4ORF8 C5ORF13 C6ORF111 CASK CBLB CD2AP CDC27 CDC2L5 CDC42BPA CDH2 CDK8 CDS2 CDYL CENPE CENPF CENTB2 CENTG2 CHD1 CLASP2 CLOCK CNOT2 CRADD CREB3L2 CREBBP CRIM1 CTBP2 CUL1 CUL2 CUTL1 CXCL12 CXORF6 DAPK1 DDEF2 DDX…
MSigDB	ChemicalGeneticPerturbations	9.59087e-06	Downregulated in the vastus lateralis muscle of aged vs. young adult rhesus monkeys	ACYP2 ADCY2 ALDH9A1 ANXA2 ARHGEF6 ATP5A1 ATP5C1 ATP5G3 ATP5J AXIN1 BLM BLVRB BYSL C9ORF61 CASP4 CDC16 CITED1 CKMT2 COMT COX4I1 COX6A1 CTSH DPP4 DRD3 EGFR EIF2S1 EIF3S9 ERF EXOSC7 FBP2 FH FKBP1B GOLGA3 GTF3C2 HBEGF HMGN4 ICA1 IGFBP5 IGFBP7 IMPDH1 IRX5 LGALS4 LNPEP LPIN1 LTB4DH MAN2A2 MAPK14 MAPK6 MARK3 MATN1 MDH1 MED12 MERTK MNAT1 MPI MSH3 MUC2 NDUFV2 NEU1 NFKB1 NIPA2 PARG PIGF PON2 PPP2R5C PPP5C …
MSigDB	GOBiologicalProcess	5.06622e-05	Genes annotated by the GO term GO:0006139. The chemical reactions and pathways involving nucleobases, nucleosides, nucleotides and nucleic acids.	AARS ABCA1 ABCA2 ABCE1 ABL1 ABT1 ACD ACHE ACLY ACVR1 ACVR1B ACVR2B ACVRL1 ADAR ADAT1 ADCY7 ADK ADM ADORA2A ADRA1D ADRM1 ADSS AGGF1 AHR AK5 ALDH6A1 AMPD3 ANG APBB1 APBB2 APEX1 APOBEC3F APOBEC3G APTX ARHGEF11 ARID1A ARID4A ARID5A ARID5B ARNT2 ARNTL ASCC3L1 ASF1A ASH1L ASH2L ATF4 ATF5 ATF6 ATF7 ATF7IP ATIC ATM ATOH1 ATP8B1 ATR ATRX ATXN1 ATXN3 AUH BAT1 BAX BCAS2 BCL10 BCL3 BCL6 BCLAF1 BCOR BICD1 BLM…
MSigDB	ChemicalGeneticPerturbations	0.00221666	Myb-regulated genes	ACBD3 ACTA2 ACTR2 AGR2 AKR1C1 ALAS1 ANKRD12 ANP32B ANXA1 ANXA2 ANXA3 AP1G2 AP2A2 APEX1 APRT ARF6 ARID5B ASAH1 ASNS ATP2A3 ATP5D ATP6V0D1 AURKB AXL BAIAP2 BASP1 BICD2 BLCAP BRD2 BTG1 CA12 CAV1 CCL2 CCND1 CCND2 CD24 CD59 CDC25B CDH1 CDK4 CDKN1A CEACAM6 CEBPB CKS2 CLDN3 CLDN7 CLEC11A CLIC4 CLU COL17A1 COL1A2 COL6A3 COMMD4 COX7A1 CRABP2 CREB3L2 CRIM1 CRIP2 CRYAB CTCF CTNNAL1 CTSD CTSK CYP1B1 CYP3A5 D…
MSigDB	ChemicalGeneticPerturbations	3.72827e-06	Genes upregulated in CD8+ T cells undergoing homeostatic proliferation (HP) versus naive CD8+ T cell populations; these genes are not upregulated versus effector or memory cell population.	AKAP8 ALDH3A2 APP AQP9 ATP11A ATP5D ATP5J ATP6V0B BAG2 BCL2 BTBD14A BYSL BZW2 C1QB CACYBP CANX CCT2 CETN3 CHEK2 CMAS CPSF2 CREB1 CRI1 CSPG3 CTNND2 CYCS DHX9 DUSP19 E2F1 EIF3S1 ENPEP EOMES F2RL1 FUBP1 GALK1 GLUL GMFB GOLPH4 GPX1 GSTM2 GTPBP1 H2AFY HDGF HRB HSPE1 IGBP1 IL10RB IMPA2 IPO7 IPP IRAK1 ITGB1BP1 KCNS2 KCTD12 KLF9 LIN7C MAGOH MKI67IP MRPL9 MRPS25 MRPS33 MUT MYO6 NDUFAB1 NDUFB2 NDUFB3 NDUFC…
MSigDB	ChemicalGeneticPerturbations	1.67048e-05	Downregulated by induction of exogenous BRCA1 in EcR-293 cells	AGPAT2 ALG3 ANXA11 AP3D1 ARMET ATIC BMS1L BOP1 BRD2 BYSL C10ORF7 CAD CCND1 CCNE1 CDC25B CDC37 CHAF1A CHD4 CKAP4 CLTA CTPS DDT DDX10 DDX11 DHCR24 DNAJC7 DUSP1 EIF2B2 EIF3S6 EIF3S9 EIF4G1 FAM38A FARSLA FASN FDFT1 FGFR3 FKBP4 GAL GCS1 GCSH GTF3C2 H1FX HCFC1 HK1 HSF1 JTV1 KIAA0152 KIAA0179 LMNB2 MAP2K5 MCM2 MRPS12 MTHFD1 NARS NDRG1 NME3 NMT1 NOLC1 NSDHL NUP214 PHKG2 PKN1 PMPCA POLD1 POLG POLRMT PPAT …
MSigDB	ChemicalGeneticPerturbations	3.23436e-08	Enriched in mouse embryonic stem cells, compared to differentiated brain and bone marrow cells	ABCE1 ABCG2 ABI1 ABT1 ACAD9 ACADM ACADVL ACP1 ACRV1 ACSL4 ACTA2 ACTL6A ACTR10 ACTR6 ADAM19 ADAM9 ADH5 ADK ADRB3 ADSL ADSS AGTR2 AHCY AKAP12 AKAP8 AKR1B1 AKR1B10 ALDH7A1 ALG5 ALPL AMOT ANAPC1 ANGPTL2 ANGPTL4 ANKRD1 ANKRD17 ANLN AP3M1 AP3S2 APEX1 APOBEC2 APPBP1 APRIN AQR ARCN1 ARFRP1 ARIH1 ARL1 ARL6 ARL6IP2 ARMC1 ASAH1 ASF1A ASH2L ASNS ASPM ASXL1 ATAD1 ATE1 ATF1 ATF2 ATP1B1 ATP5F1 ATP5J ATP5O ATP6V…
MSigDB	GenMAPP	2.63666e-05	RNA_TRANSCRIPTION_REACTOME	CDK7 ERCC3 GTF2A2 GTF2B GTF2E1 GTF2E2 GTF2F2 GTF2H1 GTF2H2 GTF2H4 MNAT1 POLR1A POLR1B POLR2A POLR2B POLR2C POLR2E POLR2F POLR2G POLR2H POLR2I POLR2K POLR3B POLR3D POLR3E POLR3K TAF12 TAF5 TAF6 TAF7 TBP VARS2L POLR2H POLR2G POLR2F POLR2E POLR2K POLR2I TBP POLR2C POLR2B POLR2A GTF2E1 GTF2E2 GTF2A2 ERCC3 POLR3K TAF6 TAF5 CCNH TAF7 POLR1A GTF2H4 POLR1B CDK7 POLR3B GTF2B GTF2H2 POLR3E POLR3D GTF2H1 MN…
MSigDB	GOCellularComponent	1.66076e-05	Genes annotated by the GO term GO:0044455. Any constituent part of the mitochondrial membrane, either of the lipid bilayers that surround the mitochondrion and form the mitochondrial envelope.	ATP5A1 ATP5B ATP5C1 ATP5D ATP5E ATP5G1 ATP5G2 ATP5G3 ATP5O BCS1L BNIP3 COX15 COX6B2 MFN2 NDUFA1 NDUFA2 NDUFA6 NDUFA9 NDUFAB1 NDUFB6 NDUFS1 NDUFS2 NDUFS3 NDUFS4 NDUFS7 NDUFS8 NDUFV1 NNT OPA1 OXA1L PPOX RHOT1 RHOT2 SDHA SLC25A6 SURF1 TIMM10 TIMM13 TIMM17A TIMM17B TIMM23 TIMM8B TIMM9 TOMM22 UQCRB UQCRC1 UQCRH
MSigDB	ChemicalGeneticPerturbations	1.44781e-06	Genes downregulated in response to rapamycin starvation	AATF ACAT2 ACVRL1 ADRM1 AF1Q AHSA1 AK2 ALDH4A1 AMD1 ARF1 ARMET ASNS ATF5 ATP1B3 ATP5G3 ATP6V0C ATP6V0E BCAP31 BCS1L BMP1 BTK BYSL C1QBP C2F CALU CAPZA2 CCNC CCT2 CCT4 CCT5 CCT6A CD47 CDC25A CDK4 CHC1 CHERP CHUK COPB2 COX11 COX7B CSE1L CTPS CTSC CYC1 CYCS DAP3 DDX19 DDX3X DHCR24 DKFZP434K1815 DNAJA1 DPH2L2 EBNA1BP2 EBP EEF1E1 EIF2B2 EIF2B4 EIF3S9 EIF4G1 EIF4G2 EMP3 ETF1 ETFA EXTL3 FASN FKBP4 FLJ12…
MSigDB	ChemicalGeneticPerturbations	1.93538e-05	Upregulated by induction of exogenous BRCA1 in EcR-293 cells	ABCD3 ACTA2 ACTR1B ADD1 ADD3 AGPS ALCAM ALDH7A1 ANXA1 ANXA2 ANXA4 ARF6 ARPC1A ATP6V0A1 BNIP3 C21ORF33 CALM2 CCNG2 CD47 CD9 CDC2 CDKN1A CIRBP CITED2 CKS2 COPS2 COPS8 CREB1 CSDA CSNK1A1 CXADR CYBA DDOST DDX3X DEK DR1 ENPP2 EXTL2 FCGRT FGF9 FRAP1 FSTL1 GALNT3 GATA3 GNAI1 GPS2 GUCY1B3 HAGH HDAC1 HMGN3 HMGN4 HMMR HTATIP ID2 ID4 IDH1 IGF2R IQGAP1 ITGB3BP JAK1 KCNK1 KDELR2 KIF11 KIF2C KIF5B KIFAP3 KRT4 …
MSigDB	GOCellularComponent	0.000418577	Genes annotated by the GO term GO:0005783. The irregular network of unit membranes, visible only by electron microscopy, that occurs in the cytoplasm of many eukaryotic cells. The membranes form a complex meshwork of tubular channels, which are often expanded into slitlike cavities called cisternae. The ER takes two forms, rough (or granular), with ribosomes adhering to the outer surface, and smo…	AADAC ABI1 ACO1 ADFP AGPAT1 AGPAT2 AGPAT3 AKAP6 ALDH3A1 ALG1 ALG3 AMFR ANK3 APEX1 APH1A APOA5 APOC1 ASPH ATF6 ATP1A3 AVPR2 B3GALT5 BAX BDKRB1 BNIP1 BNIP3L BSCL2 C21ORF67 CALR CALU CAMLG CANX CASP7 CASQ1 CAV1 CCDC3 CD320 CES2 CIB1 CLDN14 CLDN8 CLGN CLN3 CLN5 CLN6 CLN8 CTSZ CYP19A1 CYP46A1 DAD1 DC2 DDOST DEGS1 DERL1 DERL2 DERL3 DHCR24 DHCR7 DHRS1 DHRS9 DNAJB11 DNAJB9 DNAJC1 DNM1L DOLPP1 DPM1 DPM2 D…
MSigDB	GOCellularComponent	1.60951e-06	Genes annotated by the GO term GO:0044429. Any constituent part of a mitochondrion, a semiautonomous, self replicating organelle that occurs in varying numbers, shapes, and sizes in the cytoplasm of virtually all eukaryotic cells. It is notably the site of tissue respiration.	ABCB6 ABCB7 ABCB8 ABCF2 ACADM ACN9 ALAS2 ALDH4A1 ATP5A1 ATP5B ATP5C1 ATP5D ATP5E ATP5F1 ATP5G1 ATP5G2 ATP5G3 ATP5J ATP5O BAX BCKDHA BCKDHB BCKDK BCL2 BCS1L BNIP3 CASP7 CASQ1 CENTA2 COX15 COX6B2 CS CYCS DBT DNAJA3 ETFA GATM GRPEL1 HADHB HCCS HSD3B1 HSD3B2 IMMT KIAA1967 MAOB MARS2 MCL1 MFN2 MPV17 MRPL10 MRPL12 MRPL23 MRPL32 MRPL40 MRPL41 MRPL42 MRPL51 MRPL52 MRPS10 MRPS11 MRPS12 MRPS15 MRPS16 MRPS1…
MSigDB	ChemicalGeneticPerturbations	4.5298e-05	Core group of genes consistently up-regulated following exposure to serum in a variety of human fibroblast cell lines (higher expression in activated cells, not cell-cycle dependent)	ACTL6A ANKRD32 BCCIP BRCA2 BRIP1 C11ORF24 C13ORF1 C16ORF34 C18ORF24 C1ORF33 C1ORF41 C6ORF55 CBX1 CCDC5 CCND3 CCT5 CDCA4 CDK2 CENPJ CHEK1 COPB2 CORO1C CRSP8 CSMD1 DCBLD2 DCK DCLRE1B DDX11 DHFR DLEU1 DLEU2 DNAJC9 DTYMK DUT EBNA1BP2 EIF4EBP1 EIF4G1 EMP2 ENO1 EPHB1 EXOSC8 F3 FABP5 FARSLA FARSLB FLJ10292 FLNC GGH GNG11 GPLD1 H2AFZ HAS2 HMGB1 HMGN2 HNRPA3 HNRPAB HNRPR HSPC111 ID2 ID3 IFRD2 IL7R IPO4 IT…
MSigDB	GenMAPP	0.00013468	TRANSLATION_FACTORS	EEF1A2 EEF1B2 EEF1D EEF1G EEF2 EEF2K EIF1AX EIF1AY EIF2AK1 EIF2AK2 EIF2AK3 EIF2B1 EIF2B2 EIF2B3 EIF2B4 EIF2B5 EIF2S1 EIF2S2 EIF2S3 EIF3S1 EIF3S10 EIF3S2 EIF3S3 EIF3S4 EIF3S5 EIF3S6 EIF3S7 EIF3S8 EIF3S9 EIF4A1 EIF4A2 EIF4E EIF4EBP1 EIF4EBP2 EIF4G1 EIF4G3 EIF5 EIF5A EIF5B ETF1 GSPT2 ITGB4BP KIAA0664 PABPC1 PAIP1 SLC35A4 SUI1 WBSCR1 EIF3S1 EIF5 EIF3S10 EIF5B EIF5A SLC35A4 SUI1 EIF4EBP1 ITGB4BP EIF4E…
MSigDB	ChemicalGeneticPerturbations	0.00733391	Upregulated by hypoxia in normal, RPTEC renal cells (Fig. 3)	ABCA4 ADAM10 ADAR ADD3 ADFP AGPAT2 AKAP12 ALDOC ALPL ANAPC10 ANGPTL4 ANKRD17 ANXA4 AP3M2 ARHGEF2 ARIH2 ARL1 ATF7IP ATP1B3 B3GNT1 BLVRB BNIP3 BNIP3L BSG C14ORF2 C15ORF15 C1QL3 C20ORF111 C21ORF86 C9ORF61 CA12 CANX CAPG CAV1 CD9 CDC34 CDC42 CHPT1 CITED2 CKB CLDN3 CNNM4 CORO1A CPD CTSO DDX41 DHCR7 DNAJB2 DUSP1 EIF2S2 ENOSF1 EXOSC7 FASN FBXL10 FBXO8 FEZ1 FMNL2 GADD45B GAL3ST1 GENX-3414 GM2A GNPDA1 GPT…
MSigDB	ChemicalGeneticPerturbations	0.00134949	Upregulated by H2O2 in CSB-rescued fibroblasts (Table 1)	AEBP1 ANKRD1 ATP6AP1 ATP6V1C2 BAG4 C4BPA CCNA2 CCND1 CCNH CD59 CDC34 CKMT2 COX6C CRI1 CRYAB CST3 CTNNB1 CTSB CUTL1 DNAJA1 DNAJB1 DUT ENG GADD45A GDF15 HCFC1R1 HMOX1 MPV17 OAZ2 PFDN5 PKIA PLXNA1 PPP1CA PRG1 PSMC4 PTGER4 PTP4A3 RAB36 RCN1 RELA RPL31 RPL5 RPL7A SEPP1 SERPINH1 SLC20A1 TAL1 TCF3 TGFBR3 TRIM58 TUBA1 UBE2J1 UNG
MSigDB	GenMAPP	4.11329e-08	UBIQUINONE_BIOSYNTHESIS	NDUFA10 NDUFA11 NDUFA4 NDUFA5 NDUFA8 NDUFB2 NDUFB4 NDUFB5 NDUFB6 NDUFB7 NDUFS1 NDUFS2 NDUFV1 NDUFV2 NDUFA4 NDUFB4 NDUFA5 NDUFB5 NDUFB6 NDUFB7 NDUFA8 NDUFA10 NDUFA1 NDUFA11 NDUFB2 NDUFV1 NDUFV2 NDUFS2 NDUFS1
MSigDB	ChemicalGeneticPerturbations	0.000442969	Up-regulated in human non-small cell lung carcinoma cell line H460 following 24-hour treatment with sodium butyrate	ATP5G3 CETN2 CLU COX6A1 FURIN GDI1 GSTP1 HADHB IFI30 IGF2 NR4A1 PCMT1 POLR2L PRDX1 PRKCB1 PSAP RAB11A S100P SEC61B SERPINB2 TIMP1
MSigDB	ChemicalGeneticPerturbations	5.10696e-06	Significantly differentially expressed genes in sickle cell patients	ABLIM3 ADM AES AKR1A1 ANP32B ANXA2 ANXA3 AP1G2 ARHGEF18 ARHGEF7 ARS2 ASB9 ASCC3L1 ATF3 ATM ATOX1 ATP1B1 ATP6V0A1 ATP6V1D ATRX ATXN2L AXL AZU1 B3GNT1 BAT2D1 BCLAF1 BLOC1S1 BLVRA BLVRB BNIP3L BRD1 BST2 BTF3 BTG1 C5ORF13 CALR CASP7 CCR2 CCR7 CCRL2 CD151 CD9 CDKN1A CDS2 CDX2 CEBPE CELSR3 CIRBP CLIC1 CLIC2 CLIC4 COBLL1 COX11 COX17 COX6C CPLX2 CRADD CSNK1E CTSG CTSL CUL1 CXCL10 CXCR4 DDX48 DDX5 DGKA DO…
MSigDB	ChemicalGeneticPerturbations	0.00179819	Genes increased in metastatic hypopharyngeal cancer tumours	ACVR1B ARHGDIB ATRX BEXL1 BUB3 C10ORF10 C5ORF15 CCND3 CD164 CDH11 CNN3 CNOT2 COL4A1 CRI1 CTNNB1 CXCR4 DEK DHRSX DYRK1A ENPP2 FADS1 FADS2 FCGRT GABBR1 GALNT10 GANAB GGPS1 GHRH GNB2 GNS GPR107 GTSE1 HSF2 ID2 IL8 KIFAP3 MAGED1 MAGED2 MDC1 MFGE8 MICB MTMR2 NFYC PARP1 PGRMC1 PLEKHC1 PPID PPIH PPT1 PRB1 PSMB9 PTPRK SH3BGRL SH3BP5 SLC30A1 TCF12 TFAP2C UBXD2 WAS XPO1 ZHX3
MSigDB	GOBiologicalProcess	6.10398e-05	Genes annotated by the GO term GO:0043283. The chemical reactions and pathways involving biopolymers, long, repeating chains of monomers found in nature e.g. polysaccharides and proteins.	A4GNT AARS ABCA2 ABCE1 ABI1 ABI2 ABI3 ABL1 ABL2 ABT1 ACD ACHE ACVR1 ACVR1B ACVRL1 ADAM10 ADAMTS13 ADAR ADAT1 ADPRH ADRA1D ADRM1 AGA AGGF1 AHR AIPL1 AKT1 AKT2 AKT3 ALG1 ALG12 ALG2 ALG5 ALG6 ALG8 ALK ALS2CR2 AMFR ANAPC10 ANAPC11 ANAPC2 ANAPC4 ANAPC5 ANG ANXA1 APEX1 APH1A APH1B APOBEC3F APOBEC3G APTX ARAF ARHGEF11 ARID1A ARID4A ARID5A ARID5B ARIH1 ARNTL ART1 ART3 ASCC3L1 ASF1A ASH1L ASH2L ATF4 ATF5 …
MSigDB	ChemicalGeneticPerturbations	0.00478168	Regulated by UV-B light in normal human epidermal keratinocytes, cluster 2	ANKRD15 CCNG1 CTDSP2 CTPS CUL3 CXADR DUSP4 EMP1 F3 FAT FNTA GCLC HNRPK HNRPU IFNGR2 JAG1 KIF5B MYST3 NRIP1 OAS1 PCMT1 PSMD14 PSME4 PTPN12 RAD21 RAF1 SFRS4 SRPK2 STXBP3 TFAP2A TIAL1 TRIP10 TSTA3 UBE2H UGCG USP11 WIRE XPO1 YY1 ZNF146
MSigDB	GOCellularComponent	3.81675e-08	Genes annotated by the GO term GO:0031090. The lipid bilayer surrounding an organelle.	AAAS AADAC ABCA2 ABCB7 ABCC4 ABCD3 ALAS2 ALG3 AMFR ANKFY1 AP1G2 AP1GBP1 AP1S1 AP2S1 ARCN1 ARFGEF2 ARFIP1 ASPH ATF6 ATP2C1 ATP5A1 ATP5B ATP5C1 ATP5D ATP5E ATP5G1 ATP5G2 ATP5G3 ATP5J ATP5O ATP6V1B1 ATP7A BAX BCL2 BCS1L BET1 BNIP1 BNIP3 BSCL2 CASP7 CAV1 CD63 CLCN3 CLN3 CLN5 COG2 COPA COPB2 COPE COPG COPG2 COPZ1 CORO1A COX15 COX6B2 CSPG5 CTNS CUZD1 DAD1 DC2 DDOST DERL1 DERL2 DERL3 DHCR7 DHRS9 DMBT1 D…
MSigDB	GOBiologicalProcess	0.000235255	Genes annotated by the GO term GO:0006396. Any process involved in the conversion of one or more primary RNA transcripts into one or more mature RNA molecules.	AARS ADAT1 AGGF1 ASCC3L1 BAT1 BCAS2 BICD1 CDC2L1 CDC40 CPSF1 CPSF3 CPSF6 CRNKL1 CROP CSTF1 CSTF2 CSTF3 CUGBP1 DBR1 DDX17 DDX20 DDX23 DDX39 DDX54 DGCR8 DHX15 DHX16 DHX38 DHX8 DKC1 DUSP11 ELAVL4 EXOSC2 EXOSC3 EXOSC7 FARS2 FBL FUSIP1 GEMIN4 GEMIN5 GEMIN6 GEMIN7 GRSF1 HNRPD HNRPDL HNRPF HNRPH3 HNRPUL1 IVNS1ABP KHDRBS1 KHSRP KIN LSM1 LSM3 LSM4 LSM5 LSM6 METTL1 NCBP1 NCBP2 NOL3 NOL5A NOLA2 NOLC1 NONO N…
MSigDB	GOCellularComponent	0.000107077	Genes annotated by the GO term GO:0005743. The inner, i.e. lumen-facing, lipid bilayer of the mitochondrial envelope. It is highly folded to form cristae.	ABCB7 ALAS2 ATP5A1 ATP5B ATP5C1 ATP5D ATP5E ATP5G1 ATP5G2 ATP5G3 ATP5J ATP5O BCS1L COX15 COX6B2 HCCS HSD3B1 HSD3B2 IMMT MPV17 MRPL32 NDUFA1 NDUFA2 NDUFA6 NDUFA9 NDUFAB1 NDUFB6 NDUFS1 NDUFS2 NDUFS3 NDUFS4 NDUFS7 NDUFS8 NDUFV1 NNT OPA1 OXA1L PHB PMPCA PPOX SDHA SDHD SLC25A1 SLC25A11 SLC25A15 SLC25A22 SLC25A3 SLC25A6 SURF1 TIMM10 TIMM13 TIMM17A TIMM17B TIMM23 TIMM8B TIMM9 UCP3 UQCRB UQCRC1 UQCRH
MSigDB	ChemicalGeneticPerturbations	0.00267378	Regulated by UV-B light in normal human epidermal keratinocytes, cluster 7	AARS ACSL1 ADK AKR1A1 ASNS ATIC ATP1B3 BLVRA CBR1 CDC20 CDC25B CDKN3 CEBPD CIRBP CKAP4 CTSC EPHX2 ESD EXOSC7 FGFBP1 HMGB1 HNRPA2B1 HSD17B4 IDH2 IFITM1 ITGA6 ITGB1 KIAA0101 LIF MLH1 MMP1 MMP10 MT1X MTHFD1 PAM PCK2 PGD PLA2G4A PLCD1 PLP2 PPIB PRCP RPL3 SRD5A1 TAF10 TCN1 UBE2C VSNL1 XBP1 YARS
MSigDB	ChemicalGeneticPerturbations	2.19109e-08	Genes 2fold upregulated by insulin	ACTB ACYP2 ADFP ADHFE1 ADSL AHCYL1 AHSA1 AKAP6 ALDOA ALS2CR2 ANXA7 ARCN1 ARF4 ARIH1 ARPP-19 ASCL1 ASH1L ATP6V0B ATP6V1E1 BCL2L2 BTF3 BUB1 C17ORF35 C1S C20ORF108 C21ORF7 C3ORF1 CAMLG CANX CAPN2 CCL16 CCT8 CD36 CD59 CDK2AP1 CFL2 CL640 CLCN3 CLNS1A CMAS COPS5 COX7A2 CRI1 CSDA DAG1 DC13 DDX1 DDX48 DNCL1 DPYSL3 DREV1 EEF1G EIF2S2 EPM2A FBP2 FEM1B FHL3 FLJ10081 FLJ11021 FLJ11506 FLJ20533 FNTA G3BP GBAS…
MSigDB	KEGG	1.31083e-08	HSA00190_OXIDATIVE_PHOSPHORYLATION	ATP12A ATP4A ATP4B ATP5A1 ATP5B ATP5C1 ATP5D ATP5E ATP5F1 ATP5G1 ATP5G2 ATP5G3 ATP5H ATP5I ATP5J ATP5J2 ATP5L ATP5O ATP6AP1 ATP6V0A1 ATP6V0A2 ATP6V0A4 ATP6V0B ATP6V0C ATP6V0D1 ATP6V0D2 ATP6V1A ATP6V1B1 ATP6V1B2 ATP6V1C1 ATP6V1C2 ATP6V1D ATP6V1E1 ATP6V1E2 ATP6V1F ATP6V1G1 ATP6V1G2 ATP6V1G3 ATP6V1H COX10 COX15 COX17 COX4I1 COX4I2 COX5A COX5B COX6A1 COX6A2 COX6B1 COX6B2 COX6C COX7A1 COX7A2 COX7B COX…
MSigDB	GOCellularComponent	3.36243e-06	Genes annotated by the GO term GO:0005634. A membrane-bounded organelle of eukaryotic cells in which chromosomes are housed and replicated. In most cells, the nucleus contains all of the cell's chromosomes except the organellar chromosomes, and is the site of RNA synthesis and processing. In some species, or in specialized cell types, RNA metabolism or DNA replication may be absent.	AAAS AATF ABL1 ABT1 ACD ACIN1 ACTB ACTL6A ACTL6B ACTN4 ADAM10 ADAR AHR AIF1 AIPL1 AKAP8 AKAP8L ALPK3 ALS2CR2 ANAPC11 ANAPC4 ANAPC5 ANG ANKRD1 ANP32E ANXA11 APBB1 APBB2 APC APEX1 API5 APLP2 APOBEC3F APOBEC3G APTX AR ARID1A ARID1B ARID4A ARIH2 ARL4A ARNT ARNT2 ARNTL ASCC3L1 ASF1A ASH1L ASH2L ASNA1 ATE1 ATF4 ATF6 ATF7IP ATRX ATXN1 ATXN3 ATXN7 AXIN1 AXIN2 BACH1 BAP1 BARD1 BAT1 BCAS2 BCCIP BCL10 BCL2 …
MSigDB	ChemicalGeneticPerturbations	4.21101e-06	Regulated by UV-B light in normal human epidermal keratinocytes, cluster 0	ADM ANXA1 ATP6V0C BAG1 BAMBI BPGM BRD2 CDC37 CDK7 CITED2 CLTA COPS2 DAZAP2 DDX48 DHX38 DNAJA1 DR1 DSC2 EIF2B1 EIF2S1 EIF4G2 GDF15 GNAI1 GSK3A GTF2A2 GTF2B HARS HCCS HEAB HMOX1 HSPH1 IL1R2 IL1RN KPNA2 MCFD2 MRPL49 NCBP2 NDUFA4 NEU1 NFKBIA NIFUN PCOLN3 PGRMC1 PKP1 POLR2K PPIF PPP1CC PPP2CB PRSS8 PSMA3 PSMA4 PTP4A1 QSCN6 RAB21 RELA RIT1 RPS24 RRAGA SAP18 SERPINB4 SET SLC39A6 SON SPRR2C TAF7 TCEB1 TF…
MSigDB	GOCellularComponent	4.05631e-08	Genes annotated by the GO term GO:0044422. Any constituent part of an organelle, an organized structure of distinctive morphology and function. Includes constituent parts of the nucleus, mitochondria, plastids, vacuoles, vesicles, ribosomes and the cytoskeleton, but excludes the plasma membrane.	A2BP1 AAAS AADAC ABCA2 ABCB6 ABCB7 ABCB8 ABCC4 ABCD3 ABCF2 ABL1 ACADM ACD ACN9 ACR ACTA1 ACTB ACTL6A ACTL6B ACTN2 ACTN3 ACTR1A ACTR1B ACTR2 ACTR3 ADAM10 AKAP9 ALAS2 ALDH4A1 ALG3 ALMS1 ALS2 AMFR AMOT ANAPC11 ANAPC4 ANAPC5 ANG ANKFY1 ANLN AP1G2 AP1GBP1 AP1S1 AP2S1 AP3B2 AP4B1 AP4M1 APC API5 APOBEC3F APOBEC3G APPBP2 APTX ARCN1 ARFGEF2 ARFIP1 ARHGEF2 ARID1A ARID1B ARID4A ARNTL ARPC1B ARPC2 ARPC3 ARPC…
MSigDB	ChemicalGeneticPerturbations	5.6924e-05	Enriched in mouse hematopoietic stem cells, compared to differentiated brain and bone marrow cells	AAMP ABCA1 ABCB8 ABCF3 ABCG1 ABCG2 ACAA2 ACADL ACADM ACOX1 ACTR10 ACYP1 ADAM9 ADAR ADARB1 ADCY6 ADCY7 ADIPOR2 ADORA2A ADPRH AEBP2 AGR2 AHCYL1 AIM1 AK1 AKAP8 AKAP8L AKR1B1 AKR1CL2 AKR7A2 ALDH7A1 ALDOB ALDOC ALG3 ANAPC4 ANGPTL2 ANKRD17 ANKRD28 AOF2 AP1B1 AP1M1 AP2A2 APBB1IP APBB2 APLP2 ARCN1 ARFGAP3 ARHGAP1 ARHGAP21 ARHGEF2 ARHGEF3 ARHGEF5 ARIH1 ARIH2 ARL2 ARMCX2 ARPC3 ARSA ART5 ASH1L ASL ASNS ASRG…
MSigDB	GOBiologicalProcess	0.00409541	Genes annotated by the GO term GO:0016071. The chemical reactions and pathways involving mRNA, messenger RNA, which is responsible for carrying the coded genetic 'message', transcribed from DNA, to sites of protein assembly at the ribosomes.	AUH BAT1 CDC2L1 CPSF1 CPSF3 CPSF6 CRNKL1 CSTF1 CSTF2 CSTF3 CUGBP1 DDX20 DDX39 DHX15 DHX38 ELAVL4 FUSIP1 GEMIN5 GEMIN6 GEMIN7 GRSF1 GSPT1 KHDRBS1 KHSRP KIN LSM1 LSM3 LSM5 NCBP1 NONO PABPC1 PAIP1 PHF5A PPARGC1A PRPF18 PRPF31 PTBP1 RNGTT RNMT SF1 SF3A1 SF3A2 SF3A3 SF3B3 SFPQ SFRS1 SFRS10 SFRS11 SFRS2 SFRS2IP SFRS4 SFRS5 SFRS6 SFRS7 SFRS8 SFRS9 SIP1 SLBP SLU7 SMG1 SMNDC1 SNRPD1 SNRPD2 SPOP SRPK1 SRPK…
MSigDB	GOCellularComponent	7.28823e-08	Genes annotated by the GO term GO:0044444. Any constituent part of the cytoplasm, all of the contents of a cell excluding the plasma membrane and nucleus, but including other subcellular structures.	A2BP1 AADAC AASS ABAT ABCA1 ABCA2 ABCA3 ABCB6 ABCB7 ABCB8 ABCC4 ABCD2 ABCD3 ABCE1 ABCF2 ABCG1 ABI1 ABI2 ACADM ACADS ACADSB ACADVL ACAT1 ACHE ACLY ACN9 ACO1 ACO2 ACOX3 ACP6 ACR ACTA1 ACTN4 ACY1 ADAM10 ADFP ADRA2C ADRB2 AFG3L2 AGGF1 AGPAT1 AGPAT2 AGPAT3 AGPAT5 AGPS AGXT AIP AK5 AKAP6 AKAP7 AKAP9 AKR1C1 AKR1D1 AKR7A3 AKT1S1 ALAS2 ALDH3A1 ALDH4A1 ALDH5A1 ALG1 ALG3 ALMS1 ALOX12 ALS2 AMACR AMFR AMOT AM…
MSigDB	GenMAPP	0.000303563	PURINE_METABOLISM	ADA ADCY1 ADCY2 ADCY3 ADCY4 ADCY5 ADCY6 ADCY7 ADCY8 ADK ADSL ADSS AK1 AK2 AK5 ALLC AMPD1 AMPD2 AMPD3 APRT ATIC ATP1B1 ATP5A1 ATP5B ATP5C1 ATP5D ATP5F1 ATP5G1 ATP5G2 ATP5G3 ATP5H ATP5I ATP5J ATP5J2 CANT1 DCK DGUOK ECGF1 ENPP1 ENPP3 ENTPD2 FHIT GART GDA GMPS GUCY1A2 GUCY1A3 GUCY1B2 GUCY1B3 GUCY2C GUCY2D GUCY2F GUK1 HPRT1 IMPDH1 IMPDH2 ITPA NME1 NME2 NP NPR1 NPR2 NT5C NT5E NT5M NUDT2 PAICS PAPSS1 PA…
MSigDB	GOCellularComponent	5.1642e-08	Genes annotated by the GO term GO:0031966. Either of the lipid bilayers that surround the mitochondrion and form the mitochondrial envelope.	ABCB7 ALAS2 ATP5A1 ATP5B ATP5C1 ATP5D ATP5E ATP5G1 ATP5G2 ATP5G3 ATP5J ATP5O BCL2 BCS1L BNIP3 CASP7 COX15 COX6B2 HCCS HSD3B1 HSD3B2 IMMT MCL1 MFN2 MPV17 MRPL32 MTX2 NDUFA1 NDUFA2 NDUFA6 NDUFA9 NDUFAB1 NDUFB6 NDUFS1 NDUFS2 NDUFS3 NDUFS4 NDUFS7 NDUFS8 NDUFV1 NNT OGDH OPA1 OXA1L PHB PMPCA PPOX RAB11FIP5 RAF1 RHOT1 RHOT2 SDHA SDHD SLC25A1 SLC25A11 SLC25A15 SLC25A22 SLC25A3 SLC25A6 SURF1 TIMM10 TIMM13…
MSigDB	ChemicalGeneticPerturbations	0.00727056	Genes downregulated in VH3-21+ B-CLL	ACBD3 ADARB1 ASAH1 ASMTL CBX7 CCNG2 CDKN1B CG018 COX7A2 CTDSP2 CTNNA1 DDX1 FCGR2B HEBP2 HMGN4 ING1 LMO4 MAP3K7IP2 MICB MKRN1 MOAP1 MXI1 NDUFC1 NPC2 PBX3 PLCL2 PLP2 POP4 PSMD10 PSMD8 PUM1 RAB31 RABGAP1L RNF13 SAP18 SCRN1 SERP1 SMAD2 SPEN TBCC TBL1X YWHAB
MSigDB	GOMolecularFunction	0.00745125	Genes annotated by the GO term GO:0019205. Catalysis of the transfer of a phosphate group, usually from ATP or GTP, to a nucleobase, nucleoside, nucleotide or polynucleotide substrate.	ADK AK1 AK2 AK5 CASK DCK DGUOK DLG1 DLG2 DTYMK GUK1 MPP1 MPP2 MPP3 N4BP2 NME1 NME2 NME4 NME5 NME6 PNKP TJP2 TK1 TK2
MSigDB	GenMAPP	7.04281e-08	OXIDATIVE_PHOSPHORYLATION	ATP4B ATP5E ATP5O ATP6AP1 ATP6V0A1 ATP6V0A4 ATP6V0B ATP6V0C ATP6V0D1 ATP6V0E ATP6V1A ATP6V1B1 ATP6V1B2 ATP6V1C1 ATP6V1C2 ATP6V1D ATP6V1E1 ATP6V1F ATP6V1G1 ATP6V1G2 ATP6V1G3 ATP6V1H ATP7A ATP7B COX10 COX4I1 COX5A COX5B COX6A1 COX6A2 COX6B1 COX6C COX7A1 COX7A2 COX7B COX7C COX8A NDUFA1 NDUFA10 NDUFA11 NDUFA4 NDUFA5 NDUFA8 NDUFB2 NDUFB4 NDUFB5 NDUFB6 NDUFB7 NDUFS1 NDUFS2 NDUFV1 NDUFV2 PP PPA2 SDHA SD…
MSigDB	GOCellularComponent	4.18992e-07	Genes annotated by the GO term GO:0032991. A stable assembly of two or more macromolecules, i.e. proteins, nucleic acids, carbohydrates or lipids, in which the constituent parts function together.	AAAS ABAT ABCA7 ABCB8 ABCD2 ABCD4 ABCF2 ACD ACLY ACR ACTB ACTL6A ACTL6B ACTN4 ACTR1A ACTR1B ACTR2 ACTR3 ACVR1 ACVR1C ADRB2 ADRB3 ADRM1 AGL ALB ALS2 ANAPC11 ANAPC4 ANAPC5 ANG AP1G2 AP1GBP1 AP1S1 AP2S1 AP3S1 APC APC2 APEX1 API5 APOBEC3F APOBEC3G APPBP2 ARID1A ARID1B ARID4A ARIH1 ARNTL ARPC1B ARPC2 ARPC3 ARPC4 ARPC5 ASCC3L1 ASF1A ASH2L ATP12A ATP1A1 ATP1A4 ATP1B1 ATP1B3 ATP5A1 ATP5B ATP5C1 ATP5D ATP…
MSigDB	GOBiologicalProcess	0.00545101	Genes annotated by the GO term GO:0009057. The chemical reactions and pathways resulting in the breakdown of a macromolecule, any large molecule including proteins, nucleic acids and carbohydrates.	ABCE1 ALDOA ALDOB AMFR ANAPC10 ANAPC2 ANAPC4 ANAPC5 ARIH1 AUH BAX BNIP3 BTRC CDC20 CDC23 CDKN2A CECR2 CHIT1 CIDEA CPA2 CYCS DERL1 DERL2 DFFA DFFB EDEM1 EGLN2 ERCC1 ERCC2 ERCC3 ERCC4 ERCC5 ERN2 FAF1 FBXL4 FBXO22 FBXO7 FOXL2 FRAP1 FZR1 GAA GBA2 GBA3 GNPDA1 GNS GSPT1 GUSB HGS HK1 HNRPD HYAL4 INS ISG20 KIAA0368 MDM2 MDM4 MGAM NEDD8 NTHL1 PABPC4 PARK2 PCNP PFKFB1 PFKL PFKM PGD PGLS POP1 PPP1R8 PPT1 PR…
MSigDB	GOCellularComponent	0.00173475	Genes annotated by the GO term GO:0005741. The outer, i.e. cytoplasm-facing, lipid bilayer of the mitochondrial envelope.	BCL2 BNIP3 MCL1 MFN2 MTX2 OPA1 RAB11FIP5 RAF1 RHOT1 RHOT2 TOMM22 TOMM34 VDAC1 VDAC2 VDAC3
MSigDB	ChemicalGeneticPerturbations	2.11747e-07	Genes overexpressed in mature plasma cells isolated from tonsils (TPCs) and mature plasma cells isolated from bone marrow (BMPCs) as compared to polyclonal plasmablastic cells (PPCs).	ABCD3 ABCE1 ACTA2 ACVR1 ADD1 AHCY AIM1 ANG ANXA6 APPBP1 ARHGDIB ARID3A ASNA1 ASNS ATIC ATP1B3 ATP5F1 ATP5J ATP5O BAG1 BAK1 BCL3 BIRC5 BLMH BOP1 BRD8 BYSL C10ORF7 C6ORF32 CASP1 CASP6 CBX3 CBX5 CCNA2 CCNB1 CCND2 CCNE1 CCNF CCT2 CCT4 CCT5 CCT6A CCT7 CD52 CD58 CDC2 CDC20 CDC25B CDC27 CDC6 CDKN1A CDKN3 CENPA CENPE CHAF1A CKAP1 CKS1B CKS2 CLCN3 CLIC1 COASY COPS5 CORO1A COX6C COX7B CPOX CRADD CSE1L CTPS…
MSigDB	GenMAPP	0.000303563	MRNA_PROCESSING_REACTOME	C10ORF9 C20ORF14 CD2BP2 CDC40 CLK2 CLK3 CLK4 COL2A1 CPSF1 CPSF2 CPSF3 CPSF4 CSTF1 CSTF2 CSTF2T CSTF3 CUGBP1 CUGBP2 DDIT3 DDX1 DDX20 DHX15 DHX16 DHX38 DHX8 DHX9 DICER1 DNAJC8 FLJ10748 FNBP3 FUS FUSIP1 HEAB HNRPA2B1 HNRPA3 HNRPA3P1 HNRPA3P1 HNRPAB HNRPC HNRPC HNRPD HNRPH1 HNRPH2 HNRPL HNRPR HNRPU HRMT1L2 LSM2 LSM7 METTL3 NCBP1 NCBP2 NONO NXF1 PABPN1 PAPOLA PHF5A POLR2A PPM1G PRPF18 PRPF3 PRPF4 PRPF…
MSigDB	ChemicalGeneticPerturbations	0.000731171	Gene set that can be used to differentiate BRCA1-linked and BRCA2-linked breast cancers	ACTR1A ADSL ALCAM AOF2 ATP6AP1 BTG3 C10ORF7 C10ORF9 CALM2 CBL CBX3 CCNA2 CCND1 CD63 CDK4 CDKN2C CHEK1 CKS1B COG3 COX6C CRAT CREB1 CRYAB CSDA CTGF CTNNA1 CTNNB1 CTPS CUL2 DDT DEAF1 DERA DLG7 DLL1 DPM1 E2F3 EIF2C2 ELAVL1 ENPP1 EPHB4 ERBB2 FABP5 FAH FGFR3 FGFR4 FKBP5 FOXM1 GABRP GART GCSH GDI2 GMPS GNA12 GNAS GPX4 GRB2 HADHA HDAC3 HMGN3 IARS ILF2 IRF1 ITGB1BP1 ITGB8 KIAA0020 KIAA0090 KIF5B KRT8 LPIN…
MSigDB	ChemicalGeneticPerturbations	0.00834715	Examples of genes down-regulated by ATRA with further enhancement of effect due to addition of NSC	ABCE1 APPBP1 CSE1L DDX10 DDX18 EIF3S8 EIF3S9 EIF4E EIF4EBP1 GRB10 MYC PPM1G RABGGTB RUVBL2
MSigDB	ChemicalGeneticPerturbations	1.63111e-05	Downregulated by UV-B light in normal human epidermal keratinocytes	AARS ACAA2 ADFP ADM AEBP1 ANKRD15 ANXA2 ARPC1B ATIC ATXN2 BZW1 CAMK2D CAST CBFB CCND2 CCNI CCT8 CD164 CDK7 CEBPD CES1 CREB3 CYP24A1 DAZAP2 DHCR24 DPM1 E4F1 ECHS1 ELK3 ESD FOXO1A GMFB HIST1H2AC KCNC4 KIAA0020 KLF5 LSS MARCKS MKNK1 MORF4L2 NDRG1 NFKB2 NNAT NOLC1 OGDH PIGC PIR PITPNA PKN2 PSEN2 PSMA3 PSMA4 PUM2 PWP1 RAB11A RAD23B RBBP8 RER1 RNF4 RPS23 RRS1 S100A5 SERPINB8 SETDB1 SFRS3 SLC39A14 TCEB3…
MSigDB	ChemicalGeneticPerturbations	0.000168641	Genes that increase in the absence of E2F1 and E2F2	ACADL ACADM ACTA2 ACTG1 ADH5 ADIPOQ AGR2 ALAS2 ANGPTL2 ANXA1 ANXA2 ANXA3 AP4S1 APLP2 APOE ARSA B2M BAX BZW1 C1QB C3 CACYBP CALM2 CAPZA2 CCND2 CCNG1 CD34 CD47 CD53 CD9 CDC42 CDC6 CDH5 CDKN1C CDO1 CKS1B CLK1 CNN3 COL15A1 COL18A1 COL1A1 COL1A2 COL3A1 COL4A1 COL5A2 COL6A2 COL6A3 CRIP1 CRTAP CSRP1 CTSE CTSS CTSZ CXCL13 CYFIP1 DAB2 DCN DNAJA1 DSTN EED ELN EMP1 ENPP2 EVL FBLN2 FMO1 GADD45B GAS6 GJA1 GNA…
MSigDB	ChemicalGeneticPerturbations	1.66875e-05	Upregulated by UV-B light in normal human epidermal keratinocytes	ARF5 ARMET ATP5G3 CD99 CDC37 CDH8 COX4I1 COX5A COX5B COX6A1 COX6C COX7A2 COX7B DBI EEF1D ERCC5 FUBP1 GAL GPS2 GPX1 GPX4 GRN H2AFZ HEAB HNRPA2B1 IER2 IFNA16 LOC51035 MRPL49 MSN NAP1L1 NDUFA4 NIFUN NXF1 OAS2 PIGH PLCL1 PLP2 PMAIP1 POLR2L PPIB PPP1R11 PRDX2 PRDX3 PSMA6 RPL10A RPL21 RPLP0 RPS25 RPS28 RPS4Y1 RPS5 RPS9 SAP18 SEC13L1 SHFM1 SNRPF SOD1 SPINT2 SRI TAF10 TXN UBC VIPR2
MSigDB	GenMAPP	0.00539322	METHANE_METABOLISM	ATP6V0C CAT EPX LPO MPO PRDX1 PRDX2 PRDX5 PRDX6 SHMT1 SHMT2 TPO SHMT1 SHMT2 LPO ADH5 PRDX5 PRDX2 PRDX1 PRDX6 EPX ATP6V0C TPO MPO CAT
MSigDB	KEGG	6.32887e-07	HSA03050_PROTEASOME	PSMA1 PSMA2 PSMA3 PSMA4 PSMA5 PSMA6 PSMA7 PSMB1 PSMB2 PSMB3 PSMB4 PSMB5 PSMB6 PSMB7 PSMC2 PSMC3 PSMD1 PSMD11 PSMD12 PSMD13 PSMD2 PSMA7 PSMA2 PSMB5 PSMA1 PSMB4 PSMB7 PSMD13 PSMB6 PSMD12 PSMA6 PSMB1 PSMD11 PSMC3 PSMA5 PSMC2 PSMA4 PSMB3 PSMD1 PSMA3 PSMB2 PSMD2
MSigDB	ChemicalGeneticPerturbations	0.00019281	Upregulated 30min after TNF-alpha treatment of HeLa cells	ATF4 ATP5G2 C10ORF7 CD5 CHD1L CLIC1 COPS2 CTNNB1 CXCL1 DUSP1 EGR1 HMGA1 HNRPU HSPB1 IER2 IGFBP5 INADL JUNB KLF10 MAP2K1 MCM7 MRPL36 NFKBIA OPRS1 PHB PIR PLP2 PPP2R1A PRDX2 PRDX5 PSMB7 PTMS SF3B2 SLC39A1 TEGT TMF1 TNFAIP3 TRAP1 TUBA1
MSigDB	GOBiologicalProcess	0.00889015	Genes annotated by the GO term GO:0033036. The processes by which a macromolecule is transported to, or maintained in, a specific location.	ABCA1 ABCG1 ACHE AGXT AIP AKAP10 AKT1 ALS2CR2 ANG ANGPTL3 AP1G1 AP1GBP1 AP1M2 AP3B1 AP3D1 AP3M1 AP3S2 APBA1 APOA1 APOA2 APPBP2 ARCN1 ARFGAP3 ARFIP1 BACE2 BARD1 BAT1 BCL3 BCL6 BIN3 BIRC5 CALR CANX CARD8 CBLB CD24 CD3G CD74 CD81 CDC37 CDH1 CEP290 CIDEA COG2 COG3 COG7 COLQ CRTAM DDX25 DDX39 DERL1 DERL2 DNAJC1 DUSP16 EGFR EIF5A ERCC3 F2 F2R FAF1 FLNA FOXP3 FYB GABARAP GGA1 GGN GLI3 GLMN GSK3B HOMER3 …
MSigDB	ChemicalGeneticPerturbations	0.0041572	Upregulated at 24hrs following infection of primary human foreskin fibroblasts with CMV	ARMET ATP6V1C1 BCL7B CSE1L EGR1 EIF1AX EIF4E EIF5A EMP2 ENO1 ENO2 FGFR1 FKBP4 GAL GCH1 GGCX GMFB GMPR GORASP2 GRPEL1 HLA-E IDH3A IFI27 IFITM1 IL11 IL7R LATS2 LIG4 MARK2 MX1 NFKB1 NFKBIA NP NPM1 NR4A1 NUBP1 NUP93 OAS1 PBEF1 PFKP PLA2G4A POLR2K PPM2C PSMA2 PSMA3 PSMA6 PSMB2 PSMC1 PSMD2 RAB2B RANBP1 REC8L1 SCARB2 SFRS7 SLC39A14 SNRPA1 SNRPB2 SRF SSR1 STIP1 SYNGR2 TFPI2 TRIM21 TRIM22 TRIM5 UBE2S
MSigDB	ChemicalGeneticPerturbations	0.0011897	LDGs showing similar expression patterns in bone marrow PC and subsets of MM	AKR1B1 ATP1B3 BARD1 CAPNS1 CDK7 CDKN3 CTSS CXCL12 DCTN6 DDX10 EIF4A2 EIF4B EZH2 FBP1 FPGS GLB1 H2AFX HIST1H2BG IL2RG IRAK1 IRF1 KLF6 LGALS1 NCOA4 NCSTN NFE2L2 OAT PCBD1 PEX5 PIP5K1B PKM2 PLP2 PTK9 RGS16 SARS SFRS7 SLC2A5 SLC39A14 TALDO1 WTAP
MSigDB	ChemicalGeneticPerturbations	0.00879875	Enriched in mouse embryonic, neural and hematopoietic stem cells, compared to differentiated brain and bone marrow cells	ACADM ADAM9 ALDH7A1 ANKRD17 ARCN1 ARIH1 BACH1 BLZF1 C19ORF2 C20ORF6 CAD CBR3 CDKN1A CHD1 CIRH1A COPS4 COPS7A CRSP3 CRTAP CTBP2 CTTN DDX1 DICER1 DNAJB6 DTYMK EIF3S1 EIF4EBP1 EIF4G2 ELOVL6 EPRS ERCC5 FBXO38 FBXO8 FHL1 FKBP11 FKBP9 FLJ11021 FLJ31951 GAB1 GARS GAS2 GCAT GCLM GNB1 GNL2 GRWD1 GSTA4 IARS ITGA6 ITGB1 JAGN1 KCNAB3 KLHL7 LAPTM4A LAPTM4B LAS1L MAP4K3 MARCH7 MDFI MKI67IP MPDU1 MPHOSPH10 MRPL…
MSigDB	GOBiologicalProcess	9.5205e-05	Genes annotated by the GO term GO:0008380. The process of removing sections of the primary RNA transcript to remove sequences not present in the mature form of the RNA and joining the remaining sections to form the mature form of the RNA.	ASCC3L1 BAT1 BCAS2 CDC40 CRNKL1 CROP CUGBP1 DBR1 DDX20 DDX23 DDX39 DHX16 DHX38 DHX8 FUSIP1 GEMIN5 GEMIN6 GEMIN7 HNRPF HNRPH3 IVNS1ABP KHSRP LSM1 LSM4 LSM6 NCBP1 NCBP2 NOL3 NONO NOVA1 PHF5A PPAN PPARGC1A PPIG PRPF18 PRPF3 PRPF31 PRPF4B PRPF8 PTBP1 RNPS1 RP9 SF1 SF3A1 SF3A2 SF3A3 SF3B2 SF3B3 SF3B4 SFPQ SFRS1 SFRS10 SFRS11 SFRS2 SFRS2IP SFRS4 SFRS5 SFRS6 SFRS7 SFRS8 SFRS9 SIP1 SLU7 SMNDC1 SNRP70 SNR…
MSigDB	GOCellularComponent	1.17748e-08	Genes annotated by the GO term GO:0005739. A semiautonomous, self replicating organelle that occurs in varying numbers, shapes, and sizes in the cytoplasm of virtually all eukaryotic cells. It is notably the site of tissue respiration.	AASS ABAT ABCB6 ABCB7 ABCB8 ABCE1 ABCF2 ACADM ACADS ACADSB ACADVL ACAT1 ACN9 ACO2 ACP6 AFG3L2 AGPAT5 ALAS2 ALDH4A1 ALDH5A1 AMACR AMT ARG2 ASAH2 ATP5A1 ATP5B ATP5C1 ATP5D ATP5E ATP5F1 ATP5G1 ATP5G2 ATP5G3 ATP5J ATP5O ATPIF1 BAK1 BAX BBC3 BCAT2 BCKDHA BCKDHB BCKDK BCL2 BCL2L1 BCL2L10 BCS1L BID BNIP3 BNIP3L BPHL BZRAP1 C10ORF10 C3ORF1 CA5A CA5B CASP7 CASP8 CASQ1 CENTA2 CHCHD3 CKMT2 CLN3 CLPX COQ6 CO…
MSigDB	ChemicalGeneticPerturbations	0.00132139	Genes upregulated by telomerase	AARS ADAM8 AHR ALKBH ASNS ATF3 BCL7B BMP2 C11ORF4 CBLB CBX5 CCNA1 CCNH CDC6 CDKN2A CDKN3 CEBPG CH-TOG CLPP COVA1 CREBBP CTH CXCL2 DAF DAP DCTN2 DDX10 DGUOK DR1 DUSP1 DYRK1A DYRK4 EGFR EIF2S1 ELF4 EPHA2 EPS8 ETV6 EWSR1 FGF2 GATA6 GFPT1 GK GOT1 GSS GTF2E2 H1FX HERPUD1 HNRPD HSF2 HYOU1 ICT1 IFRD1 IL10RB IL13RA2 ILF2 KIAA0063 KIAA0073 KLF5 LHFPL2 LMO4 MAPK9 MARS MCFD2 MICA MLH1 MRPL49 MTHFD2 NEK3 NFI…
MSigDB	ChemicalGeneticPerturbations	0.00331248	Downregulated in MES cells from elongin-A knockout mice	ACLY ADAM23 ADH5 AGR2 AGTRAP AKR1B1 ALDH2 ALDH7A1 ALDOA ANXA1 APOE ARL4A ASH2L BUB1B C1ORF26 C9ORF52 CACNA1A CBR3 CCNE1 CCT3 CDC5L CDH1 CDH3 CDKN1C CKB CKS2 CLDN4 CLDN7 CLYBL CMAS COBL COBRA1 COL18A1 CPEB1 CRABP1 CTBP2 CUL2 CUL4B CWF19L2 CYBA DHCR24 DIAPH1 DNAJA5 DNMT1 DPYS DSG2 DUSP6 EBNA1BP2 ECT2 EED ELAVL2 ENAH ENO3 FDFT1 FGD1 FKBP3 FXR1 GCLM GLI1 GNG2 GNPDA1 GOLGA4 GRB10 GSTA4 HAT1 HMGCS1 IGF…
MSigDB	ChemicalGeneticPerturbations	0.00294815	Up-regulated in more than one of several human hepatoma cell lines by 24-hour treatment with trichostatin A	ATP6AP2 BSCL2 BSG CDKN1A CLU CTGF CYP4F2 CYR61 DHRS2 DNAJB1 DUSP1 GRN H1F0 H3F3B HADHB ID2 ID3 IFITM3 LYPLA2 NIPSNAP1 OPTN PRDX1 PRKRA PRPF3 RHOA RRM2 SDC4 STAT1 TGM2 TPP1 ZBED3 ZDHHC9
MSigDB	ChemicalGeneticPerturbations	0.00322011	Up-regulated by stable RNAi knock-down of PRMT5 in NIH 3T3 cells	ABCG2 AHCY ANAPC5 ANP32B ANP32E APEX1 ARL2BP AURKB C14ORF147 C14ORF156 C1R CALM3 CAPG CCNB2 CD34 CD99 CDC20 CDC25C CDK4 CETN2 CETN3 CFDP1 CHRAC1 CKS1B CKS2 CLCN4 COL6A2 COPS3 CPT1A CSTF3 CTPS2 CUEDC2 CXCL12 CYP1B1 DNAJC13 ECH1 ECHS1 ECT2 EIF1AX EIF4G2 EMP3 EPPB9 ERH EVL FAM29A FIGNL1 FKBP4 FLJ10154 FMR1 FOXG1B FSTL1 GAS1 GAS2 GCAT GJA1 GMNN GUSB H2AFV HARS2 HAS2 HAT1 HELLS HMGB2 HMGN2 HN1 HNRPL H…
MSigDB	GOBiologicalProcess	0.000902627	Genes annotated by the GO term GO:0022618. The aggregation, arrangement and bonding together of proteins and RNA molecules to form a ribonucleoprotein complex.	ATXN2 BOLL CRNKL1 CUGBP1 DAZL DDX20 DICER1 EIF1AX EIF2A EIF2AK3 EIF2B1 EIF2B2 EIF2B3 EIF2B4 EIF2B5 EIF2C1 EIF2S3 EIF4A2 EIF4B EIF4G2 EIF4G3 EIF5 EIF5A FUSIP1 HSPB1 MTIF2 MTIF3 NPM1 PAIP1 PAIP2 PRPF31 RPS14 RPS3A SF1 SF3A1 SF3A2 SF3A3 SFRS1 SFRS2IP SFRS5 SFRS6 SFRS8 SFRS9 SIP1 SLU7 SNRPD1 SNRPD2 SRPK2 SRRP35 TXNL4A USP39
MSigDB	ChemicalGeneticPerturbations	0.000126684	Genes downregulated in response to leucine starvation	ACAT2 ADRM1 AF1Q AHSA1 ALDOA ALG8 AMD1 ARMET BACH BRD2 BST2 BYSL C11ORF9 CAD CALR CCNA2 CCNB1 CCT2 CCT4 CCT5 CCT6A CDC20 CHC1 COPB2 CSE1L CTSC CYC1 CYCS DDX1 DHCR24 DHRS1 DHX9 DKFZP434K1815 DNAJA1 DNAJB6 DNCL1 DOC-1R DYRK1A EBP EI24 EIF2B4 EIF4G1 EIF4G2 EIF5 EMD EMP3 ERH ERP70 ETF1 FASN FDPS FKBP2 FKBP4 FLJ12443 FNBP3 GARP GART GCDH GGA2 GLO1 GSPT1 HBD HPRT1 HRMT1L2 HSPA5 HSPA8 HSPC111 HSPCA HSPC…
MSigDB	ChemicalGeneticPerturbations	8.90912e-05	Upregulated in VHL-null renal carcinoma vs. normal renal cells (Fig. 2c+e)	ABLIM1 ACD ACTR1B ADD3 ADFP AHCYL1 ALDH1A1 ALPL AMACR AMOTL2 ANKRD10 ANXA1 APOL1 ARHGAP21 ARHGDIA ASCC1 ASXL1 ATF2 ATF7IP ATP2C1 ATP5G1 ATP6V0E BCDO2 BIRC3 C14ORF100 C14ORF132 C14ORF166 C1D C1ORF41 C1ORF48 C1QBP C21ORF59 C21ORF86 C22ORF13 C9ORF140 C9ORF3 C9ORF86 CACNA1G CACNB3 CALD1 CALU CAMK1 CANX CAPZA2 CARD10 CAV1 CBX3 CD97 CDC20 CDC42 CDCA8 CDKN1B CDKN3 CDT1 CENTG1 CHPT1 CHRM3 CISH CKAP4 COL4…
MSigDB	ChemicalGeneticPerturbations	7.07397e-07	Upregulated at any timepoint after TNF-alpha treatment of HeLa cells	ACLY ATF4 ATP5E ATP5G2 C10ORF7 CCL2 CCNC CD5 CD59 CDC34 CHD1L CLIC1 COPS2 CTNNB1 CXCL1 DUSP1 EGR1 ELOVL5 EMR3 FBN1 GADD45A GDI2 HMGA1 HNRPU HSPB1 IER2 IFI27 IGFBP5 INADL ITGB2 JUNB KEL KIT KLF10 MAN2A1 MAP2K1 MCM7 MRPL36 NFKB1 NFKBIA OAZ1 OPRS1 PCMT1 PHB PIR PLP2 PPP1R10 PPP2R1A PRDX1 PRDX2 PRDX5 PSMB7 PSMB8 PTMS RPS23 SF3A3 SF3B2 SHFM1 SLC39A1 SNX12 SOD2 TEGT TGFBR3 TMF1 TNFAIP3 TNIP1 TPR TRAP1 …
MSigDB	GenMAPP	0.008033	PYRIMIDINE_METABOLISM	AK3L1 AK3L1 CAD CANT1 CDA CTPS CTPS2 DCK DCTD DHODH DPYD DPYS DTYMK DUT ECGF1 ITPA NME1 NME2 NP NT5C NT5E NT5M NUDT2 POLA POLB POLD1 POLD2 POLE POLG POLL POLQ POLR1B POLR2A POLR2B POLR2C POLR2D POLR2E POLR2F POLR2G POLR2H POLR2I POLR2K POLR2L POLRMT POLS RRM1 RRM2 TK1 TK2 TXNRD1 TYMS UCK1 UCK2 UMPS UNG UPB1 UPP1 CTPS DTYMK CAD CANT1 NT5M AK3L1 NT5E NT5C POLL NUDT2 ECGF1 POLG POLE POLB POLR1B POLA…
MSigDB	ChemicalGeneticPerturbations	4.55579e-08	Oxidative Phosphorylation	ATP5B ATP5C1 ATP5D ATP5E ATP5F1 ATP5G1 ATP5G2 ATP5G3 ATP5H ATP5I ATP5J ATP5J2 ATP5L ATP5O BCL2L1 BCS1L CKAP1 CNOT7 COX10 COX11 COX15 COX4I1 COX5A COX5B COX6A1 COX6A2 COX6C COX7A1 COX7A2 COX7A2L COX7B COX7C CYB5 CYC1 CYCS GRIM19 HSPC051 LOC56901 MBD3 NDUFA10 NDUFA2 NDUFA3 NDUFA4 NDUFA5 NDUFA6 NDUFA7 NDUFA8 NDUFA9 NDUFAB1 NDUFB1 NDUFB2 NDUFB3 NDUFB4 NDUFB5 NDUFB6 NDUFB7 NDUFB8 NDUFC1 NDUFC2 NDUFS1 …
MSigDB	ChemicalGeneticPerturbations	0.000843617	Up-regulated at48 hours following treatment with Et-743 in at least 6 of 8 sarcoma cell lines	ADAM9 AKAP9 ANXA1 ANXA5 ARL2 ATF3 ATP6V1G1 C2ORF28 CDC37 COL16A1 COX6B1 COX7A2 COX8A DKK3 DNM1L DSC1 GNAS GNG10 GSTM1 GSTM3 GUK1 HDAC3 HIST1H1C HSBP1 ID2 IFITM1 IFITM2 IFITM3 IGFBP2 IGFBP3 IGFBP6 INHBB ITGAE ITM2B JUNB LAPTM4A LIPA LRPAP1 MMPL1 MYOZ2 NDUFA1 NDUFA2 NPC2 NUCB1 PGK1 PPGB PRDX2 PRG1 S100A10 SEPN1 SFRP2 SNCAIP SOCS1 TNFRSF25 TUSC3 UBA52 VKORC1
MSigDB	GOCellularComponent	6.30425e-07	Genes annotated by the GO term GO:0005740. The double lipid bilayer enclosing the mitochondrion and separating its contents from the cell cytoplasm; includes the intermembrane space.	ABCB6 ABCB7 ABCB8 ABCF2 ACN9 ALAS2 ATP5A1 ATP5B ATP5C1 ATP5D ATP5E ATP5G1 ATP5G2 ATP5G3 ATP5J ATP5O BAX BCL2 BCS1L BNIP3 CASP7 CENTA2 COX15 COX6B2 CYCS GATM HADHB HCCS HSD3B1 HSD3B2 IMMT MAOB MCL1 MFN2 MPV17 MRPL32 MTX2 NDUFA1 NDUFA2 NDUFA6 NDUFA9 NDUFAB1 NDUFB6 NDUFS1 NDUFS2 NDUFS3 NDUFS4 NDUFS7 NDUFS8 NDUFV1 NNT OGDH OPA1 OXA1L PHB PMPCA PPOX RAB11FIP5 RAF1 RHOT1 RHOT2 SDHA SDHD SLC25A1 SLC25A1…
MSigDB	ChemicalGeneticPerturbations	2.31679e-05	Down-regulated at any timepoint following treatment of WS1 human skin fibroblasts with UVC at a high dose (50 J/m^2) (clusters d1-d9)	ACVR1B ADM ADNP AGTR1 AMD1 ANKRD15 ARF6 ARHGEF7 ARID5B ATP2A2 ATP6V1B2 AUTS2 BACH1 BAT2D1 BCAR3 BLCAP BMPR1A BNIP2 BRD8 C10ORF137 C10ORF26 C10ORF56 C14ORF11 C19ORF7 C21ORF25 C5ORF13 CASP3 CASP8 CBX3 CCNA2 CCNG1 CD2AP CDC6 CDK7 CDK8 CDR2 CDYL CEBPD CENPA CHD1 CHSY1 CITED2 CKS2 CNOT2 COIL CRKL CSTF3 CTDSP2 CTGF CUL1 CXCL12 CYR61 DDIT4 DDX17 DDX3X DICER1 DLX2 DOC1 DR1 DUSP1 DUSP11 DUSP5 DYRK1A DYRK2…
MSigDB	ChemicalGeneticPerturbations	1.80232e-05	Up-regulated in the hypothalamus of aged (22 months) BALB/c mice, compared to young (2 months) controls	ACTB ADCY9 AKR1A1 ANP32B ATP5C1 ATP5L ATP5O ATPIF1 B2M BTG3 C1QBP CASP6 CCT6A CLK1 COX7A2 COX7B CSF1R CTSS HEXB HK1 HSPE1 ITPR1 M6PR MAP2K1 MAP4 NDUFA1 NDUFB5 NDUFC1 PAFAH1B1 PPP1R7 PRDX1 PREP PSMA4 PSMA6 PSMD14 RPS12 SEPT4 SNX2 TAF10 TBCA TPD52 UBE1
MSigDB	ChemicalGeneticPerturbations	1.80232e-05	Top expressed genes in human platelet cells.	ACTB B2M CCL5 CD99 CFL1 CLU F13A1 FLNA FTH1 GNAS GPX1 H3F3A HBA1 HBB HIST1H2AC HIST1H2BM HIST2H2BE HLA-B HLA-E ITGA2B ITM2B MLH3 MRCL3 MYL6 NCOA4 NRGN OAZ1 PF4 PGRMC1 PKM2 PPBP PTMA RGS10 RPL41 SPARC TAGLN2 TLN1 TMSB4X TOP3B TUBA1 UBC YWHAH
MSigDB	ChemicalGeneticPerturbations	5.11689e-06	Genes downregulated in response to glucose starvation	AAMP ABO ADNP AF1Q AGL ARF4 ARHGEF6 ARPC5 ARTN ASF1A ATP2A2 ATP5J ATP6V0B BAZ1A BCL2 BFSP2 BMP1 C1ORF8 CALM1 CAPZA1 CCNG1 CCT4 CD47 CD86 CDC2 CDC7 COMT CREM DAPK2 DEK DKFZP547E1010 DKK4 DNAJA1 DNAJB6 DPYSL2 DVL3 DYRK1A E2F1 E2F4 ECE2 EDG4 EHD1 EIF2B4 EIF3S3 ELL ELMO1 ERAL1 ESPL1 FOLR1 FOSL2 FUBP1 FUS FZR1 G3BP GABARAP GC20 GCDH GJB5 GMPR GORASP2 GPR3 GTF2A2 HEAB HLF HNRPR HTR1B ID2 IFI16 ITGB7 KI…
MSigDB	ChemicalGeneticPerturbations	0.00218476	Upregulated genes in lung tissue of smokers with chronic obstructive pulmonary disease (COPD) vs smokers without disease (GOLD-2 vs GOLD-0)	A2M ABCA8 ACTA1 ACTN4 ALCAM APOE APOF ARCN1 ASPH ATP5B ATP5D ATP5L B4GALT5 BCAP31 BLVRA C1ORF16 C1R C22ORF19 C3F C9ORF10 CALM1 CAPN3 CAPNS1 CDC2L1 CDC42EP2 CDH5 CDKN1A CGI-69 CKAP1 CLDN5 COL18A1 COL4A1 COPB CPA3 CRI1 CSK CTGF CTSF CX3CL1 CYBRD1 CYR61 DCN DDX52 DGCR6 DPYSL3 DVL1 EDF1 EGFL7 EGR1 EIF4A1 EPRS FARP1 FASN FEZ2 FGG FHOD1 FOS G3BP GGTLA4 GK001 GNB2L1 GPX4 GRIM19 GRINA GTF2I GYPC H3F3B HA…
MSigDB	ChemicalGeneticPerturbations	7.76642e-06	Up-regulated following treatment with Et-743 at any timepoint in at least 8 of 11 sarcoma cell lines	ADAM9 AKAP13 ANXA1 ANXA5 ARL2 ATF3 ATP6V1G1 C2ORF28 CDC37 CDH1 COX6B1 COX7A2 COX8A CXCL3 CYCS DKK3 DNM1L DSG1 GADD45B GLO1 GNAS GNG10 GUK1 HDAC3 HIST1H1C HLCS HSBP1 ID2 IFITM1 IFITM2 IFITM3 IGFBP6 INHBB ITGAE ITM2B JUNB LAPTM4A LYZ MRLC2 MYB MYOZ2 NDUFA1 NDUFA2 PGK1 PIK3C2B PPGB PRDX2 PRG1 RPS27 RSU1 S100A10 SERTAD1 SKP1A SNCAIP SOCS1 SOD1 TUSC3 UBA52 UQCRB VKORC1 WBP1
MSigDB	ChemicalGeneticPerturbations	5.1642e-08	Upregulated by UV-B light in squamous cell carcinoma cells	ADK AGL ALDH7A1 ANXA2 ANXA3 AP1S2 AP4S1 ARHGDIB ATF3 ATP5A1 ATP6AP2 B2M C18ORF10 CCBP2 CCL20 CCNC CDC2 CDKN1C CITED2 CXCL2 CXCL3 DSG2 EIF2S3 FUSIP1 GADD45A HIST1H2BK HPRT1 HRSP12 ID2 IGFBP7 IL13RA1 IL6 ITM2B JUND KYNU LAMP2 MAP2K1 ME2 MGC14376 NAP1L1 PAPOLA PGK1 PLSCR1 PMAIP1 PRDX3 PRKAR1A PSMD8 PTK9 RAD51C RALB RBBP4 RCN2 RECQL RFC5 RRM2 RTN4 SCARB2 SCFD1 SCYE1 SDHD SEPT10 SFRS1 SH3BGRL SKP1A SL…
MSigDB	ChemicalGeneticPerturbations	0.00111871	Upregulated 4hrs after TNF-alpha treatment of HeLa cells	ACLY ATP5E CCL2 CCNC CD59 CDC34 CXCL1 ELOVL5 EMR3 FBN1 GADD45A GDI2 ITGB2 KEL KIT MAN2A1 NFKB1 NFKBIA OAZ1 PCMT1 PLP2 PPP1R10 PRDX1 PSMB7 PSMB8 RPS23 SF3A3 SHFM1 SNX12 SOD2 TGFBR3 TNIP1 TPR TUBA1
MSigDB	CanonicalPathway	6.32887e-07	Ubiquitinated proteins are targeted for proteolytic degradation by the proteasome, where they are unfolded and degraded to small peptides in an ATP-dependent process.	UBE2A UBE3A PSMA7 PSMA2 PSMB5 PSMB4 PSMA1 PSMD14 PSMB7 PSMB6 PSMA6 PSMB1 PSMC3 PSMA5 PSMB3 PSMA4 PSMA3 PSMB2 UBE1 RPN1 RPN2 PSMA1 PSMA2 PSMA3 PSMA4 PSMA5 PSMA6 PSMA7 PSMB1 PSMB2 PSMB3 PSMB4 PSMB5 PSMB6 PSMB7 PSMC3 PSMD14 RPN1 RPN2 UBE1 UBE2A UBE3A
MSigDB	GOBiologicalProcess	0.00203348	Genes annotated by the GO term GO:0044265. The chemical reactions and pathways resulting in the breakdown of a macromolecule, any large molecule including proteins, nucleic acids and carbohydrates, as carried out by individual cells.	ABCE1 ALDOA ALDOB AMFR ANAPC10 ANAPC2 ANAPC4 ANAPC5 ARIH1 AUH BTRC CDC20 CDC23 CHIT1 CPA2 DERL1 DERL2 EDEM1 ERN2 FBXL4 FBXO22 FBXO7 FZR1 GAA GBA2 GBA3 GNPDA1 GNS GSPT1 GUSB HK1 HNRPD HYAL4 ISG20 KIAA0368 MGAM NEDD8 PABPC4 PARK2 PCNP PFKFB1 PFKL PFKM PGD PGLS POP1 PPP1R8 PSMC5 PSMD14 PYGB RNASE2 RNASE3 RNASE6 RNASEH1 RNASEH2A RNASET2 RNF11 SELS SIAH2 SMG1 SMURF2 SQSTM1 STUB1 SYVN1 TKTL1 TREH TSG10…
GeneSet13
-----------------------------------------------
Source	Category	P-Value	Description
-----------------------------------------------
GATHER	GENE_ONTOLOGY	0.000978001	GO:0007281 [6]: germ cell development	ASZ1 BRUNOL4 MOV10L1
GATHER	GENE_ONTOLOGY	0.00114769	GO:0030001 [7]: metal ion transport	ATP2B3 CACNA1B CACNA1D CD7 FTMT GRIK3 KCNAB3 KCNC2 KCNE1 KCNH7 KCNJ12 KCNN2 KCNQ1 MFI2 SCNN1D SLC30A3
GATHER	GENE_ONTOLOGY	0.00114769	GO:0050874 [3]: organismal physiological process	ACE APS CACNA1B CCBP2 CCL23 CD6 CD7 CD79B CHRNA10 CHRNA4 CRYBA4 EPO ETS1 F2 GBX2 GPR7 GRIK3 GRIN3A GRIN3B IL17 KCNE1 KCNJ12 KCNQ1 KIR2DL2 KLKB1 LAT MASP2 MS4A1 NPHS2 NR2E3 OR1J1 OR2T11 OR4C6 OR51A2 OR5F1 PAX2 PAX6 PCDH15 POU2AF1 REN RP1 RP1L1 SFRP5 SFTPA2 SYT5 TACR2 TAS2R13 TAS2R14 TAS2R48 TNF
GATHER	GENE_ONTOLOGY	0.00388746	GO:0007275 [2]: development	ARSE ASCL1 ASZ1 BRAF BRUNOL4 C15orf2 C7orf16 CART1 CASP14 CCBP2 CHRNA4 DKK4 DLX3 EPAS1 EPO F2 FALZ FOXN1 GBX2 GDF2 GDF6 HBEGF HOOK1 HOXC11 HOXC6 HOXD11 IL21 IVL L1CAM LDB1 LMX1B MAB21L1 MCSP MOV10L1 NPM2 NRG1 PAX2 PAX6 RAB3D SEMA3F SEMA6A SFRP5 SPAG11 SPDEF TDGF1 TNRC4 TOB2
GATHER	GENE_ONTOLOGY	0.00514361	GO:0050877 [4]: neurophysiological process	CACNA1B CHRNA10 CHRNA4 CRYBA4 GPR7 GRIK3 GRIN3A GRIN3B KCNE1 KCNQ1 NR2E3 OR1J1 OR2T11 OR4C6 OR51A2 OR5F1 PAX2 PAX6 PCDH15 RP1 RP1L1 SFRP5 SYT5 TAS2R13 TAS2R14 TAS2R48
GATHER	GENE_ONTOLOGY	0.00634556	GO:0016547 [7]: RNA editing	ACF ADARB2
GATHER	GENE_ONTOLOGY	0.00634556	GO:0016556 [7]: mRNA modification	ACF ADARB2
GATHER	GENE_ONTOLOGY	0.00634556	GO:0006381 [8]: mRNA editing	ACF ADARB2
GATHER	GENE_ONTOLOGY	0.008396	GO:0006811 [5]: ion transport	ATP2B3 C1QL1 CACNA1B CACNA1D CD7 CHRNA10 CHRNA4 CLCA4 FTMT GRIK3 GRIN3A GRIN3B KCNAB3 KCNC2 KCNE1 KCNH7 KCNJ12 KCNN2 KCNQ1 MFI2 SCNN1D SFTPA2 SLC30A3
GeneSet14
-----------------------------------------------
Source	Category	P-Value	Description
-----------------------------------------------
MSigDB	ChemicalGeneticPerturbations	0.00803933	Down-regulated consistently at 6-24 hours following treatment of WS1 human skin fibroblasts with UVC at a high dose (50 J/m^2) (cluster d2)	AUTS2 BACH1 C10ORF137 C19ORF7 CENPA CHD1 DUSP5 EIF4E GAS1 GTF2E1 HAS2 ID1 ID2 KIAA0256 MAP1B MAT2A MTMR3 N4BP1 NFE2L2 NRIP1 NTF3 NUP153 PCGF3 PDE4B PHF3 PNN RAPGEF2 RUNX1 RYBP SMAD7 SNX4 THBS1 TNFAIP3 ZBED4 ZNF217
MSigDB	GOBiologicalProcess	0.000174341	Genes annotated by the GO term GO:0006397. Any process involved in the conversion of a primary mRNA transcript into one or more mature mRNA(s) prior to translation into polypeptide.	BAT1 CDC2L1 CPSF1 CPSF3 CPSF6 CRNKL1 CSTF1 CSTF2 CSTF3 CUGBP1 DDX20 DDX39 DHX15 DHX38 ELAVL4 FUSIP1 GEMIN5 GEMIN6 GEMIN7 GRSF1 KHDRBS1 KHSRP KIN LSM1 LSM3 LSM5 NCBP1 NONO PABPC1 PHF5A PPARGC1A PRPF18 PRPF31 PTBP1 RNGTT RNMT SF1 SF3A1 SF3A2 SF3A3 SF3B3 SFPQ SFRS1 SFRS10 SFRS11 SFRS2 SFRS2IP SFRS4 SFRS5 SFRS6 SFRS7 SFRS8 SFRS9 SIP1 SLBP SLU7 SMNDC1 SNRPD1 SNRPD2 SPOP SRPK1 SRPK2 SRRP35 TRA2A TXNL4A…
MSigDB	ChemicalGeneticPerturbations	0.00687849	Up-regulated by treatment with IGF1 of NIH3T3 cells overexpressing IGF1R (Tables 1+3)	CSDA CSF1 CYR61 DAXX ETF1 FOXC2 GDNF GPD2 H3F3B IER3 IL3RA IL4R ITGA5 KIF1A MGP MYH3 NAB2 NFE2L2 NT5E PHLDA1 PVALB RBM13 SFRS2 SFRS3 SLC20A1 SLC25A5 SMAD5 SOX2 TAGLN TNFRSF1A TWIST1 WEE1 ZFP90
MSigDB	ChemicalGeneticPerturbations	0.00873808	A partial list of genes commonly expressed in both RhloLin2/loSca-11c-kit1 and RhhiLin2/loSca-11c-kit1 cells	ATP6V0E BIRC5 BRCA2 CCT8 CDKN2D CIZ1 CTCF GCN5L2 GDI2 H3F3B ICAM1 ITM2B KPNB1 LMO2 LY6E MAPK14 MEF2C NAP1L4 P2RY4 PSMB2 PTMA RAMP1 RAMP2 RNF4 SEPT6 SERF2 SFRS3 SKP1A SMARCE1 SNX5 TAGLN2 TP53 TSN TTC3 VAMP5 ZNF148
MSigDB	ChemicalGeneticPerturbations	0.00939131	Strongly upregulated at 2 hours during differentiation of 3T3-L1 fibroblasts into adipocytes (cluster 2)	ADM BAG3 CAPN1 CDR2 CEBPD CTGF CXCL6 CYR61 DNAJB1 DNAJB4 DNAJB6 DUSP1 ETS2 FOSB FOXC2 GADD45G ID1 ID2 ID3 IER3 IL6 KLF4 MAP2K3 PHLDA1 PPP1R15A PRSS15 PTGS2 RGS2 RHOJ SEMA3C SLC20A1 THBS1 TNFAIP6 TNFRSF1B VEGF WEE1 ZFP36
MSigDB	ChemicalGeneticPerturbations	4.10706e-05	Down-regulated at 24 hours following treatment of mouse lymphocytes (TK 3.7.2C) with a high dose of bleomycin	ANP32B ATF4 BCAP29 C1QBP DHX15 EBNA1BP2 EPRS FBL GCS1 GSPT1 H3F3B HNRPC IDH3A IFRD1 LMNB1 MARK2 NOLC1 POLR2C PPM1G PPP2CB PSMD1 RAB14 RANBP1 RDX RPL36 SEC61A1 SFPQ SFRS1 SNRPB2 SOX4 TCP1 UCK2
GATHER	GENE_ONTOLOGY	1.40906e-05	GO:0006396 [6]: RNA processing	DICER1 EXOSC3 HCA66 HNRPA2B1 HNRPF HNRPH1 HNRPU LSM5 RBM17 RBM6 SFRS1 SFRS10 SFRS2 SFRS3 SFRS5 SFRS7 SLBP TARDBP
GATHER	GENE_ONTOLOGY	1.40906e-05	GO:0016070 [5]: RNA metabolism	DICER1 EXOSC3 HCA66 HNRPA2B1 HNRPF HNRPH1 HNRPU LSM5 RBM17 RBM6 SFRS1 SFRS10 SFRS2 SFRS3 SFRS5 SFRS7 SLBP TARDBP
GATHER	GENE_ONTOLOGY	1.40906e-05	GO:0000375 [8]: RNA splicing, via transesterification reactions	HNRPA2B1 HNRPH1 LSM5 RBM17 SFRS1 SFRS10 SFRS2 SFRS3 SFRS5 SFRS7 TARDBP
GATHER	GENE_ONTOLOGY	1.40906e-05	GO:0000377 [9]: RNA splicing, via transesterification reactions with bulged adenosine as nucleophile	HNRPA2B1 HNRPH1 LSM5 RBM17 SFRS1 SFRS10 SFRS2 SFRS3 SFRS5 SFRS7 TARDBP
GATHER	GENE_ONTOLOGY	1.40906e-05	GO:0000398 [8]: nuclear mRNA splicing, via spliceosome	HNRPA2B1 HNRPH1 LSM5 RBM17 SFRS1 SFRS10 SFRS2 SFRS3 SFRS5 SFRS7 TARDBP
GATHER	GENE_ONTOLOGY	1.40906e-05	GO:0006397 [7]: mRNA processing	HNRPA2B1 HNRPH1 LSM5 RBM17 SFRS1 SFRS10 SFRS2 SFRS3 SFRS5 SFRS7 SLBP TARDBP
GATHER	GENE_ONTOLOGY	1.40906e-05	GO:0043283 [4]: biopolymer metabolism	CYCS DICER1 EXOSC3 GTF2H2 HCA66 HIST3H3 HMGB1 HNRPA2B1 HNRPF HNRPH1 HNRPU LSM5 MAT2B MORF4L1 PCGF4 PLAT POLE3 PRKDC PSMC6 RBM17 RBM6 RPA2 RUVBL1 SFRS1 SFRS10 SFRS2 SFRS3 SFRS5 SFRS7 SLBP TARDBP TSN USP3
GATHER	GENE_ONTOLOGY	1.40906e-05	GO:0008380 [7]: RNA splicing	HNRPA2B1 HNRPH1 LSM5 RBM17 SFRS1 SFRS10 SFRS2 SFRS3 SFRS5 SFRS7 TARDBP
GATHER	GENE_ONTOLOGY	1.40906e-05	GO:0016071 [6]: mRNA metabolism	HNRPA2B1 HNRPH1 LSM5 RBM17 SFRS1 SFRS10 SFRS2 SFRS3 SFRS5 SFRS7 SLBP TARDBP
GATHER	GENE_ONTOLOGY	4.23306e-05	GO:0006139 [5]: nucleobase, nucleoside, nucleotide and nucleic acid metabolism	ATP6V1G1 BTG1 C10orf117 C19orf2 CEBPD CNOT8 CYCS DICER1 ENPP2 EXOSC3 GTF2E1 GTF2H2 HBP1 HCA66 HIST3H3 HMGB1 HNRPA2B1 HNRPF HNRPH1 HNRPU ID1 LSM5 MAFB MORF4L1 PCGF4 PHF11 PHF3 POLE3 PRKAR1A PRKDC PTMA RBM17 RBM6 RPA2 RUVBL1 SFRS1 SFRS10 SFRS2 SFRS3 SFRS5 SFRS7 SLBP TAF11 TARDBP TERF1 TSN
GATHER	GENE_ONTOLOGY	0.000127168	GO:0007154 [3]: cell communication	ARF4 ARL5 C10orf117 ENPP2 HLA-DRB3 JAG1 LCP2 PRKAR1A RAC2 RAPGEF2 RYK TFG TTRAP
GATHER	GENE_ONTOLOGY	0.000422213	GO:0044237 [4]: cellular metabolism	ARL6IP ATP6V1G1 B3GNT5 BTG1 C10orf117 C19orf2 CANX CEBPD CLK1 CNOT8 COX7A2L CYCS DICER1 DNAJB6 DPM1 DUSP1 ENPP2 ERP70 EXOSC3 GALNACT-2 GC20 GTF2E1 GTF2H2 HBP1 HCA66 HIST3H3 HMGB1 HNRPA2B1 HNRPF HNRPH1 HNRPU ID1 IL3RA LSM5 MAFB MAT2B MGLL MORF4L1 MRPS6 OXR1 PAIP2 PCGF4 PFDN2 PHF11 PHF3 PLAT POLE3 PRKAR1A PRKDC PTMA RBM17 RBM6 RFWD2 RPA2 RPL7L1 RUVBL1 RYK SERP1 SFRS1 SFRS10 SFRS2 SFRS3 SFRS5 SFRS7 …
GATHER	GENE_ONTOLOGY	0.000581442	GO:0008152 [3]: metabolism	ARL6IP ATP6V1G1 B3GNT5 BTG1 C10orf117 C19orf2 CANX CEBPD CLK1 CNOT8 COX7A2L CYCS DHRS8 DICER1 DNAJB6 DPM1 DUSP1 ENPP2 ERP70 EXOSC3 GALNACT-2 GC20 GTF2E1 GTF2H2 HBP1 HCA66 HIST3H3 HMGB1 HNRPA2B1 HNRPF HNRPH1 HNRPU ID1 IL3RA LSM5 MAFB MAT2B MGLL MORF4L1 MRPS6 OXR1 PAIP2 PCGF4 PFDN2 PHF11 PHF3 PLAT POLE3 PRKAR1A PRKDC PSMC6 PTMA RBM17 RBM6 RFWD2 RPA2 RPL7L1 RUVBL1 RYK SERP1 SFRS1 SFRS10 SFRS2 SFRS3 …
GATHER	GENE_ONTOLOGY	0.000816895	GO:0044238 [4]: primary metabolism	ARL6IP ATP6V1G1 B3GNT5 BTG1 C10orf117 C19orf2 CANX CEBPD CLK1 CNOT8 CYCS DICER1 DNAJB6 DPM1 DUSP1 ENPP2 EXOSC3 GALNACT-2 GC20 GTF2E1 GTF2H2 HBP1 HCA66 HIST3H3 HMGB1 HNRPA2B1 HNRPF HNRPH1 HNRPU ID1 IL3RA LSM5 MAFB MAT2B MGLL MORF4L1 MRPS6 PAIP2 PCGF4 PFDN2 PHF11 PHF3 PLAT POLE3 PRKAR1A PRKDC PSMC6 PTMA RBM17 RBM6 RFWD2 RPA2 RPL7L1 RUVBL1 RYK SERP1 SFRS1 SFRS10 SFRS2 SFRS3 SFRS5 SFRS7 SLBP SPTLC1 T…
GATHER	GENE_ONTOLOGY	0.0026852	GO:0045445 [4]: myoblast differentiation	BTG1 JAG1
GATHER	GENE_ONTOLOGY	0.0026852	GO:0045446 [4]: endothelial cell differentiation	BTG1 JAG1
GATHER	GENE_ONTOLOGY	0.0043831	GO:0007186 [6]: G-protein coupled receptor protein signaling pathway	ENPP2
GATHER	GENE_ONTOLOGY	0.00708341	GO:0007582 [2]: physiological process	ARF4 ARL5 ARL6IP ATP6V1G1 B3GNT5 BCAP29 BNIP3L BTG1 C10orf117 C19orf2 CANX CEBPD CLK1 CNOT8 COX7A2L CYCS DHRS8 DICER1 DNAJB6 DPM1 DUSP1 ENPP2 ERP70 EXOSC3 GALNACT-2 GC20 GOLGA4 GTF2E1 GTF2H2 HBP1 HCA66 HIST3H3 HLA-B HLA-C HLA-DRB3 HMGB1 HNRPA2B1 HNRPF HNRPH1 HNRPU ID1 IL3RA ILF2 JAG1 LCP2 LSM5 MAFB MAT2B MGLL MIG-6 MORF4L1 MRPS6 MRS2L NUP160 OXR1 PAIP2 PCGF4 PDCL3 PFDN2 PHF11 PHF3 PLAT POLE3 PRKA…
GATHER	GENE_ONTOLOGY	0.00737249	GO:0007165 [4]: signal transduction	ARF4 ARL5 C10orf117 ENPP2 HLA-DRB3 JAG1 LCP2 PRKAR1A RAC2 RAPGEF2 RYK TFG TTRAP
GATHER	GENE_ONTOLOGY	0.00798652	GO:0006376 [9]: mRNA splice site selection	SFRS1 SFRS5
GeneSet15
-----------------------------------------------
Source	Category	P-Value	Description
-----------------------------------------------
GATHER	GENE_ONTOLOGY	0.000253537	GO:0006810 [4]: transport	APOL5 ATP6V0A4 C1QTNF8 CASC3 F2 KCNAB3 KCNJ9 KCTD13 LIM2 MDFI NLGN1 OSBP2 P2RXL1 RAB9B SCN5A SCRN1 SLC1A4 SLC25A2 SLC5A10 SLC6A12 SLCO1A2 SNX15 TLOC1 TRAM2
GATHER	GENE_ONTOLOGY	0.000253537	GO:0051234 [4]: establishment of localization	APOL5 ATP6V0A4 C1QTNF8 CASC3 F2 KCNAB3 KCNJ9 KCTD13 LIM2 MDFI NLGN1 OSBP2 P2RXL1 RAB9B SCN5A SCRN1 SLC1A4 SLC25A2 SLC5A10 SLC6A12 SLCO1A2 SNX15 TLOC1 TRAM2
GATHER	GENE_ONTOLOGY	0.000297529	GO:0051179 [3]: localization	APOL5 ATP6V0A4 C1QTNF8 CASC3 F2 KCNAB3 KCNJ9 KCTD13 LIM2 MDFI NLGN1 OSBP2 P2RXL1 RAB9B SCN5A SCRN1 SLC1A4 SLC25A2 SLC5A10 SLC6A12 SLCO1A2 SNX15 TLOC1 TRAM2
GATHER	GENE_ONTOLOGY	0.00211225	GO:0006605 [7]: protein targeting	F2 MDFI NLGN1 TLOC1 TRAM2
GATHER	GENE_ONTOLOGY	0.00540733	GO:0046907 [5]: intracellular transport	CASC3 F2 MDFI NLGN1 RAB9B SLC25A2 SNX15 TLOC1 TRAM2
GATHER	KEGG	0.00351752	path:hsa00532: Chondroitin / Heparan sulfate biosynthesis	EXTL3 NDST1
GATHER	KEGG	0.00504176	path:hsa04080: Neuroactive ligand-receptor interaction	DRD2 F2 NPB P2RXL1 VIPR1
GeneSet16
-----------------------------------------------
Source	Category	P-Value	Description
-----------------------------------------------
GATHER	GENE_ONTOLOGY	4.23306e-05	GO:0006091 [5]: generation of precursor metabolites and energy	LDHAL6B SARDH
GATHER	GENE_ONTOLOGY	8.43952e-05	GO:0009887 [4]: organogenesis	ACHE ALK BMP10 BMP2 C4orf6 CART1 CASP14 CD4 CDSN CNTFR CRMP1 DAB1 DCTN1 DLX3 DLX5 ECE2 ELAVL3 ETV7 EYA2 FGD1 FOXN1 FZD9 GATA4 GBX2 GRIN1 HEYL IL11 IL21 ITGB1BP2 KLF1 L1CAM MT3 MYL7 NEUROG1 NFAM1 NHLH1 NTRK2 PTH RAB3D RUNX2 SIM1 SOX11 SPRR1A SPRR2B TAZ TNFSF11 TNNI3 TNNT2 TNR TNRC4 TWIST1 UTRN
GATHER	GENE_ONTOLOGY	8.43952e-05	GO:0048513 [3]: organ development	ACHE ALK BMP10 BMP2 C4orf6 CART1 CASP14 CD4 CDSN CNTFR CRMP1 DAB1 DCTN1 DLX3 DLX5 ECE2 ELAVL3 ETV7 EYA2 FGD1 FOXN1 FZD9 GATA4 GBX2 GRIN1 HEYL IL11 IL21 ITGB1BP2 KLF1 L1CAM MT3 MYL7 NEUROG1 NFAM1 NHLH1 NTRK2 PTH RAB3D RUNX2 SIM1 SOX11 SPRR1A SPRR2B TAZ TNFSF11 TNNI3 TNNT2 TNR TNRC4 TWIST1 UTRN
GATHER	GENE_ONTOLOGY	0.000197455	GO:0009653 [3]: morphogenesis	ACHE ALK BMP10 BMP2 C4orf6 CART1 CASP14 CD4 CDSN CNTFR CRMP1 DAB1 DCTN1 DLX3 DLX5 ECE2 ELAVL3 ETV7 EYA2 FGD1 FOXN1 FZD9 GATA4 GBX2 GRIN1 HEYL IL11 IL21 ITGB1BP2 KLF1 L1CAM MT3 MYL7 NEUROG1 NFAM1 NHLH1 NOTCH3 NTRK2 PKD1 PPP2R1A PTH RAB3D RUNX2 SIM1 SOX11 SPN SPRR1A SPRR2B TAOK2 TAZ TNFSF11 TNNI3 TNNT2 TNR TNRC4 TP53 TWIST1 UTRN WNT3A
GATHER	GENE_ONTOLOGY	0.00185476	GO:0007275 [2]: development	ACHE ALK BMP10 BMP2 BOLL C4orf6 CART1 CASP14 CCIN CD4 CDC2L5 CDSN CHRDL1 CNTFR CRMP1 DAB1 DCTN1 DLX3 DLX5 DMC1 ECE2 ELAVL3 EPO ETV7 EYA2 FGD1 FOXN1 FZD9 GATA4 GBX2 GCM2 GNRH2 GRIN1 HEYL HIST1H1A HOXC6 IL11 IL21 ITGB1BP2 KLF1 L1CAM LDB1 MFRP MNT MT3 MYL7 NEUROG1 NFAM1 NHLH1 NOTCH3 NTRK2 PKD1 PLXNB3 PPP2R1A PTH RAB3D RUNX2 SIM1 SIX5 SOX11 SPIN2 SPN SPRR1A SPRR2B TAOK2 TAZ THPO TNFSF11 TNNI3 TNNT2 T…
GATHER	GENE_ONTOLOGY	0.00211225	GO:0007154 [3]: cell communication	ACHE AD026 ADAMTS7 ADRB1 AGRP ALK APS ASE-1 BCL9 BMP10 BMP2 CACNA1B CD4 CD96 CDH20 CDH22 CDSN CHRND CHST10 CNR2 CNTFR COL8A2 CPXM DAPK3 DGKA DLGAP4 DUSP24 ECE1 ECE2 ECM2 EDG5 EPO FGD1 FLJ20241 FLT3LG FRS3 FZD9 GAS GHSR GNRH2 GRAP GRIA1 GRID1 GRIN1 HABP2 HIPK2 IFNAR2 IL11 IL21 IL26 ITGB1BP2 KCNH4 KCNK3 KCNN1 KIAA1984 L1CAM LGR8 LPHN1 LTB4R MADCAM1 MAG MAP3K7IP1 MC3R NFAM1 NKIRAS2 NMUR1 NOXO1 NTRK2…
GATHER	GENE_ONTOLOGY	0.00211225	GO:0006118 [6]: electron transport	SARDH
GATHER	GENE_ONTOLOGY	0.0043831	GO:0008152 [3]: metabolism	A4GALT ABCA2 ABHD4 ABHD9 ACHE ADAMTS7 ALK ALPI AMY2B AP1B1 ASE-1 B3GALT7 BCDO2 BOLL BRSK2 C14orf115 C20orf100 C20orf141 C2GNT3 CA6 CART1 CASP14 CD4 CDC2L5 CDK4 CDSN CGI-30 CHI3L1 CHKA CPA6 CPXM CRMP1 CTSE DAPK3 DEFB126 DLX3 DLX5 DMC1 DOT1L DPF1 DTX3 DUSP24 DUX1 ECE1 ECE2 EGLN3 ELA3A ELL ENPP7 ETS1 ETV7 EYA2 FBXO24 FLJ12331 FLJ20581 FLJ20626 FLJ23356 FLJ90650 FOXD4L1 FOXN1 FUT2 GALNT9 GATA4 GBX2 G…
GATHER	GENE_ONTOLOGY	0.00673795	GO:0044237 [4]: cellular metabolism	A4GALT ABHD4 ABHD9 ACHE ADAMTS7 ALK ALPI AP1B1 ASE-1 B3GALT7 BCDO2 BOLL BRSK2 C14orf115 C20orf100 C20orf141 C2GNT3 CA6 CART1 CASP14 CD4 CDC2L5 CDK4 CGI-30 CPA6 CPXM CRMP1 CTSE DAPK3 DEFB126 DLX3 DLX5 DMC1 DOT1L DPF1 DTX3 DUSP24 DUX1 ECE1 ECE2 ELA3A ELL ENPP7 ETS1 ETV7 EYA2 FBXO24 FLJ12331 FLJ20581 FLJ20626 FLJ23356 FLJ90650 FOXD4L1 FOXN1 FUT2 GALNT9 GATA4 GBX2 GCM2 GPD1 GTF2F1 HABP2 HDAC11 HEYL H…
GATHER	GENE_ONTOLOGY	0.00708341	GO:0030154 [3]: cell differentiation	BMP10 CD4 ECE2 ELAVL3 EYA2 IL11 NEUROG1 NFAM1 NHLH1 NOTCH3 PPP2R1A RAB3D SPRR2B TNFSF11 TP53 TWIST1
GATHER	GENE_ONTOLOGY	0.00918669	GO:0007166 [5]: cell surface receptor linked signal transduction	AD026 ADAMTS7 ADRB1 AGRP ALK ASE-1 BCL9 CD4 CNR2 DGKA ECE2 EDG5 FRS3 FZD9 GHSR GRIN1 HIPK2 IFNAR2 LGR8 LPHN1 LTB4R MC3R NFAM1 NMUR1 NTRK2 OPN1LW OPN1MW OR10H2 OR11A1 OR11L1 OR13F1 OR1J1 OR2C1 OR2H1 OR2T2 OR2T5 OR4C46 OR4F6 OR4K15 OR51L1 OR5M9 OR6T1 P2RY8 PKD1 PPP2R1A PPYR1 PRB4 PRKCA PTH PTK2B PTPRJ RAPGEF1 RGS12 TACR2 TAS2R13 TAS2R14 TAS2R48 TAS2R60 UNQ6469 WNT10B WNT3A XCR1
GATHER	GENE_ONTOLOGY	0.00918669	GO:0007399 [5]: neurogenesis	ACHE ALK C4orf6 CART1 CNTFR CRMP1 DAB1 DCTN1 DLX5 ECE2 ELAVL3 FZD9 GBX2 GRIN1 HEYL L1CAM MT3 NEUROG1 NHLH1 NTRK2 SIM1 SOX11 TNR TNRC4
GATHER	KEGG	0.00196945	path:hsa04080: Neuroactive ligand-receptor interaction	ADRB1 AGRP CNR2 EDG5 GHSR GNRH2 GRIA1 GRID1 GRIN1 LGR8 LTB4R MC3R NMUR1 PPYR1 PTH TACR2 TRH UCN2 UCN3
GeneSet17
-----------------------------------------------
Source	Category	P-Value	Description
-----------------------------------------------
GATHER	GENE_ONTOLOGY	0.000297529	GO:0015917 [6]: aminophospholipid transport	ATP9B
GATHER	GENE_ONTOLOGY	0.000649051	GO:0030509 [9]: BMP signaling pathway	SMAD5
GATHER	GENE_ONTOLOGY	0.00133343	GO:0009880 [4]: embryonic pattern specification	SMAD5
GATHER	GENE_ONTOLOGY	0.00185476	GO:0008206 [7]: bile acid metabolism	ACOX3
GATHER	GENE_ONTOLOGY	0.00231117	GO:0006635 [8]: fatty acid beta-oxidation	ACOX3
GATHER	GENE_ONTOLOGY	0.00285124	GO:0007031 [6]: peroxisome organization and biogenesis	PEX19
GATHER	GENE_ONTOLOGY	0.00388746	GO:0007222 [7]: frizzled signaling pathway	FZD3
GATHER	GENE_ONTOLOGY	0.0043831	GO:0019395 [7]: fatty acid oxidation	ACOX3
GATHER	GENE_ONTOLOGY	0.00514361	GO:0007389 [3]: pattern specification	SMAD5
GATHER	GENE_ONTOLOGY	0.00634556	GO:0007179 [8]: transforming growth factor beta receptor signaling pathway	SMAD5
GATHER	GENE_ONTOLOGY	0.00798652	GO:0007178 [7]: transmembrane receptor protein serine/threonine kinase signaling pathway	SMAD5
GATHER	KEGG	0.00918669	path:hsa00071: Fatty acid metabolism	ACOX3
GeneSet18
-----------------------------------------------
Source	Category	P-Value	Description
-----------------------------------------------
GATHER	GENE_ONTOLOGY	0.00540733	GO:0019673 [7]: GDP-mannose metabolism	PMM2
GATHER	GENE_ONTOLOGY	0.00540733	GO:0006651 [8]: diacylglycerol biosynthesis	PLCE1
GATHER	GENE_ONTOLOGY	0.00540733	GO:0009298 [7]: GDP-mannose biosynthesis	PMM2
GATHER	KEGG	0.00334597	path:hsa04512: ECM-receptor interaction	CD44 COL4A2
GATHER	KEGG	0.00597602	path:hsa00531: Glycosaminoglycan degradation	GUSB
GATHER	KEGG	0.00918669	path:hsa00040: Pentose and glucuronate interconversions	GUSB
GeneSet19
-----------------------------------------------
Source	Category	P-Value	Description
-----------------------------------------------
GATHER	GENE_ONTOLOGY	1.40906e-05	GO:0008152 [3]: metabolism	ATP4A BRUNOL4 CA11 CAMK2B CAMK2G CHRM3 DHCR24 EEF1A2 EPHB6 NEURL PAX6 PTPN3 RFPL2 TNRC4 TTR UBE2E2
GATHER	GENE_ONTOLOGY	1.40906e-05	GO:0007267 [4]: cell-cell signaling	CAMK2G CART CHRM3 DLGAP2 GABRA5 GABRD GABRG2 PCDH8 SNAP25 SNPH SSTR2 VIP
GATHER	GENE_ONTOLOGY	2.83751e-05	GO:0044237 [4]: cellular metabolism	BRUNOL4 CA11 CAMK2B CAMK2G CHRM3 DHCR24 EEF1A2 EPHB6 NEURL PAX6 PTPN3 RFPL2 TNRC4 TTR UBE2E2
GATHER	GENE_ONTOLOGY	2.83751e-05	GO:0044238 [4]: primary metabolism	BRUNOL4 CAMK2B CAMK2G CHRM3 DHCR24 EEF1A2 EPHB6 NEURL PAX6 PTPN3 RFPL2 TNRC4 TTR UBE2E2
GATHER	GENE_ONTOLOGY	4.23306e-05	GO:0007154 [3]: cell communication	ARHGDIG ARHGEF4 BAI2 CAMK2B CAMK2G CART CCK CHRM3 CNTN2 CRTAC1 DLGAP2 EPHB6 GABRA5 GABRD GABRG2 GNG3 GPR62 ITPKA KNDC1 MYBPC1 NRGN NRXN3 NTSR2 PCDH8 PDE2A PPP1R1B RGS20 SH3GL3 SNAP25 SNPH SSTR2 VIP
GATHER	GENE_ONTOLOGY	4.23306e-05	GO:0048489 [6]: synaptic vesicle transport	SNAP25 SNPH SYT4
GATHER	GENE_ONTOLOGY	5.65718e-05	GO:0007268 [6]: synaptic transmission	CART CHRM3 DLGAP2 GABRA5 GABRD GABRG2 SNAP25 SNPH
GATHER	GENE_ONTOLOGY	5.65718e-05	GO:0019226 [5]: transmission of nerve impulse	CART CHRM3 DLGAP2 GABRA5 GABRD GABRG2 SNAP25 SNPH
GATHER	GENE_ONTOLOGY	0.000155324	GO:0016081 [6]: synaptic vesicle docking during exocytosis	SNAP25 SNPH
GATHER	GENE_ONTOLOGY	0.000184106	GO:0006139 [5]: nucleobase, nucleoside, nucleotide and nucleic acid metabolism	BRUNOL4 PAX6 TNRC4
GATHER	GENE_ONTOLOGY	0.000253537	GO:0046903 [3]: secretion	CAMK2G SNAP25 SNPH VIP
GATHER	GENE_ONTOLOGY	0.000367055	GO:0019222 [4]: regulation of metabolism	PAX6
GATHER	GENE_ONTOLOGY	0.000452827	GO:0016079 [5]: synaptic vesicle exocytosis	SNAP25 SNPH
GATHER	GENE_ONTOLOGY	0.000581442	GO:0006350 [6]: transcription	PAX6
GATHER	GENE_ONTOLOGY	0.000930303	GO:0019219 [5]: regulation of nucleobase, nucleoside, nucleotide and nucleic acid metabolism	PAX6
GATHER	GENE_ONTOLOGY	0.000978001	GO:0007399 [5]: neurogenesis	CHRM3 MOBP NEURL NRGN NRXN3 PAX6 SH3GL3 TNRC4
GATHER	GENE_ONTOLOGY	0.00105946	GO:0045449 [6]: regulation of transcription	PAX6
GATHER	GENE_ONTOLOGY	0.00114769	GO:0006351 [7]: transcription, DNA-dependent	PAX6
GATHER	GENE_ONTOLOGY	0.00151855	GO:0006355 [7]: regulation of transcription, DNA-dependent	PAX6
GATHER	GENE_ONTOLOGY	0.00200924	GO:0007582 [2]: physiological process	ATP4A BRUNOL4 CA11 CACNG3 CAMK2B CAMK2G CART CHRM3 CRYM DHCR24 DLGAP2 EEF1A2 EPHB6 GABRA5 GABRD GABRG2 KCNC1 KCTD8 MYBPC1 MYH7 NEURL NRXN3 NTSR2 PALM PAX6 PTPN3 RFPL2 RHBG SCAMP5 SLC32A1 SNAP25 SNPH SSTR2 SV2B SYT13 SYT4 TNRC4 TTR UBE2E2 VAMP2 VIP
GATHER	GENE_ONTOLOGY	0.00211225	GO:0050877 [4]: neurophysiological process	CART CHRM3 CRYM DLGAP2 GABRA5 GABRD GABRG2 NTSR2 PAX6 SNAP25 SNPH
GATHER	GENE_ONTOLOGY	0.00211225	GO:0007165 [4]: signal transduction	ARHGDIG ARHGEF4 BAI2 CAMK2B CAMK2G CART CCK CHRM3 EPHB6 GABRA5 GABRD GABRG2 GNG3 GPR62 ITPKA KNDC1 NRGN NTSR2 PDE2A PPP1R1B RGS20 SH3GL3 SSTR2 VIP
GATHER	GENE_ONTOLOGY	0.0043831	GO:0007214 [7]: gamma-aminobutyric acid signaling pathway	GABRA5 GABRG2
GATHER	GENE_ONTOLOGY	0.00514361	GO:0050791 [3]: regulation of physiological process	PAX6 SSTR2 SYT4 VIP
GATHER	GENE_ONTOLOGY	0.00568457	GO:0007269 [4]: neurotransmitter secretion	SNAP25 SNPH
GATHER	GENE_ONTOLOGY	0.00673795	GO:0006887 [6]: exocytosis	SNAP25 SNPH SYT4
GATHER	GENE_ONTOLOGY	0.00918669	GO:0006904 [7]: vesicle docking during exocytosis	SNAP25 SNPH
GATHER	GENE_ONTOLOGY	0.0095616	GO:0048278 [6]: vesicle docking	SNAP25 SNPH
GATHER	KEGG	0.000224867	path:hsa04080: Neuroactive ligand-receptor interaction	CCK CHRM3 GABRA5 GABRD GABRG2 NTSR2 SSTR2 VIP
GATHER	KEGG	0.00814786	path:hsa00351: 1,1,1-Trichloro-2,2-bis(4-chlorophenyl)ethane (DDT) degradation	DHCR24
GeneSet20
-----------------------------------------------
Source	Category	P-Value	Description
-----------------------------------------------
GATHER	GENE_ONTOLOGY	0.000792752	GO:0050874 [3]: organismal physiological process	CALCR CD9 DAF GNAS TNFSF13
GATHER	GENE_ONTOLOGY	0.00673795	GO:0009605 [4]: response to external stimulus	ATP7A DAF DDC
GATHER	KEGG	0.000593188	path:hsa00380: Tryptophan metabolism	DDC FANCL HRMT1L6 LCMT2 PJA1
GATHER	KEGG	0.00118265	path:hsa00450: Selenoamino acid metabolism	CTH HRMT1L6 LCMT2
GATHER	KEGG	0.00388746	path:hsa00340: Histidine metabolism	DDC HRMT1L6 LCMT2
GATHER	KEGG	0.00504176	path:hsa00626: Nitrobenzene degradation	HRMT1L6 LCMT2
GATHER	KEGG	0.00535353	path:hsa00150: Androgen and estrogen metabolism	HRMT1L6 HSD17B1 LCMT2
GATHER	KEGG	0.00628242	path:hsa00440: Aminophosphonate metabolism	HRMT1L6 LCMT2
GATHER	KEGG	0.00694315	path:hsa00350: Tyrosine metabolism	DDC HRMT1L6 LCMT2
GATHER	KEGG	0.00737249	path:hsa04010: MAPK signaling pathway	DUSP7 MAP2K1IP1 NRAS PPM1B PPP3R1 STMN1
GeneSet21
-----------------------------------------------
Source	Category	P-Value	Description
-----------------------------------------------
GATHER	GENE_ONTOLOGY	0.000581442	GO:0050874 [3]: organismal physiological process	BAAT CCL16 CCL26 CCL7 CEL CHM CRYAA CRYBA1 CTLA4 DBH DEFB118 EPB41 F13A1 FGG GABRR2 GATA3 GNAT1 GP6 HAT HNF4A HTR1F HTR3B IL1A IL26 INSL4 KCNJ1 KLRF1 MASP2 NR3C2 OPRM1 OR10K1 OR51A2 PRLR PTH PTPN11 RGS9 RHAG RIT2 RPGRIP1 SERPIND1 SLC1A3 TPH2 TRPA1 VMD2
GATHER	GENE_ONTOLOGY	0.00231117	GO:0007267 [4]: cell-cell signaling	CCL16 CCL26 CCL7 DBH GABRR2 HTR1F HTR3B IFNA17 IFNA4 IL1A IL26 INSL4 MLLT4 PTH RIT2 SLC1A3 SPAP1 TPH2
GATHER	KEGG	0.000352662	path:hsa04060: Cytokine-cytokine receptor interaction	CCL16 CCL26 CCL7 IFNA17 IFNA4 IFNA6 IL1A IL26 LEPR NGFR PRLR TNFRSF19 TNFRSF8
GATHER	KEGG	0.00456197	path:hsa04630: Jak-STAT signaling pathway	IFNA17 IFNA4 IFNA6 IL13RA2 IL26 LEPR PRLR PTPN11
GATHER	KEGG	0.00535353	path:hsa00361: gamma-Hexachlorocyclohexane degradation	CYP19A1 CYP2B6 CYP2C8 CYP2D6
GeneSet22
-----------------------------------------------
Source	Category	P-Value	Description
-----------------------------------------------
GATHER	GENE_ONTOLOGY	0.0043831	GO:0006091 [5]: generation of precursor metabolites and energy	APR-2 CHDH CROT FMO5 SLC25A14 TUSC3 TXNDC10
GeneSet23
-----------------------------------------------
Source	Category	P-Value	Description
-----------------------------------------------
MSigDB	GOMolecularFunction	0.00968217	Genes annotated by the GO term GO:0005126.	CSF2 CSF3 CTF1 GH1 IFNA14 IFNA16 IFNA17 IFNA2 IFNA21 IFNA4 IFNA5 IFNA7 IFNA8 IFNG IFNK IL12B IL2 IL21 IL3 IL4 IL5 IL7 OSM PRL SDCBP
MSigDB	KEGG	0.000272544	HSA04060_CYTOKINE_CYTOKINE_RECEPTOR_INTERACTION	ACVR1 ACVR1B ACVR2B AMH AMHR2 BMP2 BMP7 BMPR1A BMPR1B BMPR2 CCL1 CCL11 CCL13 CCL15 CCL16 CCL17 CCL18 CCL19 CCL2 CCL20 CCL21 CCL22 CCL23 CCL24 CCL25 CCL26 CCL27 CCL28 CCL3 CCL4 CCL5 CCL7 CCL8 CCR1 CCR2 CCR3 CCR4 CCR5 CCR7 CCR8 CCR9 CD40 CD40LG CNTFR CRLF2 CSF1 CSF1R CSF2 CSF2RA CSF2RB CSF3 CSF3R CTF1 CX3CL1 CX3CR1 CXCL1 CXCL10 CXCL11 CXCL12 CXCL13 CXCL14 CXCL16 CXCL2 CXCL3 CXCL5 CXCL6 CXCL9 CXCR3 …
MSigDB	GOMolecularFunction	0.00510127	Genes annotated by the GO term GO:0005125. Functions to control the survival, growth, differentiation and effector function of tissues and cells.	BMP4 BRE C5 CCL1 CCL11 CCL13 CCL15 CCL16 CCL17 CCL18 CCL19 CCL2 CCL20 CCL21 CCL22 CCL23 CCL24 CCL25 CCL26 CCL27 CCL28 CCL3 CCL4 CCL5 CCL7 CCL8 CD40LG CDK5 CKLF CSF1 CSF2 CSF3 CTF1 CX3CL1 CXCL1 CXCL10 CXCL11 CXCL12 CXCL13 CXCL14 CXCL16 CXCL2 CXCL3 CXCL5 CXCL6 CXCL9 ERBB2 ERBB2IP FGF10 FIGF GDF15 GH1 GLMN IFNA14 IFNA16 IFNA17 IFNA2 IFNA21 IFNA4 IFNA5 IFNA7 IFNA8 IFNG IFNK IL12A IL12B IL17B IL17C IL…
GATHER	GENE_ONTOLOGY	1.40906e-05	GO:0009613 [5]: response to pest, pathogen or parasite	AIF1 AOX1 BATF BRDG1 C1QA C1R C3 CCL1 CCL16 CCL26 CCL4 CCL7 CD163 CD1B CD72 CLC CLEC4E CXCL10 CXCL9 FCN2 FPR1 HDAC9 HLA-DPB1 HLA-DRB5 IFNA17 IFNA4 IFNA6 IFNW1 IL10 IL1A IL4 IL5 IL7 IL9 KLRD1 MASP2 MNDA NOD27 OAS1 PAG S100A12 SAA4 TYROBP
GATHER	GENE_ONTOLOGY	1.40906e-05	GO:0043207 [5]: response to external biotic stimulus	AIF1 AOX1 BATF BRDG1 C1QA C1R C3 CCL1 CCL16 CCL26 CCL4 CCL7 CD163 CD1B CD72 CLC CLEC4E CXCL10 CXCL9 DEFB118 FCN2 FPR1 HDAC9 HLA-DPB1 HLA-DRB5 IFNA17 IFNA4 IFNA6 IFNW1 IL10 IL1A IL4 IL5 IL7 IL9 KLRD1 MASP2 MNDA NOD27 OAS1 PAG S100A12 SAA4 TYROBP
GATHER	GENE_ONTOLOGY	1.40906e-05	GO:0006952 [5]: defense response	AIF1 AOX1 AQP9 BATF BRDG1 C1QA C1R C3 CCL1 CCL16 CCL26 CCL4 CCL7 CD163 CD1B CD69 CD72 CLC CLEC4E CMKLR1 CXCL10 CXCL9 DEFB118 EBI2 FCGR1A FCGR2A FCGR2B FCN2 FLJ38822 FPR1 HDAC9 HLA-DPB1 HLA-DRB5 IFITM3 IFNA17 IFNA21 IFNA4 IFNA6 IFNW1 IL10 IL1A IL4 IL5 IL6ST IL7 IL9 KLRD1 MASP2 MNDA NOD27 OAS1 PAG PRLR S100A12 SAA4 TYROBP ULBP1
GATHER	GENE_ONTOLOGY	1.40906e-05	GO:0050874 [3]: organismal physiological process	AIF1 AKAP5 AOX1 APOA4 APOB AQP9 BAAT BATF BRDG1 C1QA C1R C3 CCL1 CCL16 CCL26 CCL4 CCL7 CD163 CD1B CD72 CHM CLC CLEC4E CMKLR1 COL4A3 CXCL10 CXCL9 DBH DEFB118 EBI2 ECE2 F13A1 FCGR1A FCGR2A FCGR2B FCN2 FGG FLJ38822 FPR1 GABRG1 GJB2 GNAT2 GP6 GRIN3A HAT HDAC9 HLA-DPB1 HLA-DRB5 HNF4A HTR1F HTR3B IBSP IFITM3 IL10 IL1A IL4 IL5 IL6ST IL7 IL9 INSL4 KCNJ1 KLRD1 MASP2 MMRN1 MNDA NPPB NR3C2 OAS1 OPRM1 OR10K1…
GATHER	GENE_ONTOLOGY	1.40906e-05	GO:0006955 [4]: immune response	AIF1 AOX1 AQP9 BATF BRDG1 C1QA C1R C3 CCL1 CCL16 CCL26 CCL4 CCL7 CD163 CD1B CD72 CLC CLEC4E CMKLR1 CXCL10 CXCL9 DEFB118 EBI2 FCGR1A FCGR2A FCGR2B FCN2 FLJ38822 FPR1 HDAC9 HLA-DPB1 HLA-DRB5 IFITM3 IL10 IL1A IL4 IL5 IL6ST IL7 IL9 KLRD1 MASP2 MNDA OAS1 PAG PRLR S100A12 SAA4 TYROBP ULBP1
GATHER	GENE_ONTOLOGY	1.40906e-05	GO:0009607 [4]: response to biotic stimulus	AIF1 AOX1 AQP9 BATF BRDG1 C1QA C1R C3 CCL1 CCL16 CCL26 CCL4 CCL7 CD163 CD1B CD69 CD72 CLC CLEC4E CMKLR1 CXCL10 CXCL9 DEFB118 EBI2 FCGR1A FCGR2A FCGR2B FCN2 FLJ38822 FPR1 HDAC9 HLA-DPB1 HLA-DRB5 HSPA6 IFITM3 IFNA17 IFNA21 IFNA4 IFNA6 IFNW1 IL10 IL1A IL4 IL5 IL6ST IL7 IL9 KLRD1 MASP2 MNDA NOD27 OAS1 PAG PRLR S100A12 SAA4 TYROBP ULBP1
GATHER	GENE_ONTOLOGY	1.40906e-05	GO:0009605 [4]: response to external stimulus	ABCB4 AIF1 AOX1 AQP9 BATF BRDG1 C1QA C1R C3 CCL1 CCL16 CCL26 CCL4 CCL7 CD163 CD1B CD72 CHM CKLFSF1 CLC CLEC4E CMKLR1 COL4A3 CXCL10 CXCL9 DBH DEFB118 FCN2 FPR1 GJB2 GLYAT GNAT2 HDAC9 HLA-DPB1 HLA-DRB5 IFNA17 IFNA4 IFNA6 IFNW1 IL10 IL1A IL4 IL5 IL7 IL9 KLRD1 MASP2 MNDA NOD27 NR1I2 OAS1 OPRM1 OR10K1 OR3A1 OR8K5 PAG PTPN11 RPGRIP1 S100A12 SAA4 SAG SERPINB13 SERPIND1 TAS2R45 TAS2R49 TRPA1 TRPM8 TYROBP…
GATHER	GENE_ONTOLOGY	1.40906e-05	GO:0006959 [5]: humoral immune response	BATF BRDG1 C1QA C1R C3 CCL16 CCL7 CD163 CD1B CD72 CLC CLEC4E FCN2 IL10 IL4 IL7 KLRD1 MASP2 PAG
GATHER	GENE_ONTOLOGY	2.83751e-05	GO:0016064 [6]: humoral defense mechanism (sensu Vertebrata)	BATF C1QA C1R C3 CCL16 CCL7 CD163 CD1B CD72 CLC CLEC4E FCN2 KLRD1 MASP2 PAG
GATHER	GENE_ONTOLOGY	5.65718e-05	GO:0006950 [4]: response to stress	AIF1 AOX1 AQP9 BATF BRDG1 BRIP1 C1QA C1R C3 CCL1 CCL16 CCL26 CCL4 CCL7 CD163 CD1B CD72 CLC CLEC4E CXCL10 CXCL9 FCN2 FPR1 HDAC9 HLA-DPB1 HLA-DRB5 HSPA6 IFNA17 IFNA4 IFNA6 IFNW1 IL10 IL1A IL4 IL5 IL7 IL9 KLRD1 MASP2 MNDA NOD27 OAS1 PAG PMS1 S100A12 SAA4 TNP1 TYROBP XLKD1
GATHER	GENE_ONTOLOGY	5.65718e-05	GO:0042221 [6]: response to chemical substance	ABCB4 AQP9 CCL1 CCL16 CCL26 CCL4 CCL7 CKLFSF1 CMKLR1 CXCL10 CXCL9 DBH FPR1 GLYAT IL10 IL1A IL4 NR1I2 S100A12 SERPIND1 UGT2B4
GATHER	GENE_ONTOLOGY	0.000112788	GO:0019735 [7]: antimicrobial humoral response (sensu Vertebrata)	BATF CCL16 CCL7 CD163 CD1B CD72 CLC CLEC4E FCN2 KLRD1 MASP2 PAG
GATHER	GENE_ONTOLOGY	0.000112788	GO:0007154 [3]: cell communication	ADAM2 ADAMDEC1 AKAP4 AKAP5 APOB ASB14 BRDG1 C1QA C3 C9orf39 CCL1 CCL16 CCL26 CCL4 CCL7 CD69 CD72 CDH17 CDH4 CDH9 CLIC3 CMKLR1 COL4A3 COL8A1 CRABP2 CXCL10 CXCL9 CXCR6 DBH DCDC2 DEFB118 DEPDC4 DGKH DSC1 EBI2 ECE2 EDARADD EMR3 EPHA7 ESR1 FCGR1A FCGR2B FGG FLJ23834 FPR1 GABRG1 GJA7 GJB2 GNAT2 GNRHR2 GPR101 GPR135 GPR145 GPR82 GRIN3A GUCY1A2 GUCY2C HAVCR1 HTR1F HTR3B HUNK IBSP IFNA17 IFNA4 IL10 IL1A I…
GATHER	GENE_ONTOLOGY	0.000112788	GO:0042330 [5]: taxis	CCL1 CCL16 CCL26 CCL4 CCL7 CKLFSF1 CMKLR1 CXCL10 CXCL9 FPR1 IL10 IL1A IL4 SERPIND1
GATHER	GENE_ONTOLOGY	0.000112788	GO:0006935 [6]: chemotaxis	CCL1 CCL16 CCL26 CCL4 CCL7 CKLFSF1 CMKLR1 CXCL10 CXCL9 FPR1 IL10 IL1A IL4 SERPIND1
GATHER	GENE_ONTOLOGY	0.000112788	GO:0019730 [6]: antimicrobial humoral response	BATF CCL16 CCL7 CD163 CD1B CD72 CLC CLEC4E FCN2 KLRD1 MASP2 PAG
GATHER	GENE_ONTOLOGY	0.000197455	GO:0009628 [5]: response to abiotic stimulus	ABCB4 AQP9 CCL1 CCL16 CCL26 CCL4 CCL7 CKLFSF1 CMKLR1 COL4A3 CXCL10 CXCL9 DBH FPR1 GJB2 GLYAT GNAT2 IL10 IL1A IL4 NR1I2 PTPN11 S100A12 SAG SERPINB13 SERPIND1 UGT2B4
GATHER	GENE_ONTOLOGY	0.000367055	GO:0050896 [3]: response to stimulus	ABCB4 AIF1 AOX1 AQP9 BATF BRDG1 BRIP1 C1QA C1R C3 CCL1 CCL16 CCL26 CCL4 CCL7 CD163 CD1B CD69 CD72 CHM CKLFSF1 CLC CLEC4E CMKLR1 COL4A3 CXCL10 CXCL9 DBH DEFB118 EBI2 FCGR1A FCGR2A FCGR2B FCN2 FLJ38822 FPR1 GJB2 GLYAT GNAT2 HDAC9 HLA-DPB1 HLA-DRB5 HSPA6 IFITM3 IFNA17 IFNA21 IFNA4 IFNA6 IFNW1 IL10 IL1A IL4 IL5 IL6ST IL7 IL9 KLRD1 MASP2 MNDA NOD27 NR1I2 OAS1 OPRM1 OR10K1 OR3A1 OR8K5 PAG PMS1 PRLR PTP…
GATHER	GENE_ONTOLOGY	0.000452827	GO:0006954 [5]: inflammatory response	AIF1 AOX1 C3 CCL1 CCL16 CCL26 CCL4 CCL7 CXCL10 CXCL9 FPR1 HDAC9 IL10 IL1A IL5 IL9 S100A12
GATHER	GENE_ONTOLOGY	0.000978001	GO:0009611 [5]: response to wounding	AIF1 AOX1 C3 CCL1 CCL16 CCL26 CCL4 CCL7 CXCL10 CXCL9 FPR1 HDAC9 IL10 IL1A IL4 IL5 IL9 MNDA S100A12 TYROBP XLKD1
GATHER	GENE_ONTOLOGY	0.00324708	GO:0006139 [5]: nucleobase, nucleoside, nucleotide and nucleic acid metabolism	ANKRD30A ATP6V0D2 BATF BRIP1 CRABP2 DLX5 DMRTB1 DPYD EN1 ESR1 FLJ14345 FLJ36749 FLJ37970 FOXP2 FSBP GEMIN5 GUCY1A2 GUCY2C HDAC9 HNF4A HNRNPG-T HOP HOXA13 HOXD3 KCNH5 KLF13 LHX4 LOC81691 MGC20410 MNDA MXD1 MYT2 NCOA2 NR1H3 NR1I2 NR2E1 NR3C2 OAS1 PEPP-2 PHF7 PMS1 POU4F2 PPARD PRDM12 PRDM14 PRDM16 PTBP1 PTGER3 PTH RARB RFC1 RXRG SALF SHPRH SOX5 TGIF2LY TLE4 TLX2 TNP1 ZIM3 ZNF235 ZNF283 ZNF658
GATHER	GENE_ONTOLOGY	0.00388746	GO:0008152 [3]: metabolism	ABCB4 ACSL5 ADAM18 ADAM2 ADAM28 ADAM32 ADAMDEC1 ALPK2 ANKRD30A AOX1 APOA4 APOB APOD AQP9 ATP6V0D2 ATP9A B3GAT2 B4GALT6 BAAT BARD1 BATF BG1 BGR BMP2K BRIP1 C1R CA5A CDC2L6 CDKL5 CHM CLC CLPP COL4A3 CPB2 CRABP2 CYBRD1 CYP19A1 CYP2B6 CYP2C8 CYP2D6 DAG1 DBH DLX5 DMGDH DMRTB1 DPYD DUSP21 ECE2 EN1 ENO1B EPHA7 EPM2A ESR1 ETFA F13A1 FBP2 FBXL14 FGG FKBP5 FLJ14345 FLJ35808 FLJ36749 FLJ37970 FMNL3 FMO2 FOX…
GATHER	GENE_ONTOLOGY	0.0043831	GO:0007165 [4]: signal transduction	ADAMDEC1 AKAP4 AKAP5 APOB ASB14 BRDG1 C3 C9orf39 CCL1 CCL26 CCL4 CCL7 CD69 CLIC3 CMKLR1 COL4A3 CRABP2 CXCL10 CXCL9 CXCR6 DCDC2 DEPDC4 DGKH EBI2 ECE2 EDARADD EMR3 EPHA7 ESR1 FCGR1A FCGR2B FGG FPR1 GABRG1 GNAT2 GNRHR2 GPR101 GPR135 GPR145 GPR82 GUCY1A2 GUCY2C HTR1F HUNK IL10 IL6ST INPP5D INSL4 ITGA10 ITGA4 ITGAX ITGB5 KCNH5 KIAA1984 KLRD1 LEPR LGR7 MS4A6A NCOA2 NGFR NMBR NPPB NR1I2 NR3C2 OPHN1 OPRM…
GATHER	GENE_ONTOLOGY	0.00737249	GO:0044237 [4]: cellular metabolism	ACSL5 ADAM18 ADAM2 ADAM28 ADAM32 ADAMDEC1 ALPK2 ANKRD30A AOX1 APOA4 APOB ATP6V0D2 B3GAT2 BAAT BARD1 BATF BG1 BGR BMP2K BRIP1 C1R CA5A CDC2L6 CDKL5 CHM CLC CLPP COL4A3 CPB2 CRABP2 CYBRD1 CYP19A1 CYP2B6 CYP2C8 CYP2D6 DAG1 DBH DLX5 DMGDH DMRTB1 DPYD DUSP21 ECE2 EN1 ENO1B EPHA7 EPM2A ESR1 ETFA F13A1 FBP2 FBXL14 FGG FKBP5 FLJ14345 FLJ35808 FLJ36749 FLJ37970 FMNL3 FMO2 FOXP2 FSBP GEMIN5 GLYAT GMFG GUCY…
GATHER	KEGG	7.2103e-06	path:hsa04060: Cytokine-cytokine receptor interaction	CCL1 CCL16 CCL26 CCL4 CCL7 CXCL10 CXCL9 CXCR6 IFNA17 IFNA21 IFNA4 IFNA6 IFNW1 IL10 IL1A IL23R IL4 IL5 IL6ST IL7 IL9 LEPR NGFR PRL PRLR TNFRSF11B TNFRSF19 TNFRSF8
GATHER	KEGG	3.60718e-05	path:hsa04630: Jak-STAT signaling pathway	IFNA17 IFNA21 IFNA4 IFNA6 IFNW1 IL10 IL13RA2 IL23R IL4 IL5 IL6ST IL7 IL9 LEPR PRL PRLR PTPN11
GATHER	KEGG	0.00279479	path:hsa04610: Complement and coagulation cascades	C1QA C1R C3 CPB2 F13A1 FGG MASP2 SERPIND1
GeneSet24
-----------------------------------------------
Source	Category	P-Value	Description
-----------------------------------------------
GATHER	GENE_ONTOLOGY	0.000224867	GO:0050896 [3]: response to stimulus	ATP7A C4BPB CCR8 CIRBP CRY2 CXCL5 FANCC GRM8 KRT12 LOC112476 ODZ1 OR2A14 OR2V2 OR5D18 OR9A4 TFF3 TTC8 ZNF3
GATHER	GENE_ONTOLOGY	0.00324708	GO:0006950 [4]: response to stress	C4BPB CIRBP CRY2 CXCL5 FANCC
GATHER	GENE_ONTOLOGY	0.00673795	GO:0009607 [4]: response to biotic stimulus	C4BPB CCR8 CXCL5 LOC112476 ODZ1 TFF3 ZNF3
GeneSet25
-----------------------------------------------
Source	Category	P-Value	Description
-----------------------------------------------
MSigDB	ChemicalGeneticPerturbations	0.000109745	Genes upreglated in acute rejection transplanted kidney biopsies relative to well functioning transplanted kidney biopsies from stable, immunosuppressed, recipients (median FDR < 0.14% per comparison)	ACTB ADAM15 AIF1 ALDOC AOAH APOC1 ARPC1B C1QB CCL5 CCND3 CD14 CD163 CD2 CD3D CD48 CD52 CD53 CD8A COL6A3 CORO1A CSTA CUGBP2 CXCR4 ECGF1 EIF2AK2 FABP5 FCER1G FCGR1A FCGR3A FCN1 GBP2 GLUL GMFG GZMA HCLS1 HLA-F IFI30 IFITM1 IL10RA IL10RB IL4R ISG20 ITGB2 KIAA0922 LAPTM5 LCK LCN2 LCP1 LGALS9 LILRB4 LST1 LTF LY86 MMP9 MOXD1 PDE6D PIM2 POLR2A PRKCB1 PSMB8 PTPRC RAB27A RAB31 RAC2 RASSF2 RBMS1 RGS10 RHOH …
MSigDB	ChemicalGeneticPerturbations	4.92051e-05	Effect of NUP98-HOXA9 on gene transcription at 10 d after transduction Down	A2M ABCB5 ABP1 ACE ACP5 ACSL6 ANXA3 APOE ATP6V0D2 BLNK BPI C10ORF33 C1QA C1QB C6ORF105 CCL13 CCL18 CCL23 CCL3 CCL4 CCL7 CD1B CD24 CD24 CD59 CD9 CEACAM6 CEACAM8 CEBPE CHI3L1 CHIT1 CLEC5A CORO2A CST7 CTSB CXCL1 CXCL2 CXCL3 CXCL5 DAB2 DACH1 DEFA4 DFNA5 DISC1 DSU EMP1 EMR3 F13A1 FABP3 FCER1A FJX1 FLJ20701 FOLR3 FPRL2 FRMD4A FUCA1 GPD2 GPNMB GPR97 HEXA HRH4 HS3ST1 HS3ST2 HSPC159 ID3 IL1R1 IL1R2 IL7R I…
MSigDB	ChemicalGeneticPerturbations	0.00048705	Genes induced in the liver during hepatitis B viral clearance in chimpanzees.	APOL3 ARHGDIB B2M BTN3A3 C1ORF38 C1QB C3AR1 CCL5 CD38 CD3D CD48 CD53 CD5L CD68 CD74 CD83 CFL1 COTL1 CTSB CTSC CXCL10 CXCL11 CXCL9 CXCR4 EMR1 FCER1G FCGR1A FGL2 GABBR1 GBP1 GBP2 GIMAP5 GM2A GPNMB GZMA GZMK HLA-A HLA-B HLA-C HLA-DMA HLA-DMB HLA-DPA1 HLA-DPB1 HLA-DQB1 HLA-DRA HLA-E HLA-F IFI16 IFI27 IFI30 IGSF6 IL10RA ISG20 KPNA2 LAP3 LAPTM5 LGALS3 LPXN LYZ MCM6 PBK PIK3CD PLAC8 PPT1 PRC1 PRG1 PSMB1…
MSigDB	GenMAPP	0.0055279	PROSTAGLANDIN_SYNTHESIS_REGULATION	ANXA2 ANXA3 ANXA4 ANXA5 ANXA6 ANXA8 CYP11A1 EDN1 EDNRA EDNRB HPGD HSD11B1 HSD11B2 PLA2G4A PRL PTGDR PTGDS PTGER1 PTGER2 PTGER4 PTGFR PTGIR PTGIS PTGS1 PTGS2 S100A6 SCGB1A1 TBXAS1 S100A6 PTGS2 PTGS1 EDN1 SCGB1A1 ANXA6 EDNRA EDNRB PTGIR ANXA8 PTGIS PRL PTGER1 PTGER2 TBXAS1 PTGER4 CYP11A1 ANXA1 ANXA5 PTGFR ANXA4 ANXA3 ANXA2 PLA2G4A PTGDS PTGDR HSD11B1 HSD11B2 HPGD
MSigDB	ChemicalGeneticPerturbations	0.000454851	Downregulated in the ventricles of failing hearts (DCM and ICM) compared to healthy controls	ABCB6 ABCC5 ADAM23 AIF1 AMD1 ARPC1B ART3 ATP2A2 BCL6 C1QB C5ORF15 CCR1 CD59 CDKN2D CEBPD CSRP2 CXCL12 DAAM1 DEXI EMP2 EMP3 F13A1 FCER1G GRK5 GTF3A HADH2 HSPB3 HYAL1 IDH1 IFI27 IFITM1 IFITM2 IFITM3 IFRD2 IMPA2 IRAK1 KCNJ8 MCRS1 MPG MPI NKX2-5 PBEF1 PDE4D PFN1 PLTP POLR2L PPP2R5C PQBP1 PSMB6 PSME2 PTDSS1 PTP4A2 SERPINB1 SLC31A2 SLC39A14 STAT3 TFRC TIMP3 TLR2 TTC15 TUBB VAT1 WARS ZP3
MSigDB	KEGG	0.00616646	HSA04610_COMPLEMENT_AND_COAGULATION_CASCADES	A2M BDKRB1 BDKRB2 C1QA C1QB C1R C1S C2 C3 C3AR1 C4B C4BPA C5 C6 C7 C8A C8B C8G C9 CD59 CPB2 CR1 CR2 F10 F11 F12 F13A1 F13B F2 F2R F3 F5 F7 F8 F9 FGA FGB FGG KLKB1 KNG1 MASP1 MASP2 MBL2 PLAT PLAU PLAUR PLG PROC PROS1 SERPINA1 SERPINA5 SERPINC1 SERPIND1 SERPINF2 SERPING1 TFPI THBD VWF A2M MASP1 MASP2 F13A1 SERPINA5 SERPINA1 F11 KNG1 F12 F10 C4B F8 F9 SERPING1 F7 C8G PLAUR PROC C8A C1QA C8B C1QB THB…
MSigDB	ChemicalGeneticPerturbations	1.28224e-05	Effect of NUP98-HOXA9 on gene transcription at 8 d after transduction Down	ABI1 ABP1 ADAM19 ADAM9 ADORA3 AKAP13 ALDH2 ALOX5 AMFR ANKRD29 ANTXR1 AP1S2 ARHGAP18 ARPC5 ATP10D ATP6V0D2 BCL2 BCL6 BPI C10ORF33 C10ORF82 C1ORF24 C1QA C1QB C7ORF10 C9ORF19 CAMK1D CAPZA2 CCL23 CD14 CD163 CD1A CD1E CD200R1 CD24 CD24 CD9 CDC42 CDH8 CEACAM6 CEACAM8 CEBPE CHI3L1 CLEC4A CLEC5A CLEC7A CLU COLEC12 CORO2A CR1 CREB5 CST1 CST7 CTSB CUTL1 CXCL1 CXCL3 CXCL5 CYBB CYTL1 DAB2 DACH1 DEFA4 DFNA5 E…
GATHER	GENE_ONTOLOGY	1.40906e-05	GO:0006955 [4]: immune response	AIF1 ANXA1 APOL3 C1QA C1QB C1R C1S CCL16 CCL26 CCL4 CD163 CD300C CD74 CFH CFHL1 CLEC7A CTLA4 CXCL1 CXCL2 FCGR1A FCGR3A FCN2 FGF10 HLA-DMB HLA-DPB1 IF IFI27 IFITM1 IFITM2 IFITM3 IKBKE IL10 IL1A IL26 LILRB3 LY96 MBP PAG PSMB10 PTX3 RAG1 S100A8 S100A9 SAA2 SAA4 SN TCF7
GATHER	GENE_ONTOLOGY	1.40906e-05	GO:0009613 [5]: response to pest, pathogen or parasite	AIF1 ANXA1 APOL3 C1QA C1QB C1R C1S CCL16 CCL26 CCL4 CD163 CD300C CD74 CFH CFHL1 CLEC7A CXCL1 CXCL2 FCN2 HLA-DMB HLA-DPB1 IF IFI27 IL10 IL1A IL26 LY96 PAG PSMB10 PTX3 S100A8 S100A9 SAA2 SAA4 SN
GATHER	GENE_ONTOLOGY	1.40906e-05	GO:0006952 [5]: defense response	AIF1 ANXA1 APOL3 C1QA C1QB C1R C1S CCL16 CCL26 CCL4 CD163 CD300C CD74 CFH CFHL1 CLEC7A CTLA4 CXCL1 CXCL2 FCGR1A FCGR3A FCN2 FGF10 HLA-DMB HLA-DPB1 IF IFI27 IFITM1 IFITM2 IFITM3 IKBKE IL10 IL1A IL26 LILRB3 LY96 MBP NCF4 PAG PSMB10 PTX3 RAG1 S100A8 S100A9 SAA2 SAA4 SN TCF7
GATHER	GENE_ONTOLOGY	1.40906e-05	GO:0043207 [5]: response to external biotic stimulus	AIF1 ANXA1 APOL3 C1QA C1QB C1R C1S CCL16 CCL26 CCL4 CD163 CD300C CD74 CFH CFHL1 CLEC7A CXCL1 CXCL2 FCN2 HLA-DMB HLA-DPB1 IF IFI27 IL10 IL1A IL26 LY96 PAG PSMB10 PTX3 S100A8 S100A9 SAA2 SAA4 SN
GATHER	GENE_ONTOLOGY	1.40906e-05	GO:0009607 [4]: response to biotic stimulus	AIF1 ANXA1 APOL3 C1QA C1QB C1R C1S CCL16 CCL26 CCL4 CD163 CD300C CD74 CFH CFHL1 CLEC7A CTLA4 CXCL1 CXCL2 FCGR1A FCGR3A FCN2 FGF10 HLA-DMB HLA-DPB1 HSPA6 IF IFI27 IFITM1 IFITM2 IFITM3 IKBKE IL10 IL1A IL26 LILRB3 LY96 MBP NCF4 PAG PRDX6 PSMB10 PTX3 RAG1 S100A8 S100A9 SAA2 SAA4 SN TCF7
GATHER	GENE_ONTOLOGY	1.40906e-05	GO:0050874 [3]: organismal physiological process	AIF1 ANXA1 APOL3 C1QA C1QB C1R C1S CART CCL16 CCL26 CCL4 CD163 CD300C CD74 CFH CFHL1 CLEC7A CTLA4 CTRB1 CXCL1 CXCL2 CYP1B1 DFNA5 EDN1 EFEMP1 F13A1 FCGR1A FCGR3A FCN2 FGF10 FGG GABRR2 GJB2 GNAT1 HLA-DMB HLA-DPB1 IF IFI27 IFITM1 IFITM2 IFITM3 IGF1 IKBKE IL10 IL1A IL26 KCNG2 KCNJ1 LILRB3 LY96 MBP NANS NPTX2 OR3A1 PAG PSMB10 PTX3 RAG1 RHAG RIT2 RPGRIP1 S100A8 S100A9 SAA2 SAA4 SERPIND1 SLC1A3 SN TCF7 …
GATHER	GENE_ONTOLOGY	1.40906e-05	GO:0006950 [4]: response to stress	AIF1 ANGPTL4 ANXA1 APOL3 C1QA C1QB C1R C1S CCL16 CCL26 CCL4 CD163 CD300C CD74 CFH CFHL1 CLEC7A CXCL1 CXCL2 EXO1 FCN2 FGF10 HLA-DMB HLA-DPB1 HSPA6 IF IFI27 IL10 IL1A IL26 LY96 NANS PAG PRDX6 PSMB10 PTX3 S100A8 S100A9 SAA2 SAA4 SN XLKD1 ZAK
GATHER	GENE_ONTOLOGY	1.40906e-05	GO:0006959 [5]: humoral immune response	C1QA C1QB C1R C1S CCL16 CD163 CD74 CFH CFHL1 CLEC7A FCN2 IF IL10 IL26 LY96 PAG PSMB10
GATHER	GENE_ONTOLOGY	1.40906e-05	GO:0006954 [5]: inflammatory response	AIF1 ANXA1 APOL3 CCL16 CCL26 CCL4 CD74 CXCL1 CXCL2 IL10 IL1A LY96 PTX3 S100A8 S100A9 SAA2 SN
GATHER	GENE_ONTOLOGY	1.40906e-05	GO:0016064 [6]: humoral defense mechanism (sensu Vertebrata)	C1QA C1QB C1R C1S CCL16 CD163 CD74 CLEC7A FCN2 IF IL26 LY96 PAG
GATHER	GENE_ONTOLOGY	2.83751e-05	GO:0009605 [4]: response to external stimulus	AIF1 ANGPTL4 ANXA1 APOL3 C1QA C1QB C1R C1S CCL16 CCL26 CCL4 CD163 CD300C CD74 CFH CFHL1 CKLFSF1 CLEC7A CXCL1 CXCL2 CYP1B1 DFNA5 EFEMP1 FCN2 GJB2 GNAT1 HLA-DMB HLA-DPB1 IF IFI27 IGF1 IL10 IL1A IL26 LY96 NANS OR3A1 PAG PSMB10 PTX3 RPGRIP1 S100A8 S100A9 SAA2 SAA4 SERPIND1 SN TGFBI XLKD1 ZAK
GATHER	GENE_ONTOLOGY	2.83751e-05	GO:0009887 [4]: organogenesis	ANGPTL4 ANXA2 BMP7 CD74 COL12A1 CRABP2 CSRP2 CXCL1 CYP1B1 DLX5 EFNB2 EMP1 EPHB4 FABP5 FGF10 FGG GPM6B GSTP1 IGF1 IL10 KLK3 LAMB3 MAML3 MBP MEPE MRCL3 NGFR NLGN2 NOTCH2 NPR3 NR2E1 NTN1 PCP4 RAG1 SEMA3D SGCD SOX14 TBX5 TFAP2B TGM5
GATHER	GENE_ONTOLOGY	2.83751e-05	GO:0048513 [3]: organ development	ANGPTL4 ANXA2 BMP7 CD74 COL12A1 CRABP2 CSRP2 CXCL1 CYP1B1 DLX5 EFNB2 EMP1 EPHB4 FABP5 FGF10 FGG GPM6B GSTP1 IGF1 IL10 KLK3 LAMB3 MAML3 MBP MEPE MRCL3 NGFR NLGN2 NOTCH2 NPR3 NR2E1 NTN1 PCP4 RAG1 SEMA3D SGCD SOX14 TBX5 TFAP2B TGM5
GATHER	GENE_ONTOLOGY	5.65718e-05	GO:0009611 [5]: response to wounding	AIF1 ANXA1 APOL3 CCL16 CCL26 CCL4 CD300C CD74 CXCL1 CXCL2 IL10 IL1A LY96 PTX3 S100A8 S100A9 SAA2 SN XLKD1
GATHER	GENE_ONTOLOGY	8.43952e-05	GO:0050896 [3]: response to stimulus	AIF1 ANGPTL4 ANXA1 APOL3 C1QA C1QB C1R C1S CCL16 CCL26 CCL4 CD163 CD300C CD74 CFH CFHL1 CKLFSF1 CLEC7A CTLA4 CXCL1 CXCL2 CYP1B1 DFNA5 EFEMP1 EXO1 FCGR1A FCGR3A FCN2 FGF10 GJB2 GNAT1 HLA-DMB HLA-DPB1 HSPA6 IF IFI27 IFITM1 IFITM2 IFITM3 IGF1 IKBKE IL10 IL1A IL26 LILRB3 LY96 MBP NANS NCF4 OR3A1 PAG PRDX6 PSMB10 PTX3 RAG1 RPGRIP1 S100A8 S100A9 SAA2 SAA4 SERPIND1 SN TCF7 TGFBI XLKD1 ZAK
GATHER	GENE_ONTOLOGY	8.43952e-05	GO:0009653 [3]: morphogenesis	ANGPTL4 ANXA2 BMP7 CCL4 CD74 COL12A1 CRABP2 CSRP2 CXCL1 CYP1B1 DLX5 EFNB2 EMP1 EPHB4 FABP5 FGF10 FGG GPM6B GSTP1 IGF1 IL10 KAZALD1 KLK3 LAMB3 MAML3 MBP MEPE MRCL3 NGFR NLGN2 NOTCH2 NPR3 NR2E1 NTN1 PALMD PCP4 RAG1 RASGRP2 SEMA3D SGCD SOX14 TBX5 TFAP2B TGM5 XLKD1
GATHER	GENE_ONTOLOGY	0.000112788	GO:0006956 [6]: complement activation	C1QA C1QB C1R C1S CFH CFHL1 IF
GATHER	GENE_ONTOLOGY	0.000184106	GO:0006139 [5]: nucleobase, nucleoside, nucleotide and nucleic acid metabolism	ASCL3 BCL3 CDC6 CHC1 CRABP2 DLX5 EXO1 FGF10 FLJ37970 GATA1 GATA5 HOXA10 HOXD12 IGF1 KCNH5 LIMD1 LIN28 MXD1 NFIB NOTCH2 NR1H3 NR2E1 PHF6 RAG1 RBMS2 RELB SOX14 TBX5 TCF7 TEAD2 TFAP2B TLX2 TP73L WARS ZIM3
GATHER	GENE_ONTOLOGY	0.000197455	GO:0007275 [2]: development	AKAP4 ANGPTL4 ANXA2 BMP7 CCL4 CD74 COL12A1 CRABP2 CRISP1 CSRP2 CXCL1 CYP1B1 DLX5 EFNB2 EMP1 EPHB4 FABP5 FGF10 FGG FZD4 GATA1 GPM6B GSTP1 HMOX1 HOXA10 HOXD12 IGF1 IL10 KAZALD1 KLK3 LAMB3 LIMD1 MAML3 MBP MEPE MRCL3 MXD1 NGFR NLGN2 NOTCH2 NPR3 NR2E1 NTN1 PALMD PCP4 RAG1 RASGRP2 S100A13 SEMA3D SEMG1 SEMG2 SGCD SOX14 TBX5 TFAP2B TGM5 TLX2 TP73L XLKD1 ZAK
GATHER	GENE_ONTOLOGY	0.000367055	GO:0007267 [4]: cell-cell signaling	C1QA CART CCL16 CCL26 CCL4 EDN1 EFNB2 FGF10 GABRR2 GAL GJB2 IL10 IL1A IL26 MBP MPZL1 NPTX2 NTN1 PCSK5 PTGIR RIT2 S100A9 SLC1A3 SPAP1 TPH2
GATHER	GENE_ONTOLOGY	0.000816895	GO:0042330 [5]: taxis	CCL16 CCL26 CCL4 CKLFSF1 CXCL1 CXCL2 IL10 IL1A SAA2 SERPIND1
GATHER	GENE_ONTOLOGY	0.000816895	GO:0006935 [6]: chemotaxis	CCL16 CCL26 CCL4 CKLFSF1 CXCL1 CXCL2 IL10 IL1A SAA2 SERPIND1
GATHER	GENE_ONTOLOGY	0.00161245	GO:0042127 [5]: regulation of cell proliferation	AIF1 CDC6 CXCL1 EDN1 FGF10 FGG IFITM1 IGF1 IL10 IL1A NOTCH2 TGFBR2 TNFRSF8 TTK WARS
GATHER	GENE_ONTOLOGY	0.00238156	GO:0006958 [7]: complement activation, classical pathway	C1QA C1QB C1R C1S IF
GATHER	GENE_ONTOLOGY	0.00540733	GO:0008152 [3]: metabolism	AASS ACATE2 ALPK1 ANGPTL4 ANXA1 APOL3 ARG1 ASCL3 ATP4A BARD1 BCL3 C1R C1S CD74 CDC6 CERK CHC1 COPl CRABP2 CTRB1 CTSB CTSH CYBRD1 CYP1B1 DLX5 DNAJB11 EPHB4 ERBB2 EXO1 F13A1 FABP5 FBP2 FGF10 FGG FLJ21963 FLJ37970 FMNL3 FUT3 GATA1 GATA5 GDPD2 GFPT2 GMFG GSTP1 GZMB HMOX1 HOXA10 HOXD12 HSPA6 IF IGF1 IKBKE IL10 IRAK3 KCNH5 KLK3 LDHB LIMD1 LIN28 LOC91942 LOX MRPS17 MRPS25 MTHFD2 MXD1 NANS NCF4 NDUFA6 NF…
GATHER	GENE_ONTOLOGY	0.00609675	GO:0044237 [4]: cellular metabolism	AASS ALPK1 APOL3 ARG1 ASCL3 BARD1 BCL3 C1R C1S CD74 CDC6 CERK CHC1 COPl CRABP2 CTRB1 CTSB CTSH CYBRD1 CYP1B1 DLX5 DNAJB11 EPHB4 ERBB2 EXO1 F13A1 FBP2 FGF10 FGG FLJ21963 FLJ37970 FMNL3 FUT3 GATA1 GATA5 GDPD2 GFPT2 GMFG GZMB HMOX1 HOXA10 HOXD12 HSPA6 IF IGF1 IKBKE IL10 IRAK3 KCNH5 KLK3 LDHB LIMD1 LIN28 LOC91942 LOX MRPS17 MRPS25 MTHFD2 MXD1 NANS NCF4 NDUFA6 NFIB NOTCH2 NR1H3 NR2E1 OSBPL3 P11 PCSK5 …
GATHER	GENE_ONTOLOGY	0.00673795	GO:0009987 [2]: cellular process	AASS AIF1 AKAP4 ALPK1 ANGPTL4 ANXA1 APOL3 ARG1 ARHGEF6 ASCL3 ATP4A BARD1 BCL3 C1QA C1QB C1R C1S CAPZA3 CARD6 CART CCL16 CCL26 CCL4 CD300C CD74 CDC6 CERK CHC1 CLEC7A CLIC3 CNTN5 COL12A1 COL27A1 COL8A1 COPl CRABP2 CRISP1 CSRP2 CTRB1 CTSB CTSH CXCL1 CXCL2 CYBRD1 CYP1B1 DLX5 DNAJB11 EDN1 EFNB2 EMP1 EPHB4 ERBB2 EXO1 F13A1 FABP5 FBP2 FCGR1A FCN2 FGF10 FGG FLJ21963 FLJ37970 FMNL3 FUT3 FZD4 GABRR2 GAL GA…
GATHER	KEGG	2.16609e-05	path:hsa04610: Complement and coagulation cascades	C1QA C1QB C1R C1S CFH F13A1 FGG IF SERPIND1 TFPI
GeneSet26
-----------------------------------------------
Source	Category	P-Value	Description
-----------------------------------------------
GATHER	GENE_ONTOLOGY	0.000816895	GO:0007166 [5]: cell surface receptor linked signal transduction	GPBAR1 JAG2 MC4R OR2Z1 PTPN6 SHFM3P1 SMAD7 SSTR2 TAS2R40 TGFBRAP1 TULP3 WNT4
GATHER	GENE_ONTOLOGY	0.00119453	GO:0008152 [3]: metabolism	AACS ABCC8 ACTL6B ADCK5 AGPAT1 ANKIB1 ARID1B ARNT ASCC1 ATP6AP1 ATP6V0D1 ATP6V1E1 ATP6V1H BARX2 BRPF1 C7orf21 CAPN1 CCBL1 COX8A CYP27A1 DDHD1 DEAF1 DERL1 DGUOK DKFZP564O243 DKFZP586H2123 DKFZp313G1735 DMAP1 DNAJC14 DNASE1L1 DPF2 DPP7 DUSP19 DUSP8 EIF2C1 EPM2A FARS2 FARSLA FASN FBXL12 FBXL2 FBXO42 FBXO8 FLJ10597 FLJ10808 FLJ12529 FLJ12592 FLJ14981 FLJ20277 FLJ23825 FLJ33008 FLJ38628 FNTB FYN GBA2 …
GATHER	GENE_ONTOLOGY	0.00133343	GO:0050874 [3]: organismal physiological process	ANKH BAIAP3 BBS1 BGLAP CD2BP2 CRYGD IFIT5 IMPG1 JAG2 NFKB1 OR2Z1 POU4F3 RDH8 SPG3A SSTR2 STAT5A TAS2R40 TMPRSS6 WFS1
GATHER	GENE_ONTOLOGY	0.00171216	GO:0044238 [4]: primary metabolism	AACS ABCC8 ACTL6B ADCK5 AGPAT1 ANKIB1 ARID1B ARNT ASCC1 ATP6AP1 ATP6V0D1 ATP6V1E1 ATP6V1H BARX2 BRPF1 C7orf21 CAPN1 CCBL1 DDHD1 DEAF1 DERL1 DGUOK DKFZP586H2123 DMAP1 DNAJC14 DNASE1L1 DPF2 DPP7 DUSP19 DUSP8 EIF2C1 EPM2A FARS2 FARSLA FASN FBXL12 FBXL2 FBXO42 FBXO8 FLJ10597 FLJ10808 FLJ12529 FLJ14981 FLJ20277 FLJ23825 FLJ38628 FNTB FYN GBA2 GPX4 GRIM19 GTF3C2 HLX1 HPRP8BP HSPBP1 HTATIP ING4 ISL2 JAZ…
GATHER	GENE_ONTOLOGY	0.00231117	GO:0044237 [4]: cellular metabolism	AACS ACTL6B AGPAT1 ANKIB1 ARID1B ARNT ASCC1 ATP6AP1 ATP6V0D1 ATP6V1E1 ATP6V1H BARX2 BRPF1 C7orf21 CAPN1 CCBL1 COX8A CYP27A1 DEAF1 DERL1 DGUOK DKFZP564O243 DKFZP586H2123 DMAP1 DNAJC14 DNASE1L1 DPF2 DPP7 DUSP19 DUSP8 EIF2C1 EPM2A FARS2 FARSLA FASN FBXL12 FBXL2 FBXO42 FBXO8 FLJ10597 FLJ10808 FLJ12529 FLJ12592 FLJ14981 FLJ20277 FLJ33008 FLJ38628 FNTB FYN GBA2 GPX4 GRIM19 GTF3C2 H17 HLX1 HPRP8BP HSPBP…
GATHER	GENE_ONTOLOGY	0.0026852	GO:0007186 [6]: G-protein coupled receptor protein signaling pathway	GPBAR1 MC4R OR2Z1 PTPN6 SSTR2 TAS2R40 TULP3
GATHER	GENE_ONTOLOGY	0.00634556	GO:0006139 [5]: nucleobase, nucleoside, nucleotide and nucleic acid metabolism	ACTL6B ARID1B ARNT ASCC1 ATP6AP1 ATP6V0D1 ATP6V1E1 ATP6V1H BARX2 BRPF1 DEAF1 DGUOK DMAP1 DNASE1L1 DPF2 FARS2 FARSLA FLJ12529 FLJ14981 GRIM19 GTF3C2 HLX1 HPRP8BP HTATIP ING4 ISL2 JAZF1 LOC115509 LOC124411 LOC126295 LOC56931 MIZF MXI1 MYST1 MYST2 NAP1L4 NFKB1 NME6 PCBP4 PCOLN3 POGK POLD2 POLR2C POU4F3 PPP5C PRDM5 PRPF8 PURA RAD51L3 RBPMS RFXDC1 RPUSD3 SF3A1 SMAD7 SNRPN STAT5A TADA3L TAF6L TCEA2 TEA…
GATHER	KEGG	0.00597602	path:hsa00240: Pyrimidine metabolism	ENTPD6 NME6 POLD2 POLR2C TK2 UPP2
GATHER	KEGG	0.00628242	path:hsa00193: ATP synthesis	ATP6AP1 ATP6V0D1 ATP6V1E1 ATP6V1H
GATHER	KEGG	0.00918669	path:hsa00190: Oxidative phosphorylation	ATP6AP1 ATP6V0D1 ATP6V1E1 ATP6V1H COX8A GRIM19 NDUFB8
GeneSet27
-----------------------------------------------
Source	Category	P-Value	Description
-----------------------------------------------
MSigDB	GOMolecularFunction	0.00222126	Genes annotated by the GO term GO:0004930. A receptor that binds an extracellular ligand and transmits the signal to a heterotrimeric G-protein complex. These receptors are characteristically seven-transmembrane receptors and are made up of hetero- or homodimers.	ADRA1A ADRA1B ADRA1D ADRA2A ADRA2B ADRA2C ADRB1 ADRB2 ADRB3 AGTR2 AVPR1A AVPR1B AVPR2 BAI1 BAI2 BAI3 BDKRB1 BDKRB2 BRS3 C3AR1 CCKAR CCKBR CD97 CELSR3 CHRM2 CHRM3 CHRM4 CHRM5 CMKLR1 CNR1 CNR2 CRHR1 CRHR2 CRY1 CYSLTR1 DRD1 DRD2 DRD3 DRD4 DRD5 ELTD1 EMR1 EMR2 EMR3 EMR4 F2R F2RL2 F2RL3 FPR1 FPRL1 FPRL2 FSHR GABBR1 GALR1 GALR2 GALR3 GCGR GHRHR GHSR GLP2R GP1BA GPR110 GPR111 GPR112 GPR114 GPR115 GPR116…
MSigDB	GOMolecularFunction	0.0067444	Genes annotated by the GO term GO:0001584. A G-protein coupled receptor that is structurally/functionally related to the rhodopsin receptor.	ADRA1A ADRA1B ADRA1D ADRA2A ADRA2B ADRA2C ADRB1 ADRB2 ADRB3 AGTR2 AVPR1A AVPR1B AVPR2 BDKRB1 BDKRB2 BRS3 C3AR1 CCKAR CCKBR CHRM2 CHRM3 CHRM4 CHRM5 CMKLR1 CNR1 CNR2 CRY1 CYSLTR1 DRD1 DRD2 DRD3 DRD4 DRD5 F2R F2RL2 F2RL3 FPR1 FPRL1 FPRL2 FSHR GALR1 GALR2 GALR3 GHSR GP1BA GPR135 GPR139 GPR17 GRK1 GRPR HCRTR2 HPGD HRH1 HRH2 HRH3 HTR1A HTR1B HTR1D HTR1E HTR1F HTR2A HTR2B HTR3B HTR4 HTR5A HTR6 HTR7 IL8R…
GATHER	GENE_ONTOLOGY	1.40906e-05	GO:0007186 [6]: G-protein coupled receptor protein signaling pathway	AD026 ADRA1D AZU1 BRS3 C3AR1 CCL23 CCL25 CCR1 CNR2 CRHR1 CRHR2 F2RL3 FSHR GHSR GNG13 GPCR5A GPR109A GPR126 GPR17 GPR21 GPR26 GPR32 GPR73L1 GPR77 GPR84 GRK1 GRM8 GRPR HMP19 HTR1D HTR2C LPHN1 MC5R MRGPRD MRGX2 MTNR1A OPN1LW OPN1SW OPRL1 OR10J1 OR10K2 OR11L1 OR1K1 OR1N1 OR2F2 OR2H1 OR2T2 OR2T4 OR3A3 OR4C15 OR4D1 OR4D5 OR4D9 OR51L1 OR52B4 OR52M1 OR5AU1 OR6N1 OR6T1 OR6Y1 OR7G2 OR8B12 OR8D2 OR8S1 OXER1…
GATHER	GENE_ONTOLOGY	1.40906e-05	GO:0007166 [5]: cell surface receptor linked signal transduction	ACVR1B AD026 ADAMTS4 ADRA1D AZU1 BRS3 C3AR1 CCL23 CCL25 CCR1 CLEC2D CNR2 CRHR1 CRHR2 CSF3 EGFR F2RL3 FSHR GFRA2 GHSR GNG13 GPCR5A GPR109A GPR126 GPR17 GPR21 GPR26 GPR32 GPR73L1 GPR77 GPR84 GRK1 GRM8 GRPR HMP19 HTR1D HTR2C IL31RA LPHN1 MC5R MRGPRD MRGX2 MTNR1A NCK2 NTRK2 OPN1LW OPN1SW OPRL1 OR10J1 OR10K2 OR11L1 OR1K1 OR1N1 OR2F2 OR2H1 OR2T2 OR2T4 OR3A3 OR4C15 OR4D1 OR4D5 OR4D9 OR51L1 OR52B4 OR52M1…
GATHER	GENE_ONTOLOGY	1.40906e-05	GO:0050874 [3]: organismal physiological process	APBA1 APLN AZU1 B7H3 BRS3 C3AR1 CCL23 CCL24 CCL25 CCR1 CD80 CEACAM8 CFHL5 CHRNE CLEC2D CNR2 CRHR1 CSF3 ENAM EYA1 F2RL3 FCGR2A FOXP3 GABRQ GLUL GRK1 GRM8 HAP1 HTR1D HTR2C IL17 IL17E IL21R IL31RA KCNQ5 KIR2DL1 KIR3DL1 LY64 LY86 MAP4K2 MASP1 MASP2 MATP MBL2 MHC2TA MR1 MRGX2 NCK2 OPN1LW OPN1SW OPRL1 OR10J1 OR11L1 OR1K1 OR1N1 OR2F2 OR2H1 OR3A3 OR4D1 OR4D5 OR51L1 OR52B4 OR6N1 OR6T1 OR6Y1 OR8B12 OR8D2 P…
GATHER	GENE_ONTOLOGY	1.40906e-05	GO:0007154 [3]: cell communication	ACVR1B AD026 ADAM12 ADAM15 ADAMTS4 ADCY6 ADRA1D APBA1 APLN ARL8 AZU1 BRS3 C3AR1 CABP5 CCL23 CCL24 CCL25 CCR1 CD80 CD84 CHRNE CLEC2D CNIH3 CNR2 CRHR1 CRHR2 CSF3 CTL2 DAMS DSG4 EFNB3 EGFR F2RL3 FGD1 FSHR GABRQ GFRA2 GHSR GLUL GNG13 GPCR5A GPR109A GPR126 GPR17 GPR21 GPR26 GPR32 GPR73L1 GPR77 GPR84 GRK1 GRM8 GRPR HAP1 HMP19 HTR1D HTR2C IL17 IL31RA KCNH4 KCNQ5 LOXL2 LPHN1 LY86 MAP4K2 MC5R MRGPRD MRGX2…
GATHER	GENE_ONTOLOGY	1.40906e-05	GO:0007165 [4]: signal transduction	ACVR1B AD026 ADAMTS4 ADCY6 ADRA1D APLN ARL8 AZU1 BRS3 C3AR1 CABP5 CCL23 CCL24 CCL25 CCR1 CD80 CHRNE CLEC2D CNIH3 CNR2 CRHR1 CRHR2 CSF3 CTL2 DAMS EGFR F2RL3 FGD1 FSHR GABRQ GFRA2 GHSR GNG13 GPCR5A GPR109A GPR126 GPR17 GPR21 GPR26 GPR32 GPR73L1 GPR77 GPR84 GRK1 GRM8 GRPR HMP19 HTR1D HTR2C IL31RA KCNH4 LPHN1 LY86 MAP4K2 MC5R MRGPRD MRGX2 MTNR1A NCK2 NEK6 NF1 NRP1 NTRK2 OPN1LW OPN1SW OPRL1 OR10J1 OR1…
GATHER	GENE_ONTOLOGY	1.40906e-05	GO:0009605 [4]: response to external stimulus	AZU1 B7H3 BRS3 C3AR1 CCL23 CCL24 CCL25 CCR1 CD80 CFHL5 CLEC2D CSF3 EYA1 FMO4 GPR77 GRK1 GRM8 IL17 IL17E IL31RA KIR2DL1 KIR3DL1 LOC389852 LY64 LY86 MASP1 MASP2 MATP MBL2 MHC2TA MRGX2 NINJ2 OPN1LW OPN1SW OPRL1 OR10J1 OR11L1 OR1K1 OR1N1 OR2F2 OR2H1 OR3A3 OR4D1 OR4D5 OR51L1 OR52B4 OR6N1 OR6T1 OR6Y1 OR8B12 OR8D2 PDCD1 PLAUR PPBP PRES PRG2 PRG3 RASGRP4 RDH12 SCN10A TAS2R8 TLR7 TLR9 TRPC3 UBD XCR1
GATHER	GENE_ONTOLOGY	1.40906e-05	GO:0008152 [3]: metabolism	AASDH ABHD7 ACAD10 ACVR1B AD023 ADAM12 ADAM15 ADAMTS4 ADCY6 ADRA1D ALG1 APBA1 ART1 AZU1 B7H3 BRS3 C16orf7 C20orf141 CASP10 CD80 CLPX COX6B2 CPN1 CUTL1 CYP8B1 DHX34 DLX3 DLX5 EBF2 EDEM1 EGFR ELA2 ETV3 EYA1 FLJ20203 FLJ20626 FLJ21918 FLJ21934 FLJ22761 FLJ23598 FMO4 FN3K FOXE3 FOXP3 GLUL GRK1 HDHD1A HECW2 HGF HIST1H1A HOXD13 HS3ST3B1 HUS1 HYOU1 IL17 IL31RA IREB2 IRX6 KCNH4 KCNQ5 KEL KIAA0427 KIAA180…
GATHER	GENE_ONTOLOGY	4.23306e-05	GO:0050875 [3]: cellular physiological process	AASDH ABCC12 ABCD1 ABHD7 ACAD10 ACVR1B AD023 ADAM12 ADAM15 ADAMTS4 ADCY6 ADRA1D ALG1 APBA1 AQP10 ART1 ATP13A4 AZU1 B7H3 BRS3 C16orf7 C20orf141 C3AR1 CASP10 CATSPER1 CCL23 CCNF CD80 CECR2 CENPE CHRNE CLCN1 CLPX COX6B2 CPN1 CSF3 CUTL1 CYP8B1 DHX34 DLEC1 DLX3 DLX5 EBF2 EDEM1 EGFR ELA2 ELMO2 EMID2 ETV3 EYA1 FGD1 FLJ20203 FLJ20626 FLJ21918 FLJ22761 FLJ23598 FMO4 FN3K FOXE3 FOXP3 GABRQ GLUL GML GRK1 GR…
GATHER	GENE_ONTOLOGY	8.43952e-05	GO:0050896 [3]: response to stimulus	APLN AZU1 B7H3 BRS3 C3AR1 CCL23 CCL24 CCL25 CCR1 CD80 CD84 CEACAM8 CFHL5 CLEC2D CNR2 CRHR1 CSF3 EDEM1 EYA1 FCGR2A FMO4 FOXP3 GML GPR77 GRK1 GRM8 HUS1 HYOU1 IL17 IL17E IL21R IL31RA KIR2DL1 KIR3DL1 LOC389852 LY64 LY86 MAP4K2 MASP1 MASP2 MATP MBL2 MGC32020 MHC2TA MR1 MRGX2 NCK2 NINJ2 OPN1LW OPN1SW OPRL1 OR10J1 OR11L1 OR1K1 OR1N1 OR2F2 OR2H1 OR3A3 OR4D1 OR4D5 OR51L1 OR52B4 OR6N1 OR6T1 OR6Y1 OR8B12 OR…
GATHER	GENE_ONTOLOGY	0.000112788	GO:0051247 [6]: positive regulation of protein metabolism	AZU1 B7H3 CD80 IL31RA NCK2 PRG3 TDGF1
GATHER	GENE_ONTOLOGY	0.000184106	GO:0006955 [4]: immune response	APLN AZU1 B7H3 C3AR1 CCL23 CCL24 CCL25 CCR1 CD80 CEACAM8 CFHL5 CLEC2D CNR2 CRHR1 CSF3 FCGR2A FOXP3 IL17 IL17E IL21R IL31RA KIR2DL1 KIR3DL1 LY64 LY86 MAP4K2 MASP1 MASP2 MBL2 MHC2TA MR1 NCK2 PDCD1 PPBP PRG2 PRG3 RFX1 TLR7 TLR9 TNFSF8 UBD XCR1
GATHER	GENE_ONTOLOGY	0.000197455	GO:0006952 [5]: defense response	APLN AZU1 B7H3 C3AR1 CCL23 CCL24 CCL25 CCR1 CD80 CD84 CEACAM8 CFHL5 CLEC2D CNR2 CRHR1 CSF3 FCGR2A FOXP3 IL17 IL17E IL21R IL31RA KIR2DL1 KIR3DL1 LOC389852 LY64 LY86 MAP4K2 MASP1 MASP2 MBL2 MHC2TA MR1 NCK2 PDCD1 PPBP PRG2 PRG3 PSG9 RFX1 TLR7 TLR9 TNFSF8 UBD XCR1
GATHER	GENE_ONTOLOGY	0.000253537	GO:0044237 [4]: cellular metabolism	AASDH ABHD7 ACAD10 ACVR1B AD023 ADAM12 ADAM15 ADAMTS4 ADCY6 ADRA1D ALG1 APBA1 ART1 AZU1 B7H3 BRS3 C16orf7 C20orf141 CASP10 CD80 CLPX COX6B2 CPN1 CUTL1 CYP8B1 DHX34 DLX3 DLX5 EBF2 EDEM1 EGFR ELA2 ETV3 EYA1 FLJ20203 FLJ20626 FLJ21918 FLJ22761 FLJ23598 FMO4 FN3K FOXE3 FOXP3 GLUL GRK1 HECW2 HGF HIST1H1A HOXD13 HS3ST3B1 HUS1 HYOU1 IL17 IL31RA IREB2 IRX6 KCNH4 KCNQ5 KEL KIAA0427 KIAA1804 KLF14 LDB1 LGP…
GATHER	GENE_ONTOLOGY	0.000253537	GO:0044238 [4]: primary metabolism	ABHD7 ACVR1B AD023 ADAM12 ADAM15 ADAMTS4 ADCY6 ADRA1D ALG1 APBA1 ART1 AZU1 B7H3 BRS3 C16orf7 C20orf141 CASP10 CD80 CLPX CPN1 CUTL1 DLX3 DLX5 EBF2 EDEM1 EGFR ELA2 ETV3 EYA1 FLJ20203 FLJ20626 FLJ21918 FLJ22761 FLJ23598 FN3K FOXE3 FOXP3 GLUL GRK1 HECW2 HGF HIST1H1A HOXD13 HS3ST3B1 HUS1 HYOU1 IL17 IL31RA IREB2 IRX6 KCNH4 KCNQ5 KEL KIAA0427 KIAA1804 KLF14 LCE3B LDB1 LGP2 LOC113251 LOC389852 LOX LOXL2 …
GATHER	GENE_ONTOLOGY	0.000297529	GO:0043207 [5]: response to external biotic stimulus	AZU1 B7H3 C3AR1 CCL23 CCL24 CCL25 CCR1 CD80 CFHL5 CLEC2D CSF3 IL17 IL17E IL31RA KIR2DL1 KIR3DL1 LOC389852 LY64 LY86 MASP1 MASP2 MBL2 MHC2TA PDCD1 PPBP PRG2 PRG3 TLR7 TLR9 UBD XCR1
GATHER	GENE_ONTOLOGY	0.000581442	GO:0007187 [7]: G-protein signaling, coupled to cyclic nucleotide second messenger	ADRA1D CCR1 CNR2 CRHR1 CRHR2 GRM8 HTR1D MC5R MTNR1A OPRL1 XCR1
GATHER	GENE_ONTOLOGY	0.000581442	GO:0009613 [5]: response to pest, pathogen or parasite	AZU1 B7H3 C3AR1 CCL23 CCL24 CCL25 CCR1 CD80 CFHL5 CLEC2D CSF3 IL17 IL17E IL31RA KIR2DL1 KIR3DL1 LY64 LY86 MASP1 MASP2 MBL2 MHC2TA PDCD1 PRG2 PRG3 TLR7 TLR9 UBD XCR1
GATHER	GENE_ONTOLOGY	0.000816895	GO:0050877 [4]: neurophysiological process	APBA1 CHRNE EYA1 GABRQ GLUL GRK1 GRM8 HAP1 HTR1D HTR2C KCNQ5 MATP MRGX2 OPN1LW OPN1SW OPRL1 OR10J1 OR11L1 OR1K1 OR1N1 OR2F2 OR2H1 OR3A3 OR4D1 OR4D5 OR51L1 OR52B4 OR6N1 OR6T1 OR6Y1 OR8B12 OR8D2 PCDHB13 PRES PRG3 PRIMA1 RDH12 SCN10A SLC5A7 SLC6A2 TAS2R8 TDO2
GATHER	GENE_ONTOLOGY	0.00105946	GO:0009893 [5]: positive regulation of metabolism	AZU1 B7H3 CD80 IL31RA NCK2 PRG3 SEC14L2 SUPT4H1 TCF1 TDGF1
GATHER	GENE_ONTOLOGY	0.00114769	GO:0019935 [7]: cyclic-nucleotide-mediated signaling	ADRA1D CCR1 CNR2 CRHR1 CRHR2 GRM8 HTR1D MC5R MTNR1A OPRL1 XCR1
GATHER	GENE_ONTOLOGY	0.00133343	GO:0006954 [5]: inflammatory response	AZU1 C3AR1 CCL23 CCL24 CCL25 CCR1 IL17 IL17E IL31RA LY64 LY86 PRG2 PRG3 TLR7 TLR9 XCR1
GATHER	GENE_ONTOLOGY	0.00185476	GO:0009611 [5]: response to wounding	AZU1 B7H3 C3AR1 CCL23 CCL24 CCL25 CCR1 CD80 CSF3 IL17 IL17E IL31RA LY64 LY86 NINJ2 PRG2 PRG3 TLR7 TLR9 XCR1
GATHER	GENE_ONTOLOGY	0.00257991	GO:0009607 [4]: response to biotic stimulus	APLN AZU1 B7H3 C3AR1 CCL23 CCL24 CCL25 CCR1 CD80 CD84 CEACAM8 CFHL5 CLEC2D CNR2 CRHR1 CSF3 EDEM1 FCGR2A FOXP3 IL17 IL17E IL21R IL31RA KIR2DL1 KIR3DL1 LOC389852 LY64 LY86 MAP4K2 MASP1 MASP2 MBL2 MHC2TA MR1 NCK2 PDCD1 PPBP PRG2 PRG3 PSG9 RFX1 TLR7 TLR9 TNFSF8 UBD XCR1
GATHER	GENE_ONTOLOGY	0.00388746	GO:0007582 [2]: physiological process	AASDH ABCC12 ABCD1 ABHD7 ACAD10 ACVR1B AD023 ADAM12 ADAM15 ADAMTS4 ADCY6 ADRA1D ALG1 APBA1 APLN AQP10 ART1 ATP13A4 AZU1 B7H3 BRS3 C16orf7 C20orf141 C3AR1 CASP10 CATSPER1 CCL23 CCL24 CCL25 CCNF CCR1 CD80 CD84 CEACAM8 CECR2 CENPE CFHL5 CHRNE CLCN1 CLEC2D CLPX CNR2 COX6B2 CPN1 CRHR1 CSF3 CUTL1 CYP8B1 DHX34 DLEC1 DLX3 DLX5 EBF2 EDEM1 EGFR ELA2 ELMO2 EMID2 ENAM ETV3 EYA1 F2RL3 FCGR2A FGD1 FLJ20203 FLJ…
GATHER	GENE_ONTOLOGY	0.00568457	GO:0050731 [7]: positive regulation of peptidyl-tyrosine phosphorylation	CD80 IL31RA TDGF1
GATHER	GENE_ONTOLOGY	0.00634556	GO:0019932 [6]: second-messenger-mediated signaling	ADRA1D AZU1 C3AR1 CCR1 CNR2 CRHR1 CRHR2 GRM8 HTR1D MC5R MTNR1A OPRL1 RASGRP4 XCR1
GATHER	GENE_ONTOLOGY	0.0095616	GO:0042327 [7]: positive regulation of phosphorylation	CD80 IL31RA TDGF1
GATHER	GENE_ONTOLOGY	0.0095616	GO:0045937 [6]: positive regulation of phosphate metabolism	CD80 IL31RA TDGF1
GATHER	KEGG	0.000266536	path:hsa04080: Neuroactive ligand-receptor interaction	APLN BRS3 C3AR1 CNR2 CRHR1 CRHR2 F2RL3 FSHR GABRQ GHSR GRM8 GRPR HTR1D HTR2C MC5R MTNR1A OPRL1 P2RX2 PTGDR TSHB
GATHER	KEGG	0.00098783	path:hsa04060: Cytokine-cytokine receptor interaction	ACVR1B CCL23 CCL24 CCL25 CCR1 CSF3 EGFR HGF IL17 IL17E IL21R IL28A PDGFRA PPBP TNFRSF11B TNFSF8 XCR1
GeneSet28
-----------------------------------------------
Source	Category	P-Value	Description
-----------------------------------------------
MSigDB	ChemicalGeneticPerturbations	0.00150942	Core group of genes consistently up-regulated following exposure to serum in a variety of human fibroblast cell lines (higher expression in activated cells, not cell-cycle dependent)	ACTL6A ANKRD32 BCCIP BRCA2 BRIP1 C11ORF24 C13ORF1 C16ORF34 C18ORF24 C1ORF33 C1ORF41 C6ORF55 CBX1 CCDC5 CCND3 CCT5 CDCA4 CDK2 CENPJ CHEK1 COPB2 CORO1C CRSP8 CSMD1 DCBLD2 DCK DCLRE1B DDX11 DHFR DLEU1 DLEU2 DNAJC9 DTYMK DUT EBNA1BP2 EIF4EBP1 EIF4G1 EMP2 ENO1 EPHB1 EXOSC8 F3 FABP5 FARSLA FARSLB FLJ10292 FLNC GGH GNG11 GPLD1 H2AFZ HAS2 HMGB1 HMGN2 HNRPA3 HNRPAB HNRPR HSPC111 ID2 ID3 IFRD2 IL7R IPO4 IT…
MSigDB	GenMAPP	0.00261793	TRANSLATION_FACTORS	EEF1A2 EEF1B2 EEF1D EEF1G EEF2 EEF2K EIF1AX EIF1AY EIF2AK1 EIF2AK2 EIF2AK3 EIF2B1 EIF2B2 EIF2B3 EIF2B4 EIF2B5 EIF2S1 EIF2S2 EIF2S3 EIF3S1 EIF3S10 EIF3S2 EIF3S3 EIF3S4 EIF3S5 EIF3S6 EIF3S7 EIF3S8 EIF3S9 EIF4A1 EIF4A2 EIF4E EIF4EBP1 EIF4EBP2 EIF4G1 EIF4G3 EIF5 EIF5A EIF5B ETF1 GSPT2 ITGB4BP KIAA0664 PABPC1 PAIP1 SLC35A4 SUI1 WBSCR1 EIF3S1 EIF5 EIF3S10 EIF5B EIF5A SLC35A4 SUI1 EIF4EBP1 ITGB4BP EIF4E…
MSigDB	ChemicalGeneticPerturbations	0.00612285	Up-regulated in mouse hematopoietic intermediate progenitors from adult bone marrow (Intermediate Progenitors Shared + Adult)	AFAP AGPAT5 AHCY ALDOA AP3S2 APEX1 AS3MT ATP6AP2 ATP6V1F BET1 BID BLOC1S2 C12ORF10 C19ORF2 C5ORF14 CASP7 CDADC1 CEBPZ CFDP1 CGI-09 CHCHD4 CITED2 CLUAP1 COMMD10 CPA3 CTSZ CUL5 D4ST1 DBI DDX20 DDX52 DHX37 DTX4 EEF1B2 ELOVL3 EP400 ERCC8 FLJ11506 FLJ13611 GALK1 GCNT3 GFM1 GMPPA GPT2 GTF3A GUSB GYS1 HDGF HES6 ITGB4BP KLHDC4 LMAN2 MAOA MAPKAPK3 MAPRE2 MASA MDH1 MRPL12 MRPS25 MRPS35 NEBL NIPSNAP3B NOSTR…
MSigDB	ChemicalGeneticPerturbations	0.000292276	These are genes identified by simple statistical criteria as differing in their mRNA expresssion between WTs and fetal kidneys HIGH	ABCA2 ACP1 ADIPOR2 APOBEC3B ASNS AURKB BAZ1A BAZ1B BCL7A BLM BOP1 BRCA1 BTAF1 BUB1B BUB3 CACNB3 CCNB2 CCND2 CCT3 CDC2 CDC20 CDC25C CDH2 CDK2 CDKN3 CENPF CHAF1A CHN1 CHST1 CIT CKS1B CKS2 COL13A1 COL2A1 CRABP2 CXCR4 DDX1 DDX23 DDX52 DKC1 DLG5 DLG7 DNAJC9 ELOVL2 ENO1 ESPL1 EYA1 EZH2 FADS1 FADS2 FEN1 FLJ11021 FZD7 GARS GPC1 GREB1 GTF3C2 H2AFZ HOXA9 IARS IGSF4 ILF2 KIAA0101 KIAA0515 KIAA0692 KIF11 KIF…
MSigDB	ChemicalGeneticPerturbations	0.000420176	Down-regulation is associated with increasing age in normal human kidney tissue from 74 patients, and expression is higher in kidney than in whole blood	AASS ABCA5 ADCY1 ADH5 AHCYL1 AK2 ALDH6A1 AMT APLP2 ARHGAP18 ATP5A1 ATP5G3 AUTS2 BCAN BCKDHB BRP44L BTBD11 C10ORF61 C3ORF14 C6ORF85 CCNB1IP1 CEP70 CLASP2 CLDN8 COX6C COX7B COX7C COX8A CPEB3 CRABP1 CSNK2A1 CYCS DBT DHTKD1 DLAT DSG2 EGF ENOSF1 ESRRG FA2H FBXO21 FBXO3 FMO5 GABARAPL1 GAD1 GHR GMNN GNAS GOT2 GPHN GSTA4 GSTM4 HADHB HBLD2 HIBADH IGF1R IMPACT ISOC1 ITPR1 KIAA0141 KLF9 KNG1 LDHB LPL LRPPRC…
MSigDB	ChemicalGeneticPerturbations	2.03115e-06	Genes overexpressed in TACI low patients	AASDHPPT ABHD3 ACD ACTL6A ACTR6 ANAPC10 ANKRD17 ASF1A ATP5L BARD1 BTBD1 BUB3 C10ORF137 C10ORF97 C1QBP C7ORF30 CCDC5 CCT2 CCT5 CDC2 CDC23 CHCHD1 CHEK1 CIRH1A CKAP1 COMMD4 CYP2R1 DARS DDX1 DDX18 DDX31 DHX29 DKC1 DMXL1 EBNA1BP2 EIF3S4 ELAC1 ERCC1 EZH2 FANCF FANCL FEM1B FIBP FLJ11184 G3BP GCSH GEMIN5 GLT8D1 HNRPAB IARS IHPK2 IK ILF3 IREB2 JTV1 KEAP1 KIAA0241 KLF13 LAP3 LEMD3 LSM4 LSM5 MCM2 MCM3AP MET…
MSigDB	ChemicalGeneticPerturbations	0.00753377	Down-regulation is associated with increasing age in normal human kidney tissue from 74 patients	AASS ABCA5 ABTB2 ADCY1 ADH5 AK2 AMPD3 AMT ANKRD15 APLP2 ATP5A1 ATP5G3 AUTS2 BCKDHB BRP44L BTBD11 C10ORF83 C3ORF14 C5ORF4 C6ORF85 CACNA2D3 CACNB2 CCNB1IP1 CEP70 CIZ1 CLDN8 COX7B COX7C CPEB3 CRABP1 CSNK2A1 CTH CYCS DBT DCBLD2 DLAT EGF ENOSF1 ENTPD5 ESRRG FBXO21 FBXO3 FMO5 FNDC5 FXR1 GABARAPL1 GAD1 GHR GMNN GNAS GOT2 GPHN GYLTL1B HADHB HBLD2 HDAC6 HIBADH IMPACT ISOC1 KIAA0415 KLF9 KNG1 LDHB LPL LRPP…
MSigDB	GOBiologicalProcess	7.7244e-08	Genes annotated by the GO term GO:0016070. The chemical reactions and pathways involving RNA, ribonucleic acid, one of the two main type of nucleic acid, consisting of a long, unbranched macromolecule formed from ribonucleotides joined in 3',5'-phosphodiester linkage.	AARS ABCA2 ABCE1 ABL1 ABT1 ADAR ADAT1 ADRM1 AGGF1 AHR ANG APEX1 APOBEC3F APOBEC3G ARHGEF11 ARID1A ARID4A ARID5A ARID5B ARNTL ASCC3L1 ASH1L ASH2L ATF4 ATF5 ATF6 ATF7 ATF7IP ATOH1 ATRX AUH BAT1 BCAS2 BCL10 BCL6 BCOR BICD1 BLZF1 BMP2 BMP6 BRCA1 BRD7 BRD8 BRF1 BRIP1 BTF3 C19ORF2 CALR CBFB CCNH CCNK CCNT1 CCNT2 CCRN4L CDC2L1 CDC40 CDK7 CDK9 CDX2 CEBPA CEBPB CEBPD CEBPG CEBPZ CHD1 CHD2 CHD3 CHD4 CIR CI…
MSigDB	GOBiologicalProcess	0.00772859	Genes annotated by the GO term GO:0000245. The aggregation, arrangement and bonding together of the spliceosome, a ribonucleoprotein apparatus that catalyzes nuclear mRNA splicing via transesterification reactions.	CRNKL1 CUGBP1 FUSIP1 SF1 SF3A1 SF3A2 SF3A3 SFRS1 SFRS2IP SFRS5 SFRS6 SFRS8 SFRS9 SIP1 SLU7 SNRPD1 SNRPD2 SRPK2 SRRP35 TXNL4A USP39
MSigDB	GOBiologicalProcess	9.39608e-05	Genes annotated by the GO term GO:0000375. Splicing of RNA via a series of two transesterification reactions.	BAT1 CRNKL1 CUGBP1 DBR1 DDX20 DDX39 DHX38 FUSIP1 GEMIN5 GEMIN6 GEMIN7 PHF5A PRPF31 SF1 SF3A1 SF3A2 SF3A3 SFRS1 SFRS10 SFRS2IP SFRS5 SFRS6 SFRS8 SFRS9 SIP1 SLU7 SNRPD1 SNRPD2 SRPK2 SRRP35 TRA2A TXNL4A USP39
MSigDB	GOMolecularFunction	1.04247e-07	Genes annotated by the GO term GO:0003723. Interacting selectively with an RNA molecule or a portion thereof.	AARS ACO1 ADARB2 ADAT1 AKAP1 ANG APOBEC1 APOBEC2 APOBEC3F APOBEC3G APTX ATXN1 AUH BARD1 BCAS2 BRUNOL4 CARS CIRBP CPSF1 CPSF6 CSTF1 CSTF2 CSTF3 CUGBP1 CUGBP2 DAZ2 DAZAP1 DAZL DDX17 DDX23 DDX43 DICER1 DKC1 DUSP11 DZIP3 EIF2A EIF2AK2 EIF2S2 EIF4A1 EIF4B EIF4E EIF4E2 EIF4G3 EIF5A ELAVL2 ELAVL4 ETF1 EWSR1 EXOSC2 EXOSC7 FARS2 FAU FBL FMR1 FUS FUSIP1 FXR1 FXR2 GEMIN5 GRSF1 HNRPA3 HNRPAB HNRPDL HNRPF HNR…
MSigDB	ChemicalGeneticPerturbations	0.00349721	Highly expressed in prenatal mouse hippocampus (cluster 1)	CCNB2 CCND2 CCNG2 CDK4 CKS2 DDX48 EEF1A1 EEF1G GADD45G H1F0 H2AFV H2AFX HNRPA0 LSM4 MAP7 MYT1 NFYB PCNA POLR1C RBPSUH RPL13 RPL13A RPL34 RPL37 RPL8 RPL9 RPS18 RPS8 SFPQ SFRS6 SNRPB2 UBE2C WBP1
MSigDB	GOCellularComponent	0.00575494	Genes annotated by the GO term GO:0031090. The lipid bilayer surrounding an organelle.	AAAS AADAC ABCA2 ABCB7 ABCC4 ABCD3 ALAS2 ALG3 AMFR ANKFY1 AP1G2 AP1GBP1 AP1S1 AP2S1 ARCN1 ARFGEF2 ARFIP1 ASPH ATF6 ATP2C1 ATP5A1 ATP5B ATP5C1 ATP5D ATP5E ATP5G1 ATP5G2 ATP5G3 ATP5J ATP5O ATP6V1B1 ATP7A BAX BCL2 BCS1L BET1 BNIP1 BNIP3 BSCL2 CASP7 CAV1 CD63 CLCN3 CLN3 CLN5 COG2 COPA COPB2 COPE COPG COPG2 COPZ1 CORO1A COX15 COX6B2 CSPG5 CTNS CUZD1 DAD1 DC2 DDOST DERL1 DERL2 DERL3 DHCR7 DHRS9 DMBT1 D…
MSigDB	GOBiologicalProcess	3.42163e-08	Genes annotated by the GO term GO:0006396. Any process involved in the conversion of one or more primary RNA transcripts into one or more mature RNA molecules.	AARS ADAT1 AGGF1 ASCC3L1 BAT1 BCAS2 BICD1 CDC2L1 CDC40 CPSF1 CPSF3 CPSF6 CRNKL1 CROP CSTF1 CSTF2 CSTF3 CUGBP1 DBR1 DDX17 DDX20 DDX23 DDX39 DDX54 DGCR8 DHX15 DHX16 DHX38 DHX8 DKC1 DUSP11 ELAVL4 EXOSC2 EXOSC3 EXOSC7 FARS2 FBL FUSIP1 GEMIN4 GEMIN5 GEMIN6 GEMIN7 GRSF1 HNRPD HNRPDL HNRPF HNRPH3 HNRPUL1 IVNS1ABP KHDRBS1 KHSRP KIN LSM1 LSM3 LSM4 LSM5 LSM6 METTL1 NCBP1 NCBP2 NOL3 NOL5A NOLA2 NOLC1 NONO N…
MSigDB	GOBiologicalProcess	4.47549e-06	Genes annotated by the GO term GO:0022613. The cellular process by which a complex containing RNA and proteins, is synthesized, aggregates, and bonds together.	ATXN2 BOLL CRNKL1 CUGBP1 DAZL DDX20 DICER1 DKC1 EIF1AX EIF2A EIF2AK3 EIF2B1 EIF2B2 EIF2B3 EIF2B4 EIF2B5 EIF2C1 EIF2S3 EIF4A2 EIF4B EIF4G2 EIF4G3 EIF5 EIF5A EXOSC2 EXOSC3 EXOSC7 FBL FUSIP1 GEMIN4 GEMIN5 GEMIN6 GEMIN7 HSPB1 MTIF2 MTIF3 NOL5A NOLA2 NOLC1 NOP5/NOP58 NPM1 PAIP1 PAIP2 POP4 PRPF31 RPS14 RPS3A SDAD1 SF1 SF3A1 SF3A2 SF3A3 SFRS1 SFRS2IP SFRS5 SFRS6 SFRS8 SFRS9 SIP1 SLU7 SNRPD1 SNRPD2 SRPK2…
MSigDB	GOBiologicalProcess	0.000813838	Genes annotated by the GO term GO:0065003. The aggregation, arrangement and bonding together of a set of macromolecules to form a complex.	AASS ACTN2 ADRB2 ADRM1 AGRN AKR1C1 ALDH5A1 AMFR ANLN APBA1 APC APC2 APCS APOA4 APOE ASF1A ATF7IP ATPIF1 ATXN2 BAX BCL10 BCS1L BOLL BRF1 CAPZA1 CAPZA2 CCT6B CD2AP CD3E CD40 CD74 CD9 CDA CDC42 CDC42EP2 CDK7 CDK9 CHAF1A CHAF1B CLDN14 COX10 COX11 COX15 CREBBP CRNKL1 CUGBP1 DAG1 DARS DAZL DDX20 DGKD DICER1 DLG4 E2F2 E2F3 EIF1AX EIF2A EIF2AK3 EIF2B1 EIF2B2 EIF2B3 EIF2B4 EIF2B5 EIF2C1 EIF2S3 EIF4A2 EIF4…
MSigDB	GOBiologicalProcess	0.00108735	Genes annotated by the GO term GO:0022607. A cellular process that results in the assembly of a part of the cell.	AASS ACTA1 ACTN2 ADRB2 ADRM1 AGRN AKR1C1 ALDH5A1 AMFR ANLN AP2S1 APBA1 APC APC2 APCS APOA4 APOE ASF1A ATF7IP ATPIF1 ATXN2 BAX BCL10 BCS1L BOLL BRF1 CAPZA1 CAPZA2 CCT6B CD2AP CD3E CD40 CD74 CD9 CDA CDC42 CDC42EP2 CDK7 CDK9 CHAF1A CHAF1B CLDN14 COX10 COX11 COX15 CREBBP CRNKL1 CUGBP1 DAG1 DARS DAZL DDX20 DGKD DICER1 DLG4 E2F2 E2F3 EIF1AX EIF2A EIF2AK3 EIF2B1 EIF2B2 EIF2B3 EIF2B4 EIF2B5 EIF2C1 EIF2S3…
MSigDB	ChemicalGeneticPerturbations	0.00473289	Sixty-seven genes commonly upregulated in cancer relative to normal tissue, from a meta-analysis of the OncoMine gene expression database	ACLY AHCY ARMET CANX CBX3 CCT4 CCT5 CDC2 CDKN3 CKS2 COL1A2 COPB2 CRIP2 DDX48 DVL3 E2F5 FAP G3BP HDAC1 HNRPA2B1 HSPD1 HSPE1 IARS IFNGR2 ILF2 KDELR2 KIAA0101 KPNA2 LDHA MCM3 MMP9 MRPL3 MRPS12 MTHFD2 NCBP2 NME1 NONO OGT PAFAH1B3 PAICS PLK1 PPP2R5C PRDX4 PSMC4 PSME2 PTMA RBM4 RFC4 SDHC SMARCA4 SNRPE SNRPF SOX4 SSBP1 SSR1 TARS TGIF TOP2A TPX2 TRAF4 TSTA3 TUBB UBE2S
MSigDB	ChemicalGeneticPerturbations	0.00284821	Down-regulated following treatment with Et-743 at any timepoint in at least 8 of 11 sarcoma cell lines	ADSL ANLN AOF2 ARFGAP1 ARFGEF2 ARHGEF2 ARPC5L ATF1 B4GALT5 BAG2 BCL2L1 BIRC2 BIRC6 BLZF1 BTAF1 BTG1 BUB1 BUB3 C14ORF104 C14ORF130 C18ORF55 CARD12 CCNA2 CCNH CCT4 CDC2 CDC23 CDC25C CDC27 CDC42BPA CDC5L CDH11 CDK5R1 CDK7 CLCN7 CORO1C CRK CRLF3 CRSP6 CSNK2A1 CSPG2 CTGF CXXC5 CYHR1 DCK DDX20 DKC1 DKFZP586H2123 DLG5 DNAJA2 EGFR EIF2A EIF3S10 EIF4B ELOVL6 EML4 EP400 EPB41 EPS15 EPS8 ERCC3 FADD FAF1 FBX…
MSigDB	GOCellularComponent	3.48409e-05	Genes annotated by the GO term GO:0030529. A macromolecular complex containing both protein and RNA molecules.	APEX1 API5 ASCC3L1 ATXN2 BCAS2 C16ORF33 C6ORF151 CDC40 DDX23 DDX25 DDX6 DHX15 DHX8 DKC1 EIF2S1 EPM2A FAU FMR1 FXR1 GEMIN4 HNRPDL HNRPF HNRPH1 HNRPH2 HNRPK HNRPM HNRPUL1 IVNS1ABP LSM4 LSM6 MKRN3 MRPL10 MRPL12 MRPL23 MRPL40 MRPL41 MRPL42 MRPL51 MRPL52 MRPS10 MRPS11 MRPS12 MRPS15 MRPS16 MRPS18A MRPS18C MRPS21 MRPS22 MRPS24 MRPS28 MRPS35 MRPS36 NOL6 NOLA2 NOLA3 NR0B1 PDCD7 PHF5A POP1 POP4 POP7 PPIH P…
MSigDB	ChemicalGeneticPerturbations	5.67098e-05	The following tables are gene lists which included differentially expressed genes with at least two-fold changes (Sig log-average >1) in 4 out of 4 comparisons as described in the text Up-regulated	ADNP AGTPBP1 AKAP10 ARID4B ARIH1 ARNTL ASNS ATF3 BACH1 BCL10 BDKRB1 BIRC2 BIRC3 BTN2A1 C10ORF137 C13ORF24 C14ORF138 C1ORF27 C21ORF91 C5ORF5 C6ORF62 CAB39 CARF CARS CASP3 CCNL1 CCNT2 CDK7 CEBPB CEBPG CENPC1 CHD9 CLEC4A CLK1 CLK4 CNOT2 CNOT4 CREB5 CREM CROCC CRY1 CTH CXORF45 DAAM1 DCLRE1C DLX2 DMTF1 DPP8 DSCR1 DUSP5 DUSP6 DUSP8 EGR1 EIF5 ETS2 F3 FAM48A FAM53C FBXO38 FEM1C FLJ11021 FLJ22028 FNBP4 FO…
MSigDB	GOBiologicalProcess	2.48965e-08	Genes annotated by the GO term GO:0016071. The chemical reactions and pathways involving mRNA, messenger RNA, which is responsible for carrying the coded genetic 'message', transcribed from DNA, to sites of protein assembly at the ribosomes.	AUH BAT1 CDC2L1 CPSF1 CPSF3 CPSF6 CRNKL1 CSTF1 CSTF2 CSTF3 CUGBP1 DDX20 DDX39 DHX15 DHX38 ELAVL4 FUSIP1 GEMIN5 GEMIN6 GEMIN7 GRSF1 GSPT1 KHDRBS1 KHSRP KIN LSM1 LSM3 LSM5 NCBP1 NONO PABPC1 PAIP1 PHF5A PPARGC1A PRPF18 PRPF31 PTBP1 RNGTT RNMT SF1 SF3A1 SF3A2 SF3A3 SF3B3 SFPQ SFRS1 SFRS10 SFRS11 SFRS2 SFRS2IP SFRS4 SFRS5 SFRS6 SFRS7 SFRS8 SFRS9 SIP1 SLBP SLU7 SMG1 SMNDC1 SNRPD1 SNRPD2 SPOP SRPK1 SRPK…
MSigDB	GOMolecularFunction	0.0035562	Genes annotated by the GO term GO:0031202. An activity which binds RNA and functions to assist splicing of substrate RNA(s) by facilitating the formation and stabilization of a catalytic conformation in which the splice junctions of the RNA(s) to be spliced are positioned for a transesterification reaction that occurs between two sites within the RNA(s) to be spliced.	BCAS2 DDX23 FUSIP1 KHSRP LSM1 PRPF3 PRPF8 SF3A3 SF3B3 SF3B4 SFRS10 SFRS2IP SFRS4 SIP1 SLU7 SMNDC1 SRRM1 TXNL4A
MSigDB	GOCellularComponent	0.00311412	Genes annotated by the GO term GO:0005681. A ribonucleoprotein complex, containing RNA and small nuclear ribonucleoproteins (snRNPs) that is assembled during the splicing of messenger RNA primary transcript to excise an intron.	API5 ASCC3L1 BCAS2 C16ORF33 C6ORF151 CDC40 DDX23 DHX15 DHX8 HNRPM IVNS1ABP LSM4 PDCD7 PHF5A PPIH PRPF18 PRPF8 SF1 SF3A1 SF3A2 SF3A3 SF3B2 SF3B3 SF3B4 SIP1 SLU7 SMNDC1 SNRP70 SNRPA SNRPA1 SNRPB SNRPB2 SNRPC SNRPD2 SNRPD3 SNRPF SNRPG SNRPN TXNL4A U2AF1 U2AF2
MSigDB	ChemicalGeneticPerturbations	0.00041884	Genes downregulated in response to glutamine starvation	ABCF1 ACAT2 ACLY ADAM19 ADCY3 ADRM1 AF1Q AHSA1 AK2 ALDOA ALG3 ALG8 AMD1 ARMET ARS2 ATP1B3 ATP2A2 ATP5G3 ATR BAZ1A BCAP31 BMS1L BOP1 BTK BYSL BZW1 C10ORF7 C11ORF9 C16ORF34 C1QBP C2F CAD CALR CCNB1 CCND1 CCT2 CCT5 CCT6A CDC20 CDC25A CELSR2 CHD4 CLIC1 COG2 COPS3 CSE1L CTPS CTSC CYC1 CYCS DDX1 DDX18 DDX19 DDX48 DHCR24 DHCR7 DHX15 DHX9 DKC1 DLEU1 DNAJA1 DNAJB1 DNAJB6 DOK4 DPH2L2 DYRK1A EBNA1BP2 EBP EE…
MSigDB	GenMAPP	9.382e-08	MRNA_PROCESSING_REACTOME	C10ORF9 C20ORF14 CD2BP2 CDC40 CLK2 CLK3 CLK4 COL2A1 CPSF1 CPSF2 CPSF3 CPSF4 CSTF1 CSTF2 CSTF2T CSTF3 CUGBP1 CUGBP2 DDIT3 DDX1 DDX20 DHX15 DHX16 DHX38 DHX8 DHX9 DICER1 DNAJC8 FLJ10748 FNBP3 FUS FUSIP1 HEAB HNRPA2B1 HNRPA3 HNRPA3P1 HNRPA3P1 HNRPAB HNRPC HNRPC HNRPD HNRPH1 HNRPH2 HNRPL HNRPR HNRPU HRMT1L2 LSM2 LSM7 METTL3 NCBP1 NCBP2 NONO NXF1 PABPN1 PAPOLA PHF5A POLR2A PPM1G PRPF18 PRPF3 PRPF4 PRPF…
MSigDB	GOBiologicalProcess	0.00153529	Genes annotated by the GO term GO:0031123. Any process involved in forming the mature 3' end of an RNA molecule.	CPSF1 CPSF3 CSTF1 CSTF2 CSTF3 GRSF1 NCBP1 PABPC1 SLBP TRNT1
MSigDB	ChemicalGeneticPerturbations	2.2299e-05	Genes downreglated in acute rejection transplanted kidney biopsies relative to well functioning transplanted kidney biopsies from stable, immunosuppressed recipients. (median FDR < 0.14% per comparison).	ABAT ABCB1 ABCC2 ABCC4 ABCC6 ABCD3 ABP1 ACAA1 ACAA2 ACADM ACADSB ACAT1 ACO1 ACO2 ACOX1 ACPP ACVR1B ACY1 ADD3 ADH5 ADH6 AFM AGL AHCY AHCYL1 AK3L1 AKAP11 AKR1A1 AKR1C1 AKR1C3 AKR7A2 AKR7A3 ALB ALDH2 ALDH3A2 ALDH4A1 ALDH5A1 ALDH6A1 ALDH9A1 ALDOB ANK2 ANK3 ANKRD15 ANPEP ANXA7 AP3D1 APITD1 APLP2 APOH APOM AQP1 AQP3 ARMCX2 ASPA ATF2 ATP2A2 ATP5A1 ATP5J ATP5O ATP6V0E ATP6V1A AUH AUTS2 AZGP1 BAMBI BBOX1 …
MSigDB	GOBiologicalProcess	2.88257e-08	Genes annotated by the GO term GO:0006397. Any process involved in the conversion of a primary mRNA transcript into one or more mature mRNA(s) prior to translation into polypeptide.	BAT1 CDC2L1 CPSF1 CPSF3 CPSF6 CRNKL1 CSTF1 CSTF2 CSTF3 CUGBP1 DDX20 DDX39 DHX15 DHX38 ELAVL4 FUSIP1 GEMIN5 GEMIN6 GEMIN7 GRSF1 KHDRBS1 KHSRP KIN LSM1 LSM3 LSM5 NCBP1 NONO PABPC1 PHF5A PPARGC1A PRPF18 PRPF31 PTBP1 RNGTT RNMT SF1 SF3A1 SF3A2 SF3A3 SF3B3 SFPQ SFRS1 SFRS10 SFRS11 SFRS2 SFRS2IP SFRS4 SFRS5 SFRS6 SFRS7 SFRS8 SFRS9 SIP1 SLBP SLU7 SMNDC1 SNRPD1 SNRPD2 SPOP SRPK1 SRPK2 SRRP35 TRA2A TXNL4A…
MSigDB	ChemicalGeneticPerturbations	3.42565e-08	Genes upreglated in well functioning transplanted kidney biopsies from stable, immunosuppressed recipients relative to normal healthy donor kidney biopsies (median FDR < 0.16% per comparison)	ABAT ABI1 ABP1 ACADSB ACBD3 ACSL4 ACTA2 ACTG1 ACTN1 ACTR2 ADD3 ADH1A ADH5 AGL AHCYL1 AHR AK3L1 AKR1C1 AKR1C3 ALG8 AMD1 ANK2 ANK3 ANXA4 ANXA5 ANXA7 AP3D1 AP3S1 APLP2 ARF4 ARF6 ARFGEF1 ARHGEF18 ARID5B ARMCX2 ARPC5 ASF1A ATF2 ATP2A2 ATP6V0E ATP6V1A ATP6V1B2 AUH AUTS2 BAMBI BBOX1 BCAP31 BEXL1 BIRC3 BMP2K BNIP3 BRD8 BTBD3 BZW1 C14ORF147 C14ORF32 C1D C1ORF41 C1ORF48 C1S C5ORF13 C6ORF111 C7 CA12 CALU CA…
MSigDB	ChemicalGeneticPerturbations	0.000859338	Downregulated in the glomeruli of cadaver kidneys from patients with diabetic nephropathy, compared to normal controls	AASDHPPT AASS ABI1 ACBD3 ACTG1 ADD3 ADM ADORA1 AIF1 AKAP10 AKAP11 ALDH3B1 ANKRD15 ANXA1 AP3B1 APOD APOL1 AQP3 ARF6 ARHGAP5 ARID5B ARL1 ARMCX2 ATP2A2 ATP6AP2 ATXN1 ATXN10 AXL B3GNT1 BCAR3 BIRC2 BIRC3 BMP2 BMP7 BST2 C17ORF25 C1S CACNB2 CALD1 CALM2 CALU CANX CAPN2 CASP1 CAST CBLB CCDC6 CD164 CD2AP CD47 CDC14A CDC42EP3 CDKN1C CDS1 CEBPD CG018 CHD3 CHST2 CITED2 CLIC5 CLIPR-59 CMAH COL3A1 COL4A3 COL4A4…
MSigDB	GOBiologicalProcess	6.43967e-08	Genes annotated by the GO term GO:0008380. The process of removing sections of the primary RNA transcript to remove sequences not present in the mature form of the RNA and joining the remaining sections to form the mature form of the RNA.	ASCC3L1 BAT1 BCAS2 CDC40 CRNKL1 CROP CUGBP1 DBR1 DDX20 DDX23 DDX39 DHX16 DHX38 DHX8 FUSIP1 GEMIN5 GEMIN6 GEMIN7 HNRPF HNRPH3 IVNS1ABP KHSRP LSM1 LSM4 LSM6 NCBP1 NCBP2 NOL3 NONO NOVA1 PHF5A PPAN PPARGC1A PPIG PRPF18 PRPF3 PRPF31 PRPF4B PRPF8 PTBP1 RNPS1 RP9 SF1 SF3A1 SF3A2 SF3A3 SF3B2 SF3B3 SF3B4 SFPQ SFRS1 SFRS10 SFRS11 SFRS2 SFRS2IP SFRS4 SFRS5 SFRS6 SFRS7 SFRS8 SFRS9 SIP1 SLU7 SMNDC1 SNRP70 SNR…
MSigDB	ChemicalGeneticPerturbations	0.00965073	Progressively down-regulated through 12 hours following treatment of WS1 human skin fibroblasts with UVC at a high dose (50 J/m^2) (cluster d4)	ANKRD15 ARF6 ARID5B ATP2A2 BMPR1A CHSY1 CTGF DDX17 DDX3X DICER1 DOC1 FHL5 FZD7 GATA2 GNAI1 GNE HMGB2 KPNA2 MAPK6 PDCD10 PHC2 POGZ PPP2R5C RAB1A RAD21 RAPGEF2 RBM5 SEC24B SIAH1 SLC20A2 SMURF2 SPEN THUMPD1 TPST1 UAP1 UBE2G1 USP1 USP10 XPO1
MSigDB	ChemicalGeneticPerturbations	0.000344737	Downregulated by butyrate at any timepoint up to 48 hrs in SW260 colon carcinoma cells	A1BG ABCA1 ABCE1 ADAMTS15 ALDH1L2 ALG5 APBB2 APR-2 APTX ARHGEF2 ARID1B ARMCX1 ATF4 ATP11B ATP1A3 ATP5B ATP5F1 BAT1 BCL2L12 BCLAF1 BMP4 BTF3 C10ORF104 C15ORF29 C18ORF1 C20ORF19 C9ORF86 CACNA1D CACNA2D4 CALD1 CCND2 CCNG1 CCNJ CDC2 CDCA3 CDK2 CDK6 CHD1L CKS1B COL4A2 CREB3L1 CSE1L CTNNA1 CTTNBP2 CUL1 DARS DDR1 DHRS8 DHX9 DLG1 DLG5 DTYMK EHHADH EIF2A EIF2C2 EIF2S2 EIF4E ELF1 ENAH ETS2 EXOSC8 FAIM FAM2…
MSigDB	ChemicalGeneticPerturbations	2.79769e-08	Enriched in mouse neural stem cells, compared to differentiated brain and bone marrow cells	76P A2M AAAS AAK1 ABCA1 ABCE1 ABCF2 ABHD5 ACAA2 ACAD9 ACADL ACADM ACADS ACIN1 ACLY ACO1 ACP1 ACP2 ACSL4 ACSL5 ACTB ACTL6A ACTR2 ACTR3 ACTR6 ACYP2 ADAM10 ADAM12 ADAM19 ADAM28 ADAM9 ADAMDEC1 ADCY8 ADFP ADH5 ADK ADM ADSL ADSS AFG3L1 AGL AHCY AK1 AK2 AKAP12 AKAP7 AKT1 ALDH7A1 ALG5 AMOT ANAPC2 ANAPC4 ANGPT2 ANGPTL4 ANKIB1 ANKRD17 ANP32B ANP32E ANXA3 AP1G1 AP1M1 AP3M1 AP3S1 AP3S2 APAF1 APC APEX1 API5 A…
MSigDB	ChemicalGeneticPerturbations	0.00283785	Down-regulated at 24 hours following treatment of mouse lymphocytes (TK 3.7.2C) with a high dose of bleomycin	ANP32B ATF4 BCAP29 C1QBP DHX15 EBNA1BP2 EPRS FBL GCS1 GSPT1 H3F3B HNRPC IDH3A IFRD1 LMNB1 MARK2 NOLC1 POLR2C PPM1G PPP2CB PSMD1 RAB14 RANBP1 RDX RPL36 SEC61A1 SFPQ SFRS1 SNRPB2 SOX4 TCP1 UCK2
MSigDB	ChemicalGeneticPerturbations	0.00354201	Up-regulated by stable RNAi knock-down of PRMT5 in NIH 3T3 cells	ABCG2 AHCY ANAPC5 ANP32B ANP32E APEX1 ARL2BP AURKB C14ORF147 C14ORF156 C1R CALM3 CAPG CCNB2 CD34 CD99 CDC20 CDC25C CDK4 CETN2 CETN3 CFDP1 CHRAC1 CKS1B CKS2 CLCN4 COL6A2 COPS3 CPT1A CSTF3 CTPS2 CUEDC2 CXCL12 CYP1B1 DNAJC13 ECH1 ECHS1 ECT2 EIF1AX EIF4G2 EMP3 EPPB9 ERH EVL FAM29A FIGNL1 FKBP4 FLJ10154 FMR1 FOXG1B FSTL1 GAS1 GAS2 GCAT GJA1 GMNN GUSB H2AFV HARS2 HAS2 HAT1 HELLS HMGB2 HMGN2 HN1 HNRPL H…
MSigDB	GOBiologicalProcess	2.93026e-05	Genes annotated by the GO term GO:0022618. The aggregation, arrangement and bonding together of proteins and RNA molecules to form a ribonucleoprotein complex.	ATXN2 BOLL CRNKL1 CUGBP1 DAZL DDX20 DICER1 EIF1AX EIF2A EIF2AK3 EIF2B1 EIF2B2 EIF2B3 EIF2B4 EIF2B5 EIF2C1 EIF2S3 EIF4A2 EIF4B EIF4G2 EIF4G3 EIF5 EIF5A FUSIP1 HSPB1 MTIF2 MTIF3 NPM1 PAIP1 PAIP2 PRPF31 RPS14 RPS3A SF1 SF3A1 SF3A2 SF3A3 SFRS1 SFRS2IP SFRS5 SFRS6 SFRS8 SFRS9 SIP1 SLU7 SNRPD1 SNRPD2 SRPK2 SRRP35 TXNL4A USP39
MSigDB	ChemicalGeneticPerturbations	0.00836663	Down-regulated at48 hours following treatment with Et-743 in at least 8 of 11 sarcoma cell lines	ADSL ARFGAP1 ATF1 B4GALT5 BAG2 BCL2L1 BIRC2 BIRC6 BLZF1 BTAF1 BUB1 BUB3 C14ORF130 C18ORF55 CARD12 CCNA2 CCNH CCT4 CDC2 CDC23 CDC27 CDC42BPA CDC5L CDH11 CDK7 CLCN7 CRLF3 CRSP6 CSNK2A1 CTGF CXXC5 CYHR1 DDX20 DLG5 DNAJA2 EIF2A EIF3S10 ELOVL6 EML4 EPB41 EPS8 ERCC3 FBXL3 FBXL7 FLJ11021 FNDC3A FNTA FOSL1 FZD1 GABPB2 GCC2 GOPC GTF2B GTF2H1 GTF2H2 HDAC2 HS3ST3B1 HSPA1L HSPA8 HSPE1 HSPH1 IPO7 KIAA0310 KIA…
MSigDB	GOMolecularFunction	0.00772859	Genes annotated by the GO term GO:0003729. Interacting selectively with pre-messenger RNA (pre-mRNA) or messenger RNA (mRNA).	AUH CPSF1 EIF4A1 ELAVL2 ELAVL4 FMR1 GRSF1 HNRPAB HNRPDL PABPC1 PABPC3 PABPC4 PARN PURB RPL35 SLBP SLU7 SSB TIA1 ZFP36 ZFP36L1
MSigDB	ChemicalGeneticPerturbations	0.000164749	Down-regulated at any timepoint following treatment of WS1 human skin fibroblasts with UVC at a high dose (50 J/m^2) (clusters d1-d9)	ACVR1B ADM ADNP AGTR1 AMD1 ANKRD15 ARF6 ARHGEF7 ARID5B ATP2A2 ATP6V1B2 AUTS2 BACH1 BAT2D1 BCAR3 BLCAP BMPR1A BNIP2 BRD8 C10ORF137 C10ORF26 C10ORF56 C14ORF11 C19ORF7 C21ORF25 C5ORF13 CASP3 CASP8 CBX3 CCNA2 CCNG1 CD2AP CDC6 CDK7 CDK8 CDR2 CDYL CEBPD CENPA CHD1 CHSY1 CITED2 CKS2 CNOT2 COIL CRKL CSTF3 CTDSP2 CTGF CUL1 CXCL12 CYR61 DDIT4 DDX17 DDX3X DICER1 DLX2 DOC1 DR1 DUSP1 DUSP11 DUSP5 DYRK1A DYRK2…
MSigDB	GOCellularComponent	0.00614213	Genes annotated by the GO term GO:0030532. A complex composed of RNA of the small nuclear RNA (snRNA) class and protein, found in the nucleus of a eukaryotic cell. These are typically named after the snRNA(s) they contain, e.g. U1 snRNP or U4/U6 snRNP. Many, but not all, of these complexes are involved in splicing of nuclear mRNAs.	ASCC3L1 DDX23 GEMIN4 LSM4 LSM6 PHF5A PRPF31 PRPF8 SF3A2 SF3B3 SLU7 SNRPA1 SNRPB SNRPB2 SNRPC SNRPD1 SNRPD2 SNRPD3 SNRPF SNRPN
MSigDB	ChemicalGeneticPerturbations	4.0933e-08	Enriched in mouse embryonic stem cells, compared to differentiated brain and bone marrow cells	ABCE1 ABCG2 ABI1 ABT1 ACAD9 ACADM ACADVL ACP1 ACRV1 ACSL4 ACTA2 ACTL6A ACTR10 ACTR6 ADAM19 ADAM9 ADH5 ADK ADRB3 ADSL ADSS AGTR2 AHCY AKAP12 AKAP8 AKR1B1 AKR1B10 ALDH7A1 ALG5 ALPL AMOT ANAPC1 ANGPTL2 ANGPTL4 ANKRD1 ANKRD17 ANLN AP3M1 AP3S2 APEX1 APOBEC2 APPBP1 APRIN AQR ARCN1 ARFRP1 ARIH1 ARL1 ARL6 ARL6IP2 ARMC1 ASAH1 ASF1A ASH2L ASNS ASPM ASXL1 ATAD1 ATE1 ATF1 ATF2 ATP1B1 ATP5F1 ATP5J ATP5O ATP6V…
MSigDB	ChemicalGeneticPerturbations	0.00350044	Up-regulated at any timepoint up to 24 hours following infection of HEK293 cells with reovirus strain T3Abney	ABI2 ADM AK2 AKAP10 ANAPC10 ANXA1 ARHGAP5 ARPP-19 ATF3 ATF6 BACH1 BAZ2B BCL10 BCL6 BET1 BLZF1 BNIP1 BST2 BTG3 BUB3 CAP2 CAPZA2 CASP3 CCDC6 CCL5 CD2AP CDC27 CEBPG CETN3 CHEK1 CLK1 CLK3 COPS2 CPEB3 CREB5 CREM CTGF CXCL2 CYR61 DCTN6 DHRS2 DHX9 DNAJB6 DNAJB9 DSCR1 DTNA DUSP1 DUSP3 DUSP8 DYRK1A E2F6 EGR3 EIF2B5 EIF4E EYA4 FBXO28 FGF2 FGF9 FGFR1OP FHL2 FLJ11021 FOXJ3 FUS FXR1 GABARAPL1 GADD45A GEM GNA1…
MSigDB	ChemicalGeneticPerturbations	0.000372458	Down-regulated at 24 hours following treatment of mouse lymphocytes (TK 3.7.2C) with a low dose of bleomycin	ANP32B ARF6 ARID1A EEF2 EIF2S2 EZH2 FBXO6 H3F3B IDH3A LOXL3 MBTD1 MRPL36 MYB NONO OAZ1 PARP2 PPP1CC PTP4A2 RANBP5 SFRS1 SLBP SNRPD1 TCP1 VDAC3
MSigDB	GOCellularComponent	0.00412609	Genes annotated by the GO term GO:0012505. A collection of membranous structures involved in transport within the cell. The main components of the endomembrane system are endoplasmic reticulum, Golgi bodies, vesicles, cell membrane and nuclear envelope. Members of the endomembrane system pass materials through each other or though the use of vesicles.	AAAS AADAC ABCC4 ALG3 AMFR AP1G2 AP1GBP1 AP1S1 AP2S1 ARCN1 ARFGEF2 ARFIP1 ASPH ATF6 ATP2C1 ATP7A BAX BCL2 BET1 BNIP1 BNIP2 BNIP3 BNIP3L BSCL2 CASP7 CAV1 CBX5 CENPF CLCN3 CLN3 COG2 COPA COPB2 COPE COPG COPG2 COPZ1 CSPG5 CUZD1 DAD1 DC2 DDOST DERL1 DERL2 DERL3 DHCR7 DHRS9 DMBT1 DOLPP1 DPM1 DPM2 DPM3 DULLARD ECE2 EDEM1 EGFR EIF5A EMD ENTPD4 EPC1 ERN1 EXT1 EXT2 GLG1 GNAS GNAZ GOLGA3 GOLGB1 GPAA1 GRINL…
MSigDB	ChemicalGeneticPerturbations	0.0053012	Upregulated by induction of exogenous BRCA1 in EcR-293 cells	ABCD3 ACTA2 ACTR1B ADD1 ADD3 AGPS ALCAM ALDH7A1 ANXA1 ANXA2 ANXA4 ARF6 ARPC1A ATP6V0A1 BNIP3 C21ORF33 CALM2 CCNG2 CD47 CD9 CDC2 CDKN1A CIRBP CITED2 CKS2 COPS2 COPS8 CREB1 CSDA CSNK1A1 CXADR CYBA DDOST DDX3X DEK DR1 ENPP2 EXTL2 FCGRT FGF9 FRAP1 FSTL1 GALNT3 GATA3 GNAI1 GPS2 GUCY1B3 HAGH HDAC1 HMGN3 HMGN4 HMMR HTATIP ID2 ID4 IDH1 IGF2R IQGAP1 ITGB3BP JAK1 KCNK1 KDELR2 KIF11 KIF2C KIF5B KIFAP3 KRT4 …
GATHER	GENE_ONTOLOGY	1.40906e-05	GO:0016071 [6]: mRNA metabolism	CPEB4 CSTF1 CSTF3 DHX15 FLJ11016 G3BP GEMIN5 HNRPA0 HNRPA2B1 HNRPDL HNRPL HNRPR KHDRBS1 LSM5 NCBP1 NONO PABPC1 PABPC3 PCBP3 PRPF18 RBM24 RBM7 RBM8A RNPC2 SF3B3 SFPQ SFRS1 SFRS10 SFRS12 SFRS2IP SFRS3 SFRS5 SFRS9 SIP1 SLBP SMNDC1 SNRPB2 SNRPD1 SNRPF SRP46 THOC4 TIAL1 TRA2A
GATHER	GENE_ONTOLOGY	1.40906e-05	GO:0006397 [7]: mRNA processing	CPEB4 CSTF1 CSTF3 DHX15 FLJ11016 G3BP GEMIN5 HNRPA0 HNRPA2B1 HNRPDL HNRPL HNRPR KHDRBS1 LSM5 NCBP1 NONO PABPC1 PRPF18 RBM24 RBM7 RBM8A RNPC2 SF3B3 SFPQ SFRS1 SFRS10 SFRS12 SFRS2IP SFRS3 SFRS5 SFRS9 SIP1 SLBP SMNDC1 SNRPB2 SNRPD1 SNRPF SRP46 THOC4 TIAL1 TRA2A
GATHER	GENE_ONTOLOGY	1.40906e-05	GO:0006396 [6]: RNA processing	BCAS2 CPEB4 CSTF1 CSTF3 DHX15 DKC1 EXOSC3 FLJ11016 G3BP GEMIN5 HCA66 HNRPA0 HNRPA2B1 HNRPDL HNRPL HNRPR HNRPU KHDRBS1 LSM5 METTL1 NCBP1 NONO PABPC1 PPP2CA PRPF18 RBM24 RBM7 RBM8A RNPC2 SF3B3 SFPQ SFRS1 SFRS10 SFRS12 SFRS2IP SFRS3 SFRS5 SFRS9 SIP1 SLBP SMNDC1 SNRPA1 SNRPB2 SNRPD1 SNRPF SRP46 THOC4 TIAL1 TRA2A TRUB1 WDR4
GATHER	GENE_ONTOLOGY	1.40906e-05	GO:0016070 [5]: RNA metabolism	BCAS2 CGI-04 CPEB4 CSTF1 CSTF3 DHX15 DKC1 ELAVL1 EXOSC3 FLJ11016 G3BP GEMIN5 HCA66 HNRPA0 HNRPA2B1 HNRPDL HNRPL HNRPR HNRPU KHDRBS1 KIAA1970 LARS LSM5 METTL1 NCBP1 NONO PABPC1 PABPC3 PCBP3 PPP2CA PRPF18 RBM24 RBM7 RBM8A RNPC2 SF3B3 SFPQ SFRS1 SFRS10 SFRS12 SFRS2IP SFRS3 SFRS5 SFRS9 SIP1 SLBP SMNDC1 SNRPA1 SNRPB2 SNRPD1 SNRPF SRP46 THOC4 TIAL1 TRA2A TRUB1 WDR4
GATHER	GENE_ONTOLOGY	1.40906e-05	GO:0050874 [3]: organismal physiological process	BECN1 C1QBP CALCR CD83 CD9 COX11 DAF DXYS155E EYA1 GJA1 GLRA1 GNAS HFE ILF2 KCNQ1 MERTK MICA MYO6 NR3C1 PRKRA SLC1A1 SRI TNFSF13
GATHER	GENE_ONTOLOGY	1.40906e-05	GO:0008380 [7]: RNA splicing	CPEB4 DHX15 FLJ11016 G3BP GEMIN5 HNRPA2B1 HNRPDL LSM5 NCBP1 NONO PPP2CA PRPF18 RBM24 RBM7 RBM8A RNPC2 SF3B3 SFPQ SFRS1 SFRS10 SFRS12 SFRS2IP SFRS3 SFRS5 SFRS9 SIP1 SMNDC1 SNRPA1 SNRPB2 SNRPD1 SRP46 THOC4 TIAL1 TRA2A
GATHER	GENE_ONTOLOGY	1.40906e-05	GO:0000375 [8]: RNA splicing, via transesterification reactions	CPEB4 DHX15 FLJ11016 G3BP GEMIN5 HNRPA2B1 HNRPDL LSM5 PRPF18 RBM24 RBM7 RBM8A RNPC2 SF3B3 SFPQ SFRS1 SFRS10 SFRS12 SFRS3 SFRS5 SFRS9 SIP1 SMNDC1 SNRPB2 SNRPD1 SRP46 THOC4 TIAL1 TRA2A
GATHER	GENE_ONTOLOGY	1.40906e-05	GO:0000377 [9]: RNA splicing, via transesterification reactions with bulged adenosine as nucleophile	CPEB4 DHX15 FLJ11016 G3BP GEMIN5 HNRPA2B1 HNRPDL LSM5 PRPF18 RBM24 RBM7 RBM8A RNPC2 SF3B3 SFPQ SFRS1 SFRS10 SFRS12 SFRS3 SFRS5 SFRS9 SIP1 SMNDC1 SNRPB2 SNRPD1 SRP46 THOC4 TIAL1 TRA2A
GATHER	GENE_ONTOLOGY	1.40906e-05	GO:0000398 [8]: nuclear mRNA splicing, via spliceosome	CPEB4 DHX15 FLJ11016 G3BP GEMIN5 HNRPA2B1 HNRPDL LSM5 PRPF18 RBM24 RBM7 RBM8A RNPC2 SF3B3 SFPQ SFRS1 SFRS10 SFRS12 SFRS3 SFRS5 SFRS9 SIP1 SMNDC1 SNRPB2 SNRPD1 SRP46 THOC4 TIAL1 TRA2A
GATHER	GENE_ONTOLOGY	1.40906e-05	GO:0050875 [3]: cellular physiological process	AASDHPPT ACBD3 ADK ADNP ANK3 AP1G1 AP2A2 AP4B1 AP4S1 APEX1 APG5L APPBP2 ARF4 ARID1A ARMC1 ARNTL ARNTL2 ASNS ATP1B3 ATP5G3 ATP6V1E2 ATP7A B3GNT1 BAPX1 BCAS2 BCL10 BECN1 BET1 BNIP2 BNIP3 BTG1 BTK BUB3 C13orf6 C14orf130 C15orf15 C16orf34 C19orf2 C20orf155 C20orf23 C6orf85 CACYBP CANX CAPN10 CASP7 CCNG2 CD9 CDC23 CDK2AP1 CDK6 CEBPG CGI-04 CGI-09 CHTF18 COL4A5 COPB2 COPS5 COX11 COX7A2L CPEB4 CRBN CSNK…
GATHER	GENE_ONTOLOGY	1.40906e-05	GO:0044238 [4]: primary metabolism	AASDHPPT ACBD3 ADK ADNP AP1G1 AP2A2 APEX1 ARID1A ARNTL ARNTL2 ASNS ATP5G3 ATP6V1E2 B3GNT1 BAPX1 BCAS2 BTG1 BTK C14orf130 C15orf15 C16orf34 C19orf2 C20orf155 CACYBP CANX CAPN10 CASP7 CDC23 CDK2AP1 CDK6 CEBPG CGI-04 CGI-09 CHTF18 COPS5 COX11 CPEB4 CRBN CSNK1A1 CSNK1A1L CSTF1 CSTF3 CTH DDB1 DDC DENR DHX15 DKC1 DLAT DNAJB9 DNAJC9 DR1 DUSP7 DXYS155E EBPL EEF1A1 EEF1E1 EGR4 EIF1AX EIF2AK3 EIF2C3 EIF3S6…
GATHER	GENE_ONTOLOGY	1.40906e-05	GO:0044237 [4]: cellular metabolism	AASDHPPT ACBD3 ADK ADNP AP1G1 AP2A2 APEX1 ARID1A ARNTL ARNTL2 ASNS ATP5G3 ATP6V1E2 B3GNT1 BAPX1 BCAS2 BTG1 BTK C13orf6 C14orf130 C15orf15 C16orf34 C19orf2 C20orf155 CACYBP CANX CAPN10 CASP7 CDC23 CDK2AP1 CDK6 CEBPG CGI-04 CGI-09 CHTF18 COPS5 COX11 COX7A2L CPEB4 CRBN CSNK1A1 CSNK1A1L CSTF1 CSTF3 CTH CYB5-M CYP26B1 DDB1 DDC DENR DHX15 DKC1 DLAT DNAJB9 DNAJC9 DR1 DUSP7 DXYS155E EBPL EEF1A1 EEF1E1 EG…
GATHER	GENE_ONTOLOGY	1.40906e-05	GO:0008152 [3]: metabolism	AASDHPPT ACBD3 ADK ADNP ALG2 AP1G1 AP2A2 APEX1 ARID1A ARNTL ARNTL2 ARSJ ASNS ATP5G3 ATP6V1E2 ATP7A B3GNT1 BAPX1 BCAS2 BTG1 BTK C13orf6 C14orf130 C15orf15 C16orf34 C19orf2 C20orf155 CACYBP CANX CAPN10 CASP7 CDC23 CDK2AP1 CDK6 CEBPG CGI-04 CGI-09 CHTF18 COPS5 COX11 COX7A2L CPEB4 CRBN CSNK1A1 CSNK1A1L CSTF1 CSTF3 CTH CYB5-M CYP26B1 DDB1 DDC DENR DHRS8 DHX15 DKC1 DLAT DNAJB9 DNAJC9 DR1 DUSP7 DXYS155E…
GATHER	GENE_ONTOLOGY	1.40906e-05	GO:0006139 [5]: nucleobase, nucleoside, nucleotide and nucleic acid metabolism	ADK ADNP APEX1 ARID1A ARNTL ARNTL2 ATP5G3 ATP6V1E2 BAPX1 BCAS2 BTG1 C16orf34 C19orf2 CDK2AP1 CEBPG CGI-04 CHTF18 COPS5 CPEB4 CSTF1 CSTF3 DDB1 DHX15 DKC1 DR1 DXYS155E EGR4 ELAVL1 ELL3 ENO1 EXOSC3 EYA1 FANCA FANCC FANCF FANCL FLJ11016 FLJ31295 FUBP1 G3BP GART GEMIN5 GLI3 GMNN GTF2F2 GTF2H2 GTF3C3 H1F0 H2AFX HAT1 HBP1 HCA66 HES1 HIRA HIST1H2AC HIST3H3 HNRPA0 HNRPA2B1 HNRPDL HNRPL HNRPR HNRPU HOXD1 H…
GATHER	GENE_ONTOLOGY	1.40906e-05	GO:0007186 [6]: G-protein coupled receptor protein signaling pathway	CALCR FZD5 GNAS GNB1 GNB2L1 GNB5 GNG12 GPCR5A NMB PENK PTGER2
GATHER	GENE_ONTOLOGY	1.40906e-05	GO:0043283 [4]: biopolymer metabolism	APEX1 ARID1A BCAS2 CAPN10 CASP7 CDK2AP1 CGI-04 CHTF18 CPEB4 CRBN CSTF1 CSTF3 DDB1 DHX15 DKC1 ELAVL1 EXOSC3 FANCA FANCC FANCF FANCL FLJ11016 G3BP GEMIN5 GMNN GTF2H2 H1F0 H2AFX HAT1 HCA66 HIST1H2AC HIST3H3 HNRPA0 HNRPA2B1 HNRPDL HNRPL HNRPR HNRPU KHDRBS1 KIAA1970 LARS LSM5 MAT2B MBD4 METTL1 MSH6 NAP1L3 NCBP1 NONO NSF PABPC1 PABPC3 PCBP3 PIGK POLB PPP2CA PRPF18 PRSS23 PSMB3 PSMC2 PSMC6 RBM24 RBM7 RB…
GATHER	GENE_ONTOLOGY	1.40906e-05	GO:0050877 [4]: neurophysiological process	EYA1 GJA1 GLRA1 KCNQ1 MERTK MYO6 SLC1A1 SRI
GATHER	GENE_ONTOLOGY	1.40906e-05	GO:0009605 [4]: response to external stimulus	ATP7A BECN1 C19orf2 CD83 DAF DDC EYA1 FLJ14753 GJA1 HIAT1 IFNGR2 KCNQ1 MERTK MICA MT1X MYO6 NDRG1 NR3C1 PPP2CA PRKRA
GATHER	GENE_ONTOLOGY	1.40906e-05	GO:0007154 [3]: cell communication	ANK3 ARF4 ARHGEF7 ARID1A ARNTL ARNTL2 BCL10 BTK C20orf23 CALCR CCM1 CD83 CD9 CDA08 CSNK1A1 CSNK1A1L DKFZP564K0822 DNM1L DXYS155E ERBB2IP FAT FGFR1 FLRT3 FREM1 FST FZD5 G3BP GJA1 GLI3 GLRA1 GNAI1 GNAS GNB1 GNB2L1 GNB5 GNG12 GPCR5A GRP58 GTPBP4 IFNGR2 ITGA6 KHDRBS1 KLF10 LRP12 MAP3K2 MAP3K7 MAP4K5 MERTK MICA NMB NR3C1 NRAS NUDT4 PDGFA PENK PER2 PLCXD1 PPP2CA PRKAR1A PRKCI PRKRA PTGER2 PTK2 PXK RAB2…
GATHER	GENE_ONTOLOGY	2.83751e-05	GO:0006461 [7]: protein complex assembly	AP1G1 AP2A2 COX11 FANCA FANCC GEMIN5 H1F0 H2AFX HFE HIST1H2AC HIST3H3 MPP6 NAP1L3 NPM1 SF3B3 SFRS1 SFRS5 SFRS9 SIP1 SLC9A3R1 SMNDC1 TSPYL2 TSPYL5 VAPB
GATHER	GENE_ONTOLOGY	2.83751e-05	GO:0009581 [5]: detection of external stimulus	EYA1 GJA1 KCNQ1 MERTK MYO6
GATHER	GENE_ONTOLOGY	4.23306e-05	GO:0007166 [5]: cell surface receptor linked signal transduction	CALCR CSNK1A1 CSNK1A1L ERBB2IP FGFR1 FZD5 GLRA1 GNAS GNB1 GNB2L1 GNB5 GNG12 GPCR5A IFNGR2 ITGA6 KLF10 MAP3K7 MERTK NMB PDGFA PENK PPP2CA PTGER2 PTK2 SENP2 SLC9A3R1 TCF7L2 ZIC1
GATHER	GENE_ONTOLOGY	5.65718e-05	GO:0019538 [5]: protein metabolism	AP1G1 AP2A2 B3GNT1 BTK C14orf130 C15orf15 C19orf2 CACYBP CANX CAPN10 CASP7 CDC23 CDK2AP1 CDK6 CGI-04 CGI-09 COPS5 COX11 CRBN CSNK1A1 CSNK1A1L DDB1 DENR DNAJB9 DNAJC9 DUSP7 EEF1A1 EEF1E1 EIF1AX EIF2AK3 EIF2C3 EIF3S6 EIF4A1 EIF4G3 EIF5 EIF5B ERO1L FANCA FANCC FANCL FBXO11 FBXO28 FBXO38 FBXO4 FGFR1 FKBP14 FKBP3 FLJ13855 FLJ23560 GAL3ST1 GEMIN5 GFM1 H1F0 H2AFX HAT1 HERC1 HERC3 HFE HIST1H2AC HIST3H3 H…
GATHER	GENE_ONTOLOGY	5.65718e-05	GO:0007600 [5]: sensory perception	EYA1 GJA1 KCNQ1 MERTK MYO6
GATHER	GENE_ONTOLOGY	8.43952e-05	GO:0006952 [5]: defense response	BECN1 C1QBP CD83 DAF DXYS155E HFE ILF2 MICA NR3C1 PRKRA TIAL1 TNFSF13
GATHER	GENE_ONTOLOGY	8.43952e-05	GO:0050896 [3]: response to stimulus	APEX1 ATP7A BECN1 C19orf2 C1QBP CD83 DAF DDB1 DDC DXYS155E EIF2AK3 EYA1 FANCA FANCC FANCF FANCL FLJ14753 GJA1 GSTA4 GTF2H2 HFE HIAT1 HSF2 HSPB3 IFNGR2 ILF2 KCNQ1 MAP4K5 MBD4 MERTK MICA MSH6 MT1X MYO6 NDRG1 NPM1 NR3C1 OXR1 POLB PPP2CA PRKRA SERP1 TIAL1 TNFSF13 UNG WRNIP1
GATHER	GENE_ONTOLOGY	8.43952e-05	GO:0044260 [5]: cellular macromolecule metabolism	AP1G1 AP2A2 B3GNT1 BTK C14orf130 C15orf15 C19orf2 CACYBP CANX CAPN10 CASP7 CDC23 CDK2AP1 CDK6 CGI-04 CGI-09 COPS5 COX11 CRBN CSNK1A1 CSNK1A1L DDB1 DENR DLAT DNAJB9 DNAJC9 DUSP7 EEF1A1 EEF1E1 EIF1AX EIF2AK3 EIF2C3 EIF3S6 EIF4A1 EIF4G3 EIF5 EIF5B ENO1 ERO1L FANCA FANCC FANCL FBXO11 FBXO28 FBXO38 FBXO4 FGFR1 FKBP14 FKBP3 FLJ13855 FLJ23560 GAL3ST1 GAPD GEMIN5 GFM1 GFPT2 H1F0 H2AFX HAT1 HERC1 HERC3 HF…
GATHER	GENE_ONTOLOGY	8.43952e-05	GO:0044267 [6]: cellular protein metabolism	AP1G1 AP2A2 B3GNT1 BTK C14orf130 C15orf15 C19orf2 CACYBP CANX CAPN10 CASP7 CDC23 CDK2AP1 CDK6 CGI-04 CGI-09 COPS5 COX11 CRBN CSNK1A1 CSNK1A1L DDB1 DENR DNAJB9 DNAJC9 DUSP7 EEF1A1 EEF1E1 EIF1AX EIF2AK3 EIF2C3 EIF3S6 EIF4A1 EIF4G3 EIF5 EIF5B ERO1L FANCA FANCC FANCL FBXO11 FBXO28 FBXO38 FBXO4 FGFR1 FKBP14 FKBP3 FLJ13855 FLJ23560 GAL3ST1 GEMIN5 GFM1 H1F0 H2AFX HAT1 HERC1 HERC3 HFE HIST1H2AC HIST3H3 H…
GATHER	GENE_ONTOLOGY	0.000127168	GO:0043170 [4]: macromolecule metabolism	AP1G1 AP2A2 B3GNT1 BTK C14orf130 C15orf15 C19orf2 CACYBP CANX CAPN10 CASP7 CDC23 CDK2AP1 CDK6 CGI-04 CGI-09 COPS5 COX11 CRBN CSNK1A1 CSNK1A1L DDB1 DENR DLAT DNAJB9 DNAJC9 DUSP7 EEF1A1 EEF1E1 EIF1AX EIF2AK3 EIF2C3 EIF3S6 EIF4A1 EIF4G3 EIF5 EIF5B ELAVL1 ENO1 ERO1L FANCA FANCC FANCL FBXO11 FBXO28 FBXO38 FBXO4 FGFR1 FKBP14 FKBP3 FLJ13855 FLJ23560 GAL3ST1 GALC GANAB GAPD GEMIN5 GFM1 GFPT2 H1F0 H2AFX H…
GATHER	GENE_ONTOLOGY	0.000155324	GO:0009059 [5]: macromolecule biosynthesis	B3GNT1 C15orf15 CGI-04 CGI-09 COPS5 DENR EEF1A1 EEF1E1 EIF1AX EIF2AK3 EIF2C3 EIF3S6 EIF4A1 EIF4G3 EIF5 EIF5B GAL3ST1 GFM1 GFPT2 KIAA1970 LARS LOC388524 MAT2B MGAT2 MRPL15 MRPL19 MRPL32 NCBP1 PAIP1 PAIP2 PIGB PPP2CA RPL30 RPL5 RPL6 RPL7 RPN2 RPS4Y1 RPS4Y2 RPS8 SERP1 SIMP TM4SF2 TPI1 TSFM UAP1
GATHER	GENE_ONTOLOGY	0.000197455	GO:0008104 [4]: protein localization	ACBD3 ANK3 AP1G1 AP2A2 AP4S1 APPBP2 ARF4 BET1 COPB2 ERBB2IP G3BP GABARAPL2 GLI3 GRP58 KDELR3 LMAN2 NPM1 NUP133 NUP37 NXT1 PRKCI RAB3C RAB4A RABGEF1 RAC1 RHOT1 SEC23B SEC23IP SEC24B SEC24D SEC5L1 SEC61B SEC61G SEC8L1 SEH1L SRP19 SSR1 TOMM20 TRAM1 UEV3
GATHER	GENE_ONTOLOGY	0.000197455	GO:0015031 [5]: protein transport	ACBD3 ANK3 AP1G1 AP2A2 AP4S1 APPBP2 ARF4 BET1 COPB2 G3BP GABARAPL2 GLI3 GRP58 KDELR3 LMAN2 NPM1 NUP133 NUP37 NXT1 PRKCI RAB3C RAB4A RABGEF1 RAC1 RHOT1 SEC23B SEC23IP SEC24B SEC24D SEC5L1 SEC61B SEC61G SEC8L1 SEH1L SRP19 SSR1 TOMM20 TRAM1 UEV3
GATHER	GENE_ONTOLOGY	0.000197455	GO:0006412 [6]: protein biosynthesis	B3GNT1 C15orf15 CGI-04 CGI-09 COPS5 DENR EEF1A1 EEF1E1 EIF1AX EIF2AK3 EIF2C3 EIF3S6 EIF4A1 EIF4G3 EIF5 EIF5B GAL3ST1 GFM1 KIAA1970 LARS LOC388524 MGAT2 MRPL15 MRPL19 MRPL32 NCBP1 PAIP1 PAIP2 PIGB PPP2CA RPL30 RPL5 RPL6 RPL7 RPN2 RPS4Y1 RPS4Y2 RPS8 SERP1 SIMP TM4SF2 TSFM
GATHER	GENE_ONTOLOGY	0.000197455	GO:0045184 [5]: establishment of protein localization	ACBD3 ANK3 AP1G1 AP2A2 AP4S1 APPBP2 ARF4 BET1 COPB2 G3BP GABARAPL2 GLI3 GRP58 KDELR3 LMAN2 NPM1 NUP133 NUP37 NXT1 PRKCI RAB3C RAB4A RABGEF1 RAC1 RHOT1 SEC23B SEC23IP SEC24B SEC24D SEC5L1 SEC61B SEC61G SEC8L1 SEH1L SRP19 SSR1 TOMM20 TRAM1 UEV3
GATHER	GENE_ONTOLOGY	0.000224867	GO:0006955 [4]: immune response	BECN1 C1QBP CD83 DAF DXYS155E HFE ILF2 MICA NR3C1 PRKRA TNFSF13
GATHER	GENE_ONTOLOGY	0.000297529	GO:0009058 [4]: biosynthesis	AASDHPPT ADK ALG2 ASNS ATP5G3 ATP6V1E2 B3GNT1 C15orf15 CGI-04 CGI-09 COPS5 CTH DDC DENR EEF1A1 EEF1E1 EIF1AX EIF2AK3 EIF2C3 EIF3S6 EIF4A1 EIF4G3 EIF5 EIF5B GAL3ST1 GART GFM1 GFPT2 GPT2 HSD17B1 KIAA1970 LARS LOC388524 MAT2B MGAT2 MGC4767 MRPL15 MRPL19 MRPL32 MTHFD2L MTRR NCBP1 PAIP1 PAIP2 PANK2 PIGB PPP2CA PRPSAP2 RPL30 RPL5 RPL6 RPL7 RPN2 RPS4Y1 RPS4Y2 RPS8 SERP1 SIMP TM4SF2 TPI1 TSFM UAP1 UBE1DC…
GATHER	GENE_ONTOLOGY	0.000452827	GO:0009607 [4]: response to biotic stimulus	BECN1 C19orf2 C1QBP CD83 DAF DXYS155E EIF2AK3 HFE HSF2 HSPB3 IFNGR2 ILF2 MICA NR3C1 OXR1 PRKRA TIAL1 TNFSF13
GATHER	GENE_ONTOLOGY	0.000581442	GO:0044249 [5]: cellular biosynthesis	AASDHPPT ADK ASNS ATP5G3 ATP6V1E2 B3GNT1 C15orf15 CGI-04 CGI-09 COPS5 CTH DDC DENR EEF1A1 EEF1E1 EIF1AX EIF2AK3 EIF2C3 EIF3S6 EIF4A1 EIF4G3 EIF5 EIF5B GAL3ST1 GART GFM1 GFPT2 HSD17B1 KIAA1970 LARS LOC388524 MAT2B MGAT2 MGC4767 MRPL15 MRPL19 MRPL32 MTHFD2L MTRR NCBP1 PAIP1 PAIP2 PANK2 PIGB PPP2CA PRPSAP2 RPL30 RPL5 RPL6 RPL7 RPN2 RPS4Y1 RPS4Y2 RPS8 SERP1 SIMP TM4SF2 TPI1 TSFM UAP1 UBE1DC1 UMP-CMPK
GATHER	GENE_ONTOLOGY	0.00119453	GO:0007165 [4]: signal transduction	ANK3 ARF4 ARHGEF7 ARID1A ARNTL ARNTL2 BCL10 BTK C20orf23 CALCR CCM1 CD83 CSNK1A1 CSNK1A1L DKFZP564K0822 DXYS155E ERBB2IP FGFR1 FZD5 G3BP GJA1 GLI3 GLRA1 GNAI1 GNAS GNB1 GNB2L1 GNB5 GNG12 GPCR5A GRP58 GTPBP4 IFNGR2 ITGA6 KHDRBS1 KLF10 LRP12 MAP3K2 MAP3K7 MAP4K5 MERTK NMB NR3C1 NRAS NUDT4 PDGFA PENK PER2 PLCXD1 PPP2CA PRKAR1A PRKCI PRKRA PTGER2 PTK2 PXK RAB28 RAB3C RAB4A RAC1 RAPGEF2 RAPGEF6 RHOT1 …
GATHER	GENE_ONTOLOGY	0.00133343	GO:0046907 [5]: intracellular transport	ACBD3 ANK3 AP1G1 AP2A2 AP4S1 APPBP2 BET1 C20orf23 COPB2 G3BP GLI3 GRP58 HRB NCBP1 NPM1 NUDT4 NUP133 NXT1 PRKCI RAB4A RBM8A SEC23B SEC23IP SEC24B SEC24D SEC61B SEC61G SLC25A5 SLC25A6 SRP19 SSR1 THOC4 TOMM20 TRAM1 TUBA1 TUBA6 TUBB4 VPS41
GATHER	GENE_ONTOLOGY	0.00324708	GO:0009887 [4]: organogenesis	BAPX1 BTG1 BTK CALCR CD9 DRB1 FGFR1 GJA1 GLRA1 GNPAT HES1 JRKL KLF10 KRT10 PAPSS1 PAPSS2 SRI ZIC1 ZNF22
GATHER	GENE_ONTOLOGY	0.00324708	GO:0048513 [3]: organ development	BAPX1 BTG1 BTK CALCR CD9 DRB1 FGFR1 GJA1 GLRA1 GNPAT HES1 JRKL KLF10 KRT10 PAPSS1 PAPSS2 SRI ZIC1 ZNF22
GATHER	GENE_ONTOLOGY	0.00358858	GO:0007582 [2]: physiological process	AASDHPPT ACBD3 ADK ADNP ALG2 ANK3 AP1G1 AP2A2 AP4B1 AP4S1 APEX1 APG5L APPBP2 ARF4 ARID1A ARMC1 ARNTL ARNTL2 ARSJ ASNS ATP1B3 ATP5G3 ATP6V1E2 ATP7A B3GNT1 BAPX1 BCAS2 BCL10 BECN1 BET1 BNIP2 BNIP3 BTG1 BTK BUB3 C13orf6 C14orf130 C15orf15 C16orf34 C19orf2 C1QBP C20orf155 C20orf23 C6orf85 CACYBP CALCR CANX CAPN10 CASP7 CCNG2 CD83 CD9 CDC23 CDK2AP1 CDK6 CEBPG CGI-04 CGI-09 CHTF18 CNN3 COL4A5 COPB2 COP…
GATHER	GENE_ONTOLOGY	0.00388746	GO:0007275 [2]: development	ARID1A BAPX1 BTG1 BTK CALCR CD9 D8S2298E DAZAP1 DNM1L DRB1 ELAVL1 ELL3 ERBB2IP EYA1 FAT FGFR1 FLJ10292 FST FZD5 GJA1 GLI3 GLRA1 GNPAT GTL3 HES1 HIRA HOXD1 JRKL KLF10 KRT10 LMO2 LRP12 NDRG1 NPM1 PAPSS1 PAPSS2 PPP2CA PRKCI RUVBL1 SIAH1 SNF1LK SRI TGIF THUMPD2 TSPYL2 WHSC1 ZIC1 ZNF22
GATHER	GENE_ONTOLOGY	0.00421123	GO:0007155 [4]: cell adhesion	CD9 CDA08 ERBB2IP FAT FLRT3 FREM1 ITGA6 MICA PPP2CA
GATHER	GENE_ONTOLOGY	0.00737249	GO:0000245 [8]: spliceosome assembly	SFRS1 SFRS5 SFRS9 SIP1 SMNDC1
GATHER	KEGG	0.000382034	path:hsa04710: Circadian rhythm	ARNTL ARNTL2 CSNK1A1 CSNK1A1L PER2
GATHER	KEGG	0.000405658	path:hsa00450: Selenoamino acid metabolism	CTH HRMT1L6 LCMT2 MAT2B METTL2 PAPSS1 PAPSS2
GATHER	KEGG	0.00104891	path:hsa04540: Gap junction	CSNK1A1 CSNK1A1L GJA1 GNAI1 GNAS MAP3K2 NRAS TUBA1 TUBA6 TUBB2 TUBB4
GATHER	KEGG	0.0086517	path:hsa04060: Cytokine-cytokine receptor interaction	IFNGR2 IL28RA TNFSF13
GeneSet29
-----------------------------------------------
Source	Category	P-Value	Description
-----------------------------------------------
GATHER	GENE_ONTOLOGY	1.40906e-05	GO:0007267 [4]: cell-cell signaling	ADRA1B APBA1 BMP3 CACNA1B CAMK2G CCL16 CCL26 CCL7 CHRM3 DBH FGF14 FGF16 FGF8 GABRB3 GABRR2 GRAP GRAP2 GRIA2 GRIK3 GRIN1 GRIN3B HAP1 HTR1F HTR3B IFNA17 IFNA2 IFNA4 IL1A IL22 IL26 IL3 INSL4 KCNN1 MLLT4 PDE7B PTH RAPSN RIT2 SLC1A3 SLC1A6 SPAP1 SRD5A2 SSTR2 SYT5 TNF TPH2 WNT7B
GATHER	GENE_ONTOLOGY	1.40906e-05	GO:0007154 [3]: cell communication	ADAM2 ADAMTS14 ADCY8 ADRA1B AKAP4 ANKRD1 APBA1 ARHGEF6 ASB7 BAI1 BMP3 CACNA1B CAMK2G CCL16 CCL26 CCL7 CD151 CD40LG CDH12 CDH23 CDH24 CDH26 CENTD1 CHRM3 CLEC5A CRABP2 CRTAC1 CYSLTR1 DAMS DBH DEFB118 DGKQ DKK4 DOK1 DTX1 DXYS155E ECM1 EDARADD EPAS1 ERBB4 FGF14 FGF16 FGF8 FGG FLJ30934 FLJ38964 FLT4 FSHB GABRB3 GABRR2 GAS GH1 GJA5 GNA12 GNAT1 GNG3 GNRHR GPR103 GPR135 GPR82 GPR92 GPSM1 GRAP GRAP2 GRIA2…
GATHER	GENE_ONTOLOGY	2.83751e-05	GO:0009058 [4]: biosynthesis	ADCY8 B3GNT7 CHM DBH DPYD FUT3 GCNT3 MAPK13 PRKAA2 PTOV1 SILV ST6GAL2 TBXAS1 TPH2
GATHER	GENE_ONTOLOGY	5.65718e-05	GO:0050874 [3]: organismal physiological process	ABCA4 AFP APBA1 APOL2 BAAT CACNA1B CCL16 CCL26 CCL7 CD151 CD40LG CDH23 CEACAM1 CEL CHM CHRM3 CLEC5A CRYAA CRYBA1 CTLA4 CYSLTR1 DBH DEFB118 DXYS155E EPB41 F13A1 FABP2 FGG FSHB GABRB3 GABRR2 GATA3 GBX2 GNA12 GNAT1 GP6 GRAP2 GRIA2 GRIK3 GRIN1 GRIN3B HAP1 HAT HNF4A HTR1F HTR3B ICOSLG IFNA2 IL10RB IL1A IL1F5 IL1F6 IL22 IL26 IL3 INSL4 IRAK2 ITK KCNJ1 KCNN1 KLRF1 LAT MASP2 MGC34646 MYO3A NPHS1 NR2E3 NR3…
GATHER	GENE_ONTOLOGY	8.43952e-05	GO:0044249 [5]: cellular biosynthesis	ADCY8 B3GNT7 CHM DBH DPYD FUT3 GCNT3 MAPK13 PRKAA2 PTOV1 SILV ST6GAL2 TBXAS1 TPH2
GATHER	GENE_ONTOLOGY	8.43952e-05	GO:0007275 [2]: development	ADAM18 ADAM2 ADRA1B AKAP4 APBA1 APOL2 ASZ1 ATOH1 BAI1 BMP3 CAPN3 CDK5R1 CDX1 CHRM3 CRABP2 CRISP1 DDX4 DEFB118 DKK4 DTX1 EDARADD EPAS1 ERBB4 FGF14 FGF16 FGF19 FGF8 FGG FLJ36749 FSHB GATA3 GBX2 GFER GNRHR GRIN1 HAP1 HEY2 HIC1 HOXA6 HOXD12 HRAS HYAL4 IL21 IL3 INSL4 JAK3 KIRREL3 KRT2A LENEP LEPR LHX5 LIMD1 LMX1B MAML3 MAP4K1 MCSP MEPE MOBP MST1R MYBPC1 MYH4 NGFR NPAS2 NR2E1 NRG3 NRXN3 OAZ3 OPHN1 OTP …
[truncated: 6,397 more rows]

## Sheet: Gene Set Annotation (TCGA-GBM)
GeneSet1
-----------------------------------------------
[truncated: 6,293 more rows]
